# Supplementary material for: Proximity Labeling-Based Identification of MGAT3 Substrates and Revelation of the Tumor-Suppressive Role of Bisecting GlcNAc in Breast Cancer via GLA Degradation
Source: Cells. 2025 Jan 12;14(2):103. doi: 10.3390/cells14020103 (PMC11764451; doi:10.3390/cells14020103)
Supplement: Supplementary file 1 [file cells-14-00103-s001.zip]

Archive with 5 entries (5 files):
- Supplementary Figures and Tables.pdf
- Supplementary MS Tables.xlsx
- Table S1.xlsx
- Table S2.xlsx
- Table S3.xlsx
