# Supplementary material for: Proximity Labeling-Based Identification of MGAT3 Substrates and Revelation of the Tumor-Suppressive Role of Bisecting GlcNAc in Breast Cancer via GLA Degradation
Source: Cells. 2025 Jan 12;14(2):103. doi: 10.3390/cells14020103 (PMC11764451; doi:10.3390/cells14020103)
Supplement: Supplementary file 1 [file cells-14-00103-s001.zip › Supplementary MS Tables.xlsx]

## Sheet: Overview
MGAT3-BASU				List of enriched proteins in MGAT3-BASU cells
MGAT3-TurboID				List of enriched proteins in MGAT3-TurboID cells
Oasis MAX enrichment				List of N-glycopeptides identified by Oasis MAX enrichment
ZIC-HILIC enrichment				List of N-glycopeptides identified by ZIC-HILIC enrichment

## Sheet: MGAT3-BASU
Checked	Protein FDR Confidence: Combined	Master	Accession	Description	Exp. q-value: Combined	Sum PEP Score	Coverage [%]	# Peptides	# PSMs	# Unique Peptides	# Protein Groups	# AAs	MW [kDa]	calc. pI	Score Sequest HT: Sequest HT	# Peptides (by Search Engine): Sequest HT	# Razor Peptides	Abundance Ratio: (Sample) / (Control)	Abundance Ratio Adj. P-Value: (Sample) / (Control)	Abundances (Grouped): Control	Abundances (Grouped): Sample	Abundances (Grouped) CV [%]: Control	Abundances (Grouped) CV [%]: Sample	Abundance: F1: Control	Abundance: F2: Control	Abundance: F3: Control	Abundance: F4: Sample	Abundance: F5: Sample	Abundance: F6: Sample	Found in Sample: [S1] F1: Control	Found in Sample: [S2] F2: Control	Found in Sample: [S3] F3: Control	Found in Sample: [S4] F4: Sample	Found in Sample: [S5] F5: Sample	Found in Sample: [S6] F6: Sample	Modifications
FALSE	High	Master Protein	Q9UQ35	Serine/arginine repetitive matrix protein 2 OS=Homo sapiens OX=9606 GN=SRRM2 PE=1 SV=2	0	1474.55	52	162	1267	162	1	2752	299.4	12.06	4680.72	162	0	0.91	0.887678	104.7	95.3	14.74	3.64	8.7741e+09	1.09155e+10	1.1776e+10	1.04076e+10	9.69244e+09	9.9313e+09	High	High	High	High	High	High
FALSE	High	Master Protein	P78527	DNA-dependent protein kinase catalytic subunit OS=Homo sapiens OX=9606 GN=PRKDC PE=1 SV=3	0	1224.82	46	207	875	206	1	4128	468.8	7.12	3069.18	207	1	0.962	0.945754	101.9	98.1	17.6	2.16	1.25499e+09	1.62821e+09	1.7896e+09	1.62342e+09	1.56664e+09	1.56183e+09	High	High	High	High	High	High
FALSE	High	Master Protein	Q13523	Serine/threonine-protein kinase PRP4 homolog OS=Homo sapiens OX=9606 GN=PRPF4B PE=1 SV=3	0	968.714	53	90	691	90	1	1007	116.9	10.26	3139.59	90	0	1.043	0.636375	97.9	102.1	8.32	6.63	3.46996e+09	3.91712e+09	4.08574e+09	4.08492e+09	4.01079e+09	4.52666e+09	High	High	High	High	High	High
FALSE	High	Master Protein	Q14204	Cytoplasmic dynein 1 heavy chain 1 OS=Homo sapiens OX=9606 GN=DYNC1H1 PE=1 SV=5	0	929.795	42	163	535	163	1	4646	532.1	6.4	2001.1	163	0	1.032	0.720765	98.4	101.6	17.33	4.49	4.62869e+08	638954148	6.34006e+08	6.2179e+08	6.54541e+08	6.80195e+08	High	High	High	High	High	High
FALSE	High	Master Protein	P09874	Poly [ADP-ribose] polymerase 1 OS=Homo sapiens OX=9606 GN=PARP1 PE=1 SV=4	0	773.308	68	86	531	86	1	1014	113	8.88	2178.04	86	0	1.165	0.506261	92.4	107.6	9.56	2.3	1.33208e+09	1.53415e+09	1.60748e+09	1.8111e+09	1.7315e+09	1.7871e+09	High	High	High	High	High	High
FALSE	High	Master Protein	P18583	Protein SON OS=Homo sapiens OX=9606 GN=SON PE=1 SV=4	0	703.401	38	86	498	86	1	2426	263.7	5.64	2056.12	86	0	1.094	0.68169	95.5	104.5	16.8	4.45	2.05396e+09	2.69014e+09	2.86282e+09	2.94198e+09	2.76037e+09	3.01026e+09	High	High	High	High	High	High
FALSE	High	Master Protein	P11387	DNA topoisomerase 1 OS=Homo sapiens OX=9606 GN=TOP1 PE=1 SV=2	0	644.781	64	84	529	84	1	765	90.7	9.31	1918.24	84	0	0.925	0.889099	103.9	96.1	13.42	7.14	2.04438e+09	2.58121e+09	2.62857e+09	2.43538e+09	2.1281e+09	2.38758e+09	High	High	High	High	High	High
FALSE	High	Master Protein	P30414	NK-tumor recognition protein OS=Homo sapiens OX=9606 GN=NKTR PE=1 SV=2	0	597.145	50	67	324	67	1	1462	165.6	9.99	1385.79	67	0	0.718	0.764834	116.4	83.6	31.14	6.37	6.91935e+08	1138500056	1332119311	8.17694e+08	812084386	9.0807e+08	High	High	High	High	High	High
FALSE	High	Master Protein	P07814	Bifunctional glutamate/proline--tRNA ligase OS=Homo sapiens OX=9606 GN=EPRS1 PE=1 SV=5	0	586.992	60	87	372	87	1	1512	170.5	7.33	1392.85	87	0	1.017	0.809717	99.2	100.8	11.29	11.36	4.27668e+08	5.22431e+08	5.25263e+08	4.61426e+08	5.79923e+08	5.31224e+08	High	High	High	High	High	High
FALSE	High	Master Protein	P07437	Tubulin beta chain OS=Homo sapiens OX=9606 GN=TUBB PE=1 SV=2	0	567.068	78	42	538	7	1	444	49.6	4.89	2282.26	42	45	1.209	0.434394	90.5	109.5	6.62	1.56	4.10439e+09	4.32982e+09	4.67834e+09	5.23657e+09	5.17609e+09	5.33826e+09	High	High	High	High	High	High
FALSE	High	Master Protein	Q7L014	Probable ATP-dependent RNA helicase DDX46 OS=Homo sapiens OX=9606 GN=DDX46 PE=1 SV=2	0	552.521	57	72	395	72	1	1031	117.3	9.29	1513.83	72	0	1.087	0.616991	95.8	104.2	4.06	5.38	1.74627e+09	1.65085e+09	1.7875e+09	1.89758e+09	1.73222e+09	1.91024e+09	High	High	High	High	High	High
FALSE	High	Master Protein	P68371	Tubulin beta-4B chain OS=Homo sapiens OX=9606 GN=TUBB4B PE=1 SV=1	0	549.004	78	41	505	2	1	445	49.8	4.89	2155.53	41	4	0.99	0.953243	100.5	99.5	18.19	5.11	2.14894e+08	2.76317e+08	3.1093e+08	2.73421e+08	2.56653e+08	2.84177e+08	High	High	High	High	High	High
FALSE	High	Master Protein	P11498	Pyruvate carboxylase, mitochondrial OS=Homo sapiens OX=9606 GN=PC PE=1 SV=2	0	542.566	66	72	408	72	1	1178	129.6	6.84	1614.66	72	0	1.115	0.616991	94.6	105.4	15.04	1.14	9.25184e+08	1.21681e+09	1.21699e+09	1.32998e+09	1.35614e+09	1.35698e+09	High	High	High	High	High	High
FALSE	High	Master Protein	Q9Y383	Putative RNA-binding protein Luc7-like 2 OS=Homo sapiens OX=9606 GN=LUC7L2 PE=1 SV=2	0	521.312	62	50	607	42	1	392	46.5	10.01	2308.38	50	9	0.848	0.636375	108.2	91.8	9.64	4.89	5.77764e+09	6.97203e+09	6.69485e+09	6.15065e+09	5.67594e+09	5.64022e+09	High	High	High	High	High	High
FALSE	High	Master Protein	Q00839	Heterogeneous nuclear ribonucleoprotein U OS=Homo sapiens OX=9606 GN=HNRNPU PE=1 SV=6	0	506.308	52	60	349	59	1	825	90.5	6	1441.7	60	1	1.002	0.805631	99.9	100.1	14.06	4.08	1.16101e+09	1.46252e+09	1.52432e+09	1.52752e+09	1.40786e+09	1.46502e+09	High	High	High	High	High	High
FALSE	High	Master Protein	Q9NR30	Nucleolar RNA helicase 2 OS=Homo sapiens OX=9606 GN=DDX21 PE=1 SV=5	0	502.836	60	63	318	61	1	783	87.3	9.28	1249.64	63	2	1.032	0.720765	98.4	101.6	10.84	3.32	5.89867e+08	7.28989e+08	6.96804e+08	7.19307e+08	7.0239e+08	7.49866e+08	High	High	High	High	High	High
FALSE	High	Master Protein	P08238	Heat shock protein HSP 90-beta OS=Homo sapiens OX=9606 GN=HSP90AB1 PE=1 SV=4	0	480.203	59	62	375	40	1	724	83.2	5.03	1417.07	62	21	1.068	0.616991	96.7	103.3	9.16	2.14	1.39787e+09	1.60759e+09	1.67072e+09	1.71273e+09	1.77891e+09	1.71646e+09	High	High	High	High	High	High
FALSE	High	Master Protein	Q9BVA1	Tubulin beta-2B chain OS=Homo sapiens OX=9606 GN=TUBB2B PE=1 SV=1	0	464.693	77	38	450	2	1	445	49.9	4.89	1866.1	38	7	1.084	0.844573	96	104	28.61	10.63	4.04644e+07	7.35342e+07	6.17681e+07	6.81064e+07	5.58625e+07	6.69616e+07	High	High	High	High	High	High
FALSE	High	Master Protein	Q13885	Tubulin beta-2A chain OS=Homo sapiens OX=9606 GN=TUBB2A PE=1 SV=1	0	460.127	77	37	444	1	1	445	49.9	4.89	1848.1	37	0	0.917	0.722086	104.3	95.7	18.62	46.04		8283534	10795868	8670253	3.29368e+06	9084550	Not Found	Peak Found	High	High	High	High
FALSE	High	Master Protein	P68363	Tubulin alpha-1B chain OS=Homo sapiens OX=9606 GN=TUBA1B PE=1 SV=1	0	459.954	76	43	472	2	1	451	50.1	5.06	1907.97	43	44	1.048	0.85844	97.7	102.3	4	13.94	2.7907e+09	3.0203e+09	2.94313e+09	2.63592e+09	3.08306e+09	3.49162e+09	High	High	High	High	High	High
FALSE	High	Master Protein	Q71U36	Tubulin alpha-1A chain OS=Homo sapiens OX=9606 GN=TUBA1A PE=1 SV=1	0	453.779	76	43	438	1	1	451	50.1	5.06	1812.56	43	2	0.881	0.944775	106.3	93.7	63.01	75.36	2.07488e+07	5.70326e+07	2.12597e+07	1.5947e+07	1.87379e+07	5.72834e+07	High	High	High	Peak Found	Peak Found	High
FALSE	High	Master Protein	Q8IYB3	Serine/arginine repetitive matrix protein 1 OS=Homo sapiens OX=9606 GN=SRRM1 PE=1 SV=2	0	447.155	40	54	409	54	1	904	102.3	11.84	1584.5	54	0	1.061	0.940922	97	103	10.96	1.19	2.96339e+09	3.07774e+09	3.62429e+09	3.30235e+09	3.22448e+09	3.26638e+09	High	High	High	High	High	High
FALSE	High	Master Protein	O14617	AP-3 complex subunit delta-1 OS=Homo sapiens OX=9606 GN=AP3D1 PE=1 SV=1	0	446.396	49	55	306	55	1	1153	130.1	8.48	1198.71	55	0	0.935	0.897857	103.4	96.6	13.25	6.18	8.01786e+08	9.83437e+08	1.04093e+09	9.55368e+08	8.45468e+08	9.19215e+08	High	High	High	High	High	High
FALSE	High	Master Protein	Q9NX58	Cell growth-regulating nucleolar protein OS=Homo sapiens OX=9606 GN=LYAR PE=1 SV=3	0	444.294	83	48	314	48	1	379	43.6	9.57	1391.53	48	0	1.095	0.663848	95.5	104.5	9.69	15.2	1.49206e+09	1.33603e+09	1.6231e+09	2.00984e+09	1.63372e+09	1.50818e+09	High	High	High	High	High	High
FALSE	High	Master Protein	P04350	Tubulin beta-4A chain OS=Homo sapiens OX=9606 GN=TUBB4A PE=1 SV=2	0	444.284	77	36	422	5	1	444	49.6	4.88	1761.57	36	1	1.31	0.663848	86.6	113.4	19.67	33.43	3.60122e+07	2.53914e+07	2.67449e+07	3.06495e+07	3.50359e+07	5.60245e+07	High	High	High	High	High	High
FALSE	High	Master Protein	P36578	60S ribosomal protein L4 OS=Homo sapiens OX=9606 GN=RPL4 PE=1 SV=5	0	444.104	70	52	361	52	1	427	47.7	11.06	1460.16	52	0	0.88	0.954351	106.4	93.6	15.48	6.72	2.09958e+09	2.78923e+09	2.78036e+09	2.33769e+09	2.66526e+09	2.44669e+09	High	High	High	High	High	High
FALSE	High	Master Protein	P08670	Vimentin OS=Homo sapiens OX=9606 GN=VIM PE=1 SV=4	0	437.18	90	56	298	53	1	466	53.6	5.12	1145.42	56	3	1.184	0.445808	91.6	108.4	7.21	7.39	9.64843e+08	9.82974e+08	1.09978e+09	1.12484e+09	1.16417e+09	1.29353e+09	High	High	High	High	High	High
FALSE	High	Master Protein	P68104	Elongation factor 1-alpha 1 OS=Homo sapiens OX=9606 GN=EEF1A1 PE=1 SV=1	0	434.966	77	40	337	24	1	462	50.1	9.01	1706.35	40	15	1.295	0.293583	87.1	112.9	3.55	0.3	2.28309e+09	2.28054e+09	2.42516e+09	2.95913e+09	2.95656e+09	2.94256e+09	High	High	High	High	High	High
FALSE	High	Master Protein	P06733	Alpha-enolase OS=Homo sapiens OX=9606 GN=ENO1 PE=1 SV=2	0	434.46	82	51	424	51	1	434	47.1	7.39	1614.72	51	0	1.083	0.663848	96	104	14.08	1.52	2.22138e+09	2.93738e+09	2.74834e+09	2.97615e+09	2.96613e+09	3.04949e+09	High	High	High	High	High	High
FALSE	High	Master Protein	P14625	Endoplasmin OS=Homo sapiens OX=9606 GN=HSP90B1 PE=1 SV=1	0	430.728	55	57	244	54	1	803	92.4	4.84	921.84	57	0	8.959	0.00985463	20.1	179.9	3.85	6.14	1.878e+08	1.86746e+08	1.75104e+08	1.67297e+09	1.63512e+09	1.83321e+09	High	High	High	High	High	High
FALSE	High	Master Protein	Q9BQE3	Tubulin alpha-1C chain OS=Homo sapiens OX=9606 GN=TUBA1C PE=1 SV=1	0	416.687	76	41	372	2	1	449	49.9	5.1	1549.91	41	0	1.136	0.752819	93.6	106.4	15.56	11.9	1.35251e+07	1.53224e+07	1.11827e+07	1.53611e+07	16109602	1.2767e+07	High	High	High	High	High	High
FALSE	High	Master Protein	Q00610	Clathrin heavy chain 1 OS=Homo sapiens OX=9606 GN=CLTC PE=1 SV=5	0	413.325	36	62	244	62	1	1675	191.5	5.69	983.49	62	0	1.092	0.873241	95.6	104.4	13.02	10.71	3.06059e+08	3.97599e+08	3.50764e+08	3.9598e+08	3.22367e+08	3.83102e+08	High	High	High	High	High	High
FALSE	High	Master Protein	P78371	T-complex protein 1 subunit beta OS=Homo sapiens OX=9606 GN=CCT2 PE=1 SV=4	0	409.122	72	44	297	44	1	535	57.5	6.46	1233.68	44	0	1.075	0.722469	96.4	103.6	21.16	1.91	5.46524e+08	7.54745e+08	8.40275e+08	8.34478e+08	8.04773e+08	8.11253e+08	High	High	High	High	High	High
FALSE	High	Master Protein	O15042	U2 snRNP-associated SURP motif-containing protein OS=Homo sapiens OX=9606 GN=U2SURP PE=1 SV=2	0	407.917	51	53	291	52	1	1029	118.2	8.47	1077.18	53	1	1.117	0.720765	94.5	105.5	15.86	4.56	7.23985e+08	8.78516e+08	9.98282e+08	9.81376e+08	9.94042e+08	9.12423e+08	High	High	High	High	High	High
FALSE	High	Master Protein	P05165	Propionyl-CoA carboxylase alpha chain, mitochondrial OS=Homo sapiens OX=9606 GN=PCCA PE=1 SV=4	0	405.343	65	52	307	52	1	728	80	7.52	1178.91	52	0	0.947	0.916716	102.7	97.3	22.59	4.09	8.13732e+08	1.19686e+09	1276948547	1080697898	1.17282e+09	1.13338e+09	High	High	High	High	High	High
FALSE	High	Master Protein	O76094	Signal recognition particle subunit SRP72 OS=Homo sapiens OX=9606 GN=SRP72 PE=1 SV=3	0	390.262	69	55	263	55	1	671	74.6	9.26	1130.72	55	0	1.121	0.720765	94.3	105.7	22.97	8.2	4.85147e+08	7.14433e+08	7.69373e+08	8.0108e+08	6.93796e+08	8.04182e+08	High	High	High	High	High	High
FALSE	High	Master Protein	O76021	Ribosomal L1 domain-containing protein 1 OS=Homo sapiens OX=9606 GN=RSL1D1 PE=1 SV=3	0	389.348	63	44	313	44	1	490	54.9	10.13	1187.83	44	0	1.006	0.746962	99.7	100.3	10.16	1.74	1.46722e+09	1.75331e+09	1.76562e+09	1.76318e+09	1.79308e+09	1.73191e+09	High	High	High	High	High	High
FALSE	High	Master Protein	Q15233	Non-POU domain-containing octamer-binding protein OS=Homo sapiens OX=9606 GN=NONO PE=1 SV=4	0	386.216	78	54	320	51	1	471	54.2	8.95	1138.09	54	1	1.079	0.722469	96.2	103.8	19.37	5.68	9.78822e+08	1.27637e+09	1.45257e+09	1.33254e+09	1.48719e+09	1.37768e+09	High	High	High	High	High	High
FALSE	High	Master Protein	P14618	Pyruvate kinase PKM OS=Homo sapiens OX=9606 GN=PKM PE=1 SV=4	0	386.176	81	41	231	41	1	531	57.9	7.84	1147.99	41	0	1.139	0.56279	93.5	106.5	13.08	5.28	4.19926e+08	541153008	5.18731e+08	6.38222e+08	5.9075e+08	5.77901e+08	High	High	High	High	High	High
FALSE	High	Master Protein	Q9HCC0	Methylcrotonoyl-CoA carboxylase beta chain, mitochondrial OS=Homo sapiens OX=9606 GN=MCCC2 PE=1 SV=1	0	384.455	71	40	257	40	1	563	61.3	7.68	1049.94	40	0	0.805	0.923978	110.8	89.2	24.41	4.32	5.4126e+08	8.67959e+08	8.508e+08	6.85153e+08	6.84091e+08	7.37159e+08	High	High	High	High	High	High
FALSE	High	Master Protein	Q09327	Beta-1,4-mannosyl-glycoprotein 4-beta-N-acetylglucosaminyltransferase OS=Homo sapiens OX=9606 GN=MGAT3 PE=1 SV=3	0	384.042	59	38	270	38	1	533	61.3	8.28	1134.14	38	0	12.866	0.0162661	14.4	185.6	11.34	7.73	2.1038e+08	1.74113e+08	1.73551e+08	2.24022e+09	2.00527e+09	2.33473e+09	High	High	High	High	High	High
FALSE	High	Master Protein	P60709	Actin, cytoplasmic 1 OS=Homo sapiens OX=9606 GN=ACTB PE=1 SV=1	0	381.106	74	33	304	15	1	375	41.7	5.48	1254.94	33	21	0.971	0.870599	101.5	98.5	8.01	4.23	2.19443e+09	2.51372e+09	2.54372e+09	2.59339e+09	2.39278e+09	2.44081e+09	High	High	High	High	High	High
FALSE	High	Master Protein Candidate	P63261	Actin, cytoplasmic 2 OS=Homo sapiens OX=9606 GN=ACTG1 PE=1 SV=1	0	381.106	74	33	304	15	1	375	41.8	5.48	1254.94	33	0	0.971	0.870599	101.5	98.5	8.01	4.23	2.19443e+09	2.51372e+09	2.54372e+09	2.59339e+09	2.39278e+09	2.44081e+09	High	High	High	High	High	High
FALSE	High	Master Protein	P11586	C-1-tetrahydrofolate synthase, cytoplasmic OS=Homo sapiens OX=9606 GN=MTHFD1 PE=1 SV=4	0	371.65	60	53	236	51	1	935	101.5	7.3	891.52	53	2	1.063	0.639333	96.9	103.1	12.17	4.31	3.82572e+08	4.70002e+08	4.8149e+08	5.26357e+08	4.83372e+08	4.99716e+08	High	High	High	High	High	High
FALSE	High	Master Protein	Q08211	ATP-dependent RNA helicase A OS=Homo sapiens OX=9606 GN=DHX9 PE=1 SV=4	0	369.94	49	59	260	59	1	1270	140.9	6.84	947.33	59	0	1.115	0.720765	94.6	105.4	22.14	6.13	4.20353e+08	6.05012e+08	6.56362e+08	6.74332e+08	6.79326e+08	6.07518e+08	High	High	High	High	High	High
FALSE	High	None	Q5VTE0	Putative elongation factor 1-alpha-like 3 OS=Homo sapiens OX=9606 GN=EEF1A1P5 PE=5 SV=1	0	369.384	61	36	306	21	1	462	50.2	9.07	1423.36	36	0	1.298	0.293583	87	113	3.88	0.78	2.22776e+09	2.23367e+09	2.384e+09	2.90296e+09	2.90004e+09	2.86246e+09	High	High	High	High	High	High
FALSE	High	Master Protein	O00567	Nucleolar protein 56 OS=Homo sapiens OX=9606 GN=NOP56 PE=1 SV=4	0	363.644	66	45	259	45	1	594	66	9.19	1049.38	45	0	0.841	0.999499	108.6	91.4	29.77	3.43	5.46702e+08	9.3435e+08	1.00469e+09	8.32726e+08	7.84471e+08	7.85946e+08	High	High	High	High	High	High
FALSE	High	Master Protein	P49327	Fatty acid synthase OS=Homo sapiens OX=9606 GN=FASN PE=1 SV=3	0	360.895	34	65	205	64	1	2511	273.3	6.44	771.31	65	1	1.076	0.668701	96.3	103.7	7.53	8.01	2.28099e+08	2.11678e+08	2.46076e+08	2.30549e+08	2.45445e+08	2.69983e+08	High	High	High	High	High	High
FALSE	High	Master Protein	P0DMV9	Heat shock 70 kDa protein 1B OS=Homo sapiens OX=9606 GN=HSPA1B PE=1 SV=1	0	359.076	57	43	258	29	1	641	70	5.66	1098.2	43	12	1.288	0.50277	87.4	112.6	6.29	11.88	8.40729e+08	7.47331e+08	8.27894e+08	1.06613e+09	8.63743e+08	1.07304e+09	High	High	High	High	High	High
FALSE	High	Master Protein	P53621	Coatomer subunit alpha OS=Homo sapiens OX=9606 GN=COPA PE=1 SV=2	0	355.957	51	56	214	56	1	1224	138.3	7.66	798.64	56	0	1.102	0.680022	95.1	104.9	18.1	6.37	2.32953e+08	3.13358e+08	3.3314e+08	3.61076e+08	3.18066e+08	3.45353e+08	High	High	High	High	High	High
FALSE	High	Master Protein	Q96RQ3	Methylcrotonoyl-CoA carboxylase subunit alpha, mitochondrial OS=Homo sapiens OX=9606 GN=MCCC1 PE=1 SV=3	0	349.357	62	41	220	41	1	725	80.4	7.78	986.7	41	0	1.014	0.755311	99.3	100.7	14.22	2.98	5.10118e+08	6.51278e+08	6.67987e+08	6.38104e+08	6.77247e+08	6.60297e+08	High	High	High	High	High	High
FALSE	High	Master Protein	Q9H0A0	RNA cytidine acetyltransferase OS=Homo sapiens OX=9606 GN=NAT10 PE=1 SV=2	0	347.311	49	55	254	54	1	1025	115.7	8.27	944.1	55	1	0.997	0.866253	100.1	99.9	12.46	3.51	4.40247e+08	5.22734e+08	5.64977e+08	5.21215e+08	5.1192e+08	5.47617e+08	High	High	High	High	High	High
FALSE	High	None	P0DPH8	Tubulin alpha-3D chain OS=Homo sapiens OX=9606 GN=TUBA3D PE=1 SV=1	0	343.045	65	31	336	1	1	450	49.9	5.1	1405.79	31	0	0.881	0.944775	106.3	93.7	63.01	75.36	2.07488e+07	5.70326e+07	2.12597e+07	1.5947e+07	1.87379e+07	5.72834e+07	High	High	High	Peak Found	Peak Found	High
FALSE	High	Master Protein	Q9BVP2	Guanine nucleotide-binding protein-like 3 OS=Homo sapiens OX=9606 GN=GNL3 PE=1 SV=2	0	336.183	59	44	256	43	1	549	62	9.16	1011.42	44	1	0.881	0.639756	106.3	93.7	8.77	3.93	6.85706e+08	8.02805e+08	8.00293e+08	7.18006e+08	6.65455e+08	7.05032e+08	High	High	High	High	High	High
FALSE	High	Master Protein	O00571	ATP-dependent RNA helicase DDX3X OS=Homo sapiens OX=9606 GN=DDX3X PE=1 SV=3	0	332.844	65	49	240	48	1	662	73.2	7.18	887.4	49	1	1.132	0.720765	93.8	106.2	23.05	5.25	5.2717e+08	7.36921e+08	8.46166e+08	7.75467e+08	8.34513e+08	8.59689e+08	High	High	High	High	High	High
FALSE	High	Master Protein	Q9BQG0	Myb-binding protein 1A OS=Homo sapiens OX=9606 GN=MYBBP1A PE=1 SV=2	0	330.078	45	53	193	53	1	1328	148.8	9.28	725.5	53	0	1.195	0.639756	91.1	108.9	11.2	11.26	2.66982e+08	2.39076e+08	2.99163e+08	3.34538e+08	2.68371e+08	3.1913e+08	High	High	High	High	High	High
FALSE	High	Master Protein	P52272	Heterogeneous nuclear ribonucleoprotein M OS=Homo sapiens OX=9606 GN=HNRNPM PE=1 SV=3	0	322.919	66	54	265	54	1	730	77.5	8.7	896.5	54	0	1.022	0.923737	98.9	101.1	8.01	8.51	1.02806e+09	1.11362e+09	1.2068e+09	1.13851e+09	1.04221e+09	1.23607e+09	High	High	High	High	High	High
FALSE	High	Master Protein	P39023	60S ribosomal protein L3 OS=Homo sapiens OX=9606 GN=RPL3 PE=1 SV=2	0	322.682	66	46	248	46	1	403	46.1	10.18	946.81	46	0	0.993	0.768933	100.4	99.6	24.83	1.8	8.80492e+08	1.3816e+09	1.43564e+09	1.41363e+09	1.36918e+09	1.37175e+09	High	High	High	High	High	High
FALSE	High	Master Protein	P17987	T-complex protein 1 subunit alpha OS=Homo sapiens OX=9606 GN=TCP1 PE=1 SV=1	0	317.516	66	39	234	39	1	556	60.3	6.11	835.84	39	0	0.924	0.916716	104	96	22.48	1.09	6.25905e+08	9.65763e+08	9.42749e+08	8.77415e+08	8.71013e+08	8.5879e+08	High	High	High	High	High	High
FALSE	High	Master Protein	Q7Z6E9	E3 ubiquitin-protein ligase RBBP6 OS=Homo sapiens OX=9606 GN=RBBP6 PE=1 SV=1	0	313.968	31	44	159	44	1	1792	201.4	9.64	550.48	44	0	1.003	0.980346	99.8	100.2	21.72	14.52	1.38639e+08	1.80961e+08	2.16089e+08	1.47169e+08	1.81533e+08	1.9684e+08	High	High	High	High	High	High
FALSE	High	Master Protein	P06737	Glycogen phosphorylase, liver form OS=Homo sapiens OX=9606 GN=PYGL PE=1 SV=4	0	312.343	57	48	223	38	1	847	97.1	7.17	783.48	48	10	1.104	0.603663	95.1	104.9	10.53	2.11	2.11831e+08	2.45526e+08	2.61164e+08	2.70987e+08	2.69461e+08	2.80134e+08	High	High	High	High	High	High
FALSE	High	Master Protein	P48643	T-complex protein 1 subunit epsilon OS=Homo sapiens OX=9606 GN=CCT5 PE=1 SV=1	0	310.982	62	38	213	37	1	541	59.6	5.66	846.03	38	0	1.045	0.764834	97.8	102.2	19.92	1.94	4.10716e+08	5.62895e+08	6.13079e+08	5.9111e+08	588206028	5.70266e+08	High	High	High	High	High	High
FALSE	High	Master Protein	P50991	T-complex protein 1 subunit delta OS=Homo sapiens OX=9606 GN=CCT4 PE=1 SV=4	0	307.71	69	40	257	39	1	539	57.9	7.83	1018.66	40	1	1.227	0.506261	89.8	110.2	9.13	8.44	7.59303e+08	7.85642e+08	8.9922e+08	9.64249e+08	8.79743e+08	1.04217e+09	High	High	High	High	High	High
FALSE	High	None	P68366	Tubulin alpha-4A chain OS=Homo sapiens OX=9606 GN=TUBA4A PE=1 SV=1	0	307.675	53	29	369	2	1	448	49.9	5.06	1437.36	29	0	1.073	0.889201	96.5	103.5	3.51	15.73	2.10124e+09	2.23284e+09	2.10379e+09	1.89583e+09	2.25719e+09	2.60419e+09	High	High	High	High	High	High
FALSE	High	Master Protein	Q96SB4	SRSF protein kinase 1 OS=Homo sapiens OX=9606 GN=SRPK1 PE=1 SV=2	0	303.614	52	38	207	29	1	655	74.3	6.16	821.05	38	8	0.982	0.832726	100.9	99.1	22.59	2.47	5.69595e+08	8.37579e+08	8.93841e+08	805172455	8.4579e+08	8.22628e+08	High	High	High	High	High	High
FALSE	High	Master Protein	Q9H7N4	Splicing factor, arginine/serine-rich 19 OS=Homo sapiens OX=9606 GN=SCAF1 PE=1 SV=3	0	303.207	33	40	197	39	1	1312	139.2	9.25	812.67	40	1	0.855	0.850853	107.8	92.2	4.11	17.45	5.86126e+08	6.31577e+08	6.28088e+08	7.05044e+08	5.19386e+08	5.37053e+08	High	High	High	High	High	High
FALSE	High	Master Protein	P41252	Isoleucine--tRNA ligase, cytoplasmic OS=Homo sapiens OX=9606 GN=IARS1 PE=1 SV=2	0	300.9	46	54	196	54	1	1262	144.4	6.15	699.45	54	0	1.12	0.706541	94.3	105.7	15.82	3.88	2.59439e+08	2.97502e+08	3.54972e+08	3.30254e+08	3.33209e+08	3.54367e+08	High	High	High	High	High	High
FALSE	High	Master Protein	Q02040	A-kinase anchor protein 17A OS=Homo sapiens OX=9606 GN=AKAP17A PE=1 SV=2	0	298.224	54	51	240	51	1	695	80.7	9.73	760.98	51	0	1.118	0.648428	94.4	105.6	14.19	5.03	4.87196e+08	5.93182e+08	6.4804e+08	6.24227e+08	6.9024e+08	6.6292e+08	High	High	High	High	High	High
FALSE	High	Master Protein	Q14152	Eukaryotic translation initiation factor 3 subunit A OS=Homo sapiens OX=9606 GN=EIF3A PE=1 SV=1	0	297.1	50	65	216	65	1	1382	166.5	6.79	649.87	65	0	1.013	0.670271	99.4	100.6	7.15	10.18	3.13279e+08	3.52447e+08	3.5804e+08	3.57033e+08	3.49522e+08	4.19122e+08	High	High	High	High	High	High
FALSE	High	Master Protein	P50990	T-complex protein 1 subunit theta OS=Homo sapiens OX=9606 GN=CCT8 PE=1 SV=4	0	296.182	71	41	202	41	1	548	59.6	5.6	761.4	41	0	1.698	0.0650242	74.1	125.9	4.48	6.22	441777382	4.58186e+08	4.82836e+08	8.14568e+08	7.1951e+08	7.77802e+08	High	High	High	High	High	High
FALSE	High	Master Protein	P22102	Trifunctional purine biosynthetic protein adenosine-3 OS=Homo sapiens OX=9606 GN=GART PE=1 SV=1	0	294.857	49	44	191	44	1	1010	107.7	6.7	722.65	44	0	1.044	0.755311	97.8	102.2	22.84	3.98	2.83559e+08	4.05427e+08	4.51718e+08	4.14174e+08	4.47186e+08	4.23258e+08	High	High	High	High	High	High
FALSE	High	Master Protein	P60842	Eukaryotic initiation factor 4A-I OS=Homo sapiens OX=9606 GN=EIF4A1 PE=1 SV=1	0	294.776	65	33	230	17	1	406	46.1	5.48	914.34	33	17	1.186	0.616991	91.5	108.5	19.37	5.27	8.34201e+08	1108873511	1.2357e+09	1.31498e+09	1.28e+09	1415610364	High	High	High	High	High	High
FALSE	High	Master Protein	P35579	Myosin-9 OS=Homo sapiens OX=9606 GN=MYH9 PE=1 SV=4	0	293.253	31	50	135	38	1	1960	226.4	5.6	478.9	50	12	0.976	0.903594	101.2	98.8	4.16	14.16	1.1524e+08	1.07633e+08	1.07027e+08	1.04419e+08	1.05073e+08	1.32718e+08	High	High	High	High	High	High
FALSE	High	Master Protein	P11142	Heat shock cognate 71 kDa protein OS=Homo sapiens OX=9606 GN=HSPA8 PE=1 SV=1	0	290.557	48	35	187	22	1	646	70.9	5.52	736.25	35	9	1.129	0.582851	93.9	106.1	11.6	4.57	4.37678e+08	5.16263e+08	5.51284e+08	617658711	5.82781e+08	5.64785e+08	High	High	High	High	High	High
FALSE	High	Master Protein	Q99832	T-complex protein 1 subunit eta OS=Homo sapiens OX=9606 GN=CCT7 PE=1 SV=2	0	290.254	67	41	214	41	1	543	59.3	7.65	801.13	41	0	1.252	0.50277	88.8	111.2	14.36	2.42	4.85911e+08	643495424	6.11759e+08	7.65777e+08	7.62458e+08	7.9646e+08	High	High	High	High	High	High
FALSE	High	Master Protein	P62701	40S ribosomal protein S4, X isoform OS=Homo sapiens OX=9606 GN=RPS4X PE=1 SV=2	0	287.152	86	39	212	39	1	263	29.6	10.15	736.38	39	0	0.805	0.67006	110.8	89.2	13.5	7.62	1.31271e+09	1.67505e+09	1.67762e+09	1.47557e+09	1.26923e+09	1.34903e+09	High	High	High	High	High	High
FALSE	High	Master Protein	O60264	SWI/SNF-related matrix-associated actin-dependent regulator of chromatin subfamily A member 5 OS=Homo sapiens OX=9606 GN=SMARCA5 PE=1 SV=1	0	286.786	46	55	213	36	1	1052	121.8	8.09	646.88	55	18	0.938	0.904778	103.2	96.8	23.34	3.24	2.0522e+08	3.0677e+08	3.27073e+08	2.8767e+08	2.81234e+08	2.99737e+08	High	High	High	High	High	High
FALSE	High	Master Protein	O75533	Splicing factor 3B subunit 1 OS=Homo sapiens OX=9606 GN=SF3B1 PE=1 SV=3	0	286.24	40	45	154	45	1	1304	145.7	7.09	622.41	45	0	1.017	0.780351	99.1	100.9	28.58	4.92	1.11971e+08	1.78777e+08	2.02659e+08	1.81871e+08	1.79574e+08	1.96451e+08	High	High	High	High	High	High
FALSE	High	Master Protein	O75643	U5 small nuclear ribonucleoprotein 200 kDa helicase OS=Homo sapiens OX=9606 GN=SNRNP200 PE=1 SV=2	0	282.716	29	49	157	49	1	2136	244.4	6.06	588.34	49	0	1.082	0.676984	96.1	103.9	21.43	9.99	9.95315e+07	1.38809e+08	1.53764e+08	1.45923e+08	1.50223e+08	1.74996e+08	High	High	High	High	High	High
FALSE	High	Master Protein	Q9UHX1	Poly(U)-binding-splicing factor PUF60 OS=Homo sapiens OX=9606 GN=PUF60 PE=1 SV=1	0	281.575	61	36	213	36	1	559	59.8	5.29	857.31	36	0	0.803	0.682509	110.9	89.1	16.86	5.36	6.61852e+08	8.75934e+08	9.20158e+08	7.38654e+08	6.63419e+08	703576663	High	High	High	High	High	High
FALSE	High	Master Protein	P54886	Delta-1-pyrroline-5-carboxylate synthase OS=Homo sapiens OX=9606 GN=ALDH18A1 PE=1 SV=2	0	280.801	48	36	185	36	1	795	87.2	7.12	748.35	36	0	1.026	0.659103	98.7	101.3	9.56	6.85	3.62788e+08	4.37286e+08	4.19198e+08	4.28219e+08	4.30214e+08	4.82244e+08	High	High	High	High	High	High
FALSE	High	Master Protein	P46777	60S ribosomal protein L5 OS=Homo sapiens OX=9606 GN=RPL5 PE=1 SV=3	0	276.673	60	30	178	30	1	297	34.3	9.72	699.55	30	0	1.381	0.330694	84	116	8.69	9.04	5.94197e+08	6.7491e+08	7.04705e+08	9.3189e+08	7.99716e+08	9.45838e+08	High	High	High	High	High	High
FALSE	High	Master Protein	P61247	40S ribosomal protein S3a OS=Homo sapiens OX=9606 GN=RPS3A PE=1 SV=2	0	276.417	78	40	224	40	1	264	29.9	9.73	803.53	40	0	1.012	0.792986	99.4	100.6	7.81	1.37	1.27e+09	1.4793e+09	1.42529e+09	1.46e+09	1.44261e+09	1.42071e+09	High	High	High	High	High	High
FALSE	High	Master Protein	Q92616	eIF-2-alpha kinase activator GCN1 OS=Homo sapiens OX=9606 GN=GCN1 PE=1 SV=7	0	275.959	24	57	182	57	1	2671	292.5	7.43	601.85	57	0	1.166	0.402751	92.3	107.7	5.07	2.7	1.2789e+08	1.15733e+08	1.20161e+08	1.35688e+08	1.43184e+08	1.40092e+08	High	High	High	High	High	High
FALSE	High	Master Protein	P62917	60S ribosomal protein L8 OS=Homo sapiens OX=9606 GN=RPL8 PE=1 SV=2	0	275.459	67	26	186	26	1	257	28	11.03	967.06	26	0	0.914	0.968737	104.5	95.5	17.33	10.71	8.21069e+08	1.08438e+09	1.15744e+09	1.1128e+09	8.98946e+08	9.91532e+08	High	High	High	High	High	High
FALSE	High	Master Protein	P23396	40S ribosomal protein S3 OS=Homo sapiens OX=9606 GN=RPS3 PE=1 SV=2	0	271.173	89	40	237	40	1	243	26.7	9.66	887.07	40	0	1.126	0.493885	94.1	105.9	4.75	4.46	1.09022e+09	1.14162e+09	1.19875e+09	1.29161e+09	1.1918e+09	1.2858e+09	High	High	High	High	High	High
FALSE	High	Master Protein	Q14839	Chromodomain-helicase-DNA-binding protein 4 OS=Homo sapiens OX=9606 GN=CHD4 PE=1 SV=2	0	271.07	29	46	155	37	1	1912	217.9	5.86	534.29	46	8	1.474	0.506261	80.9	119.1	17.79	6.95	1.71021e+08	1.75927e+08	2.32876e+08	2.75628e+08	2.3977e+08	2.59243e+08	High	High	High	High	High	High
FALSE	High	Master Protein	P49368	T-complex protein 1 subunit gamma OS=Homo sapiens OX=9606 GN=CCT3 PE=1 SV=4	0	270.834	65	38	219	38	1	545	60.5	6.49	793.52	38	0	1.281	0.431712	87.7	112.3	8.32	0.43	1.08715e+09	9.25471e+08	1.05158e+09	1.34674e+09	1.35549e+09	1.34465e+09	High	High	High	High	High	High
FALSE	High	Master Protein	P07900	Heat shock protein HSP 90-alpha OS=Homo sapiens OX=9606 GN=HSP90AA1 PE=1 SV=5	0	270.011	47	44	192	24	1	732	84.6	5.02	652.99	44	0	1.052	0.847682	97.4	102.6	19.49	7.65	9.27484e+07	1.23958e+08	1.37682e+08	1.14237e+08	1.31201e+08	1.30454e+08	High	High	High	High	High	High
FALSE	High	Master Protein	Q8NE71	ATP-binding cassette sub-family F member 1 OS=Homo sapiens OX=9606 GN=ABCF1 PE=1 SV=2	0	267.165	51	42	141	42	1	845	95.9	6.8	539.66	42	0	0.903	0.980346	105.1	94.9	17.52	5.1	1.71432e+08	2.38307e+08	2.34784e+08	1.99958e+08	2.21432e+08	2.11893e+08	High	High	High	High	High	High
FALSE	High	Master Protein	P25705	ATP synthase subunit alpha, mitochondrial OS=Homo sapiens OX=9606 GN=ATP5F1A PE=1 SV=1	0	263.913	61	42	221	42	1	553	59.7	9.13	858.69	42	0	1.134	0.659757	93.7	106.3	22.82	1.51	5.95408e+08	9.35704e+08	8.86273e+08	9.81931e+08	1.01035e+09	1.00509e+09	High	High	High	High	High	High
FALSE	High	Master Protein	Q9NQ29	Putative RNA-binding protein Luc7-like 1 OS=Homo sapiens OX=9606 GN=LUC7L PE=1 SV=1	0	261.993	57	28	192	20	1	371	43.7	9.92	758.58	28	0	0.756	0.326715	113.9	86.1	7.79	6.67	4.21786e+08	4.92955e+08	463848261	3.33737e+08	3.50788e+08	3.80506e+08	High	High	High	High	High	High
FALSE	High	Master Protein	P17844	Probable ATP-dependent RNA helicase DDX5 OS=Homo sapiens OX=9606 GN=DDX5 PE=1 SV=1	0	260.947	52	47	212	36	1	614	69.1	8.92	642.08	47	11	0.966	0.787724	101.7	98.3	10.89	3.38	5.14015e+08	5.689e+08	6.38649e+08	5.49342e+08	5.22119e+08	5.56973e+08	High	High	High	High	High	High
FALSE	High	Master Protein	Q02880	DNA topoisomerase 2-beta OS=Homo sapiens OX=9606 GN=TOP2B PE=1 SV=3	0	259.56	31	53	170	38	1	1626	183.2	8	544.31	53	13	0.921	0.960682	104.1	95.9	15.22	2.83	1.46101e+08	1.88814e+08	1.95841e+08	1.6821e+08	1.73978e+08	1.77963e+08	High	High	High	High	High	High
FALSE	High	Master Protein	Q1ED39	Lysine-rich nucleolar protein 1 OS=Homo sapiens OX=9606 GN=KNOP1 PE=1 SV=1	0	257.06	64	35	114	35	1	458	51.6	9.86	493.62	35	0	0.841	0.677792	108.6	91.4	18.03	8.86	1.2979e+08	1.67021e+08	1.87104e+08	1.22378e+08	1.40516e+08	1.45183e+08	High	High	High	High	High	High
FALSE	High	Master Protein	P05166	Propionyl-CoA carboxylase beta chain, mitochondrial OS=Homo sapiens OX=9606 GN=PCCB PE=1 SV=3	0	256.999	63	33	181	33	1	539	58.2	7.64	761.37	33	0	0.943	0.872191	102.9	97.1	8.55	1.57	4.55436e+08	5.36304e+08	5.21975e+08	4.92181e+08	4.97685e+08	482451574	High	High	High	High	High	High
FALSE	High	Master Protein	Q86VP6	Cullin-associated NEDD8-dissociated protein 1 OS=Homo sapiens OX=9606 GN=CAND1 PE=1 SV=2	0	256.867	38	46	153	42	1	1230	136.3	5.78	525.63	46	4	1	0.742226	100	100	23.94	3.33	1.60443e+08	2.50924e+08	2.53748e+08	2.49097e+08	2.64628e+08	2.50936e+08	High	High	High	High	High	High
FALSE	High	Master Protein	P49411	Elongation factor Tu, mitochondrial OS=Homo sapiens OX=9606 GN=TUFM PE=1 SV=2	0	256.773	60	30	169	30	1	452	49.5	7.61	707.64	30	0	1.019	0.764834	99.1	100.9	15.89	2.02	4.14005e+08	5.35843e+08	5.65431e+08	5.45938e+08	5.57656e+08	5.35576e+08	High	High	High	High	High	High
FALSE	High	Master Protein	Q12931	Heat shock protein 75 kDa, mitochondrial OS=Homo sapiens OX=9606 GN=TRAP1 PE=1 SV=3	0	255.021	50	37	158	36	1	704	80.1	8.21	589.9	37	0	1.004	0.770779	99.8	100.2	14.19	8.3	2.31137e+08	297683734	3.00426e+08	2.9894e+08	2.73008e+08	3.22475e+08	High	High	High	High	High	High
FALSE	High	Master Protein	O43143	ATP-dependent RNA helicase DHX15 OS=Homo sapiens OX=9606 GN=DHX15 PE=1 SV=2	0	253.078	50	38	196	37	1	795	90.9	7.46	667.19	38	1	1.159	0.505209	92.6	107.4	10.86	1.72	2.91569e+08	3.54931e+08	3.53605e+08	4.054e+08	4.10003e+08	4.19262e+08	High	High	High	High	High	High
FALSE	High	Master Protein	Q05519	Serine/arginine-rich splicing factor 11 OS=Homo sapiens OX=9606 GN=SRSF11 PE=1 SV=1	0	251.642	32	22	248	22	1	484	53.5	10.52	976.99	22	0	1.207	0.616991	90.6	109.4	2.49	11.28	1.84228e+09	1914132763	1.82748e+09	2.32939e+09	1.86852e+09	2.22401e+09	High	High	High	High	High	High
FALSE	High	Master Protein	O14980	Exportin-1 OS=Homo sapiens OX=9606 GN=XPO1 PE=1 SV=1	0	249.756	37	38	153	38	1	1071	123.3	6.06	566.55	38	0	1.199	0.618808	90.9	109.1	16.71	10.87	1.4715e+08	2.05831e+08	1.88709e+08	1.93365e+08	2.26345e+08	2.39796e+08	High	High	High	High	High	High
FALSE	High	None	Q6PEY2	Tubulin alpha-3E chain OS=Homo sapiens OX=9606 GN=TUBA3E PE=1 SV=2	0	249.065	56	23	263	1	1	450	49.8	5.14	1058.99	23	0	0.881	0.944775	106.3	93.7	63.01	75.36	2.07488e+07	5.70326e+07	2.12597e+07	1.5947e+07	1.87379e+07	5.72834e+07	High	High	High	Peak Found	Peak Found	High
FALSE	High	Master Protein	Q9Y5B9	FACT complex subunit SPT16 OS=Homo sapiens OX=9606 GN=SUPT16H PE=1 SV=1	0	246.914	28	35	137	35	1	1047	119.8	5.66	521.02	35	0	1.16	0.330694	92.6	107.4	5.31	6.76	2.52044e+08	2.30635e+08	2.54263e+08	2.89057e+08	2.92257e+08	3.25945e+08	High	High	High	High	High	High
FALSE	High	Master Protein	P62424	60S ribosomal protein L7a OS=Homo sapiens OX=9606 GN=RPL7A PE=1 SV=2	0	246.715	76	34	221	34	1	266	30	10.61	825.38	34	0	0.996	0.764834	100.2	99.8	19.77	7.01	1.8026e+09	2.62438e+09	2.57758e+09	2.7763e+09	2.41525e+09	2.5678e+09	High	High	High	High	High	High
FALSE	High	Master Protein	Q9Y2X3	Nucleolar protein 58 OS=Homo sapiens OX=9606 GN=NOP58 PE=1 SV=1	0	246.611	56	30	152	30	1	529	59.5	8.92	649.12	30	0	0.859	0.995677	107.6	92.4	30.77	14.76	2.33112e+08	4.35244e+08	4.13512e+08	3.55031e+08	4.01447e+08	2.97908e+08	High	High	High	High	High	High
FALSE	High	Master Protein	O75400	Pre-mRNA-processing factor 40 homolog A OS=Homo sapiens OX=9606 GN=PRPF40A PE=1 SV=2	0	246.011	33	35	167	35	1	957	108.7	7.56	600.41	35	0	0.691	0.636375	118.3	81.7	21.84	8.98	2.45762e+08	3.51414e+08	3.81364e+08	2.35456e+08	2.77767e+08	2.42691e+08	High	High	High	High	High	High
FALSE	High	Master Protein	Q9BU76	Multiple myeloma tumor-associated protein 2 OS=Homo sapiens OX=9606 GN=MMTAG2 PE=1 SV=1	0	245.736	76	30	177	30	1	263	29.4	10.02	684.01	30	0	0.987	0.953243	100.6	99.4	12.18	7.32	9.80531e+08	1.23742e+09	1.20022e+09	1.06173e+09	1.18476e+09	1.22419e+09	High	High	High	High	High	High
FALSE	High	None	O15523	ATP-dependent RNA helicase DDX3Y OS=Homo sapiens OX=9606 GN=DDX3Y PE=1 SV=2	0	244.975	45	33	184	32	1	660	73.1	7.55	734.55	33	0	1.066	0.774692	96.8	103.2	25.04	5.48	4.1765e+08	6.10368e+08	6.99825e+08	6.0733e+08	6.50848e+08	6.77422e+08	High	High	High	High	High	High
FALSE	High	Master Protein	P56192	Methionine--tRNA ligase, cytoplasmic OS=Homo sapiens OX=9606 GN=MARS1 PE=1 SV=2	0	241.341	41	33	141	33	1	900	101.1	6.16	578.73	33	0	1.051	0.720765	97.5	102.5	10.71	4.48	2.15009e+08	1.82005e+08	2.24165e+08	2.25888e+08	2.11988e+08	2.31358e+08	High	High	High	High	High	High
FALSE	High	Master Protein	Q92841	Probable ATP-dependent RNA helicase DDX17 OS=Homo sapiens OX=9606 GN=DDX17 PE=1 SV=2	0	239.338	46	38	174	27	1	729	80.2	8.27	560.69	38	0	0.953	0.903594	102.4	97.6	19.29	11.01	1.21146e+08	1.78109e+08	1.65238e+08	1.5749e+08	1.45424e+08	1.80329e+08	High	High	High	High	High	High
FALSE	High	Master Protein	Q9P2J5	Leucine--tRNA ligase, cytoplasmic OS=Homo sapiens OX=9606 GN=LARS1 PE=1 SV=2	0	237.682	43	42	148	42	1	1176	134.4	7.3	548.18	42	0	1.193	0.595459	91.2	108.8	14.26	10.17	1.14813e+08	1.51056e+08	1.45697e+08	1.46348e+08	176937104	1.7387e+08	High	High	High	High	High	High
FALSE	High	Master Protein	Q9NWB6	Arginine and glutamate-rich protein 1 OS=Homo sapiens OX=9606 GN=ARGLU1 PE=1 SV=1	0	236.49	62	40	241	40	1	273	33.2	10.35	654.48	40	0	1.198	0.581718	91	109	12.69	6.54	3.05805e+09	3.34785e+09	3.9163e+09	4.3702e+09	3.84904e+09	4.01079e+09	High	High	High	High	High	High
FALSE	High	Master Protein	P40227	T-complex protein 1 subunit zeta OS=Homo sapiens OX=9606 GN=CCT6A PE=1 SV=3	0	235.952	52	37	199	37	1	531	58	6.68	709.52	37	0	1.04	0.722086	98	102	13.2	3.86	6.24158e+08	7.59051e+08	8.11303e+08	8.32178e+08	7.7251e+08	7.89248e+08	High	High	High	High	High	High
FALSE	High	Master Protein	P18124	60S ribosomal protein L7 OS=Homo sapiens OX=9606 GN=RPL7 PE=1 SV=1	0	234.905	75	32	218	31	1	248	29.2	10.65	770.21	32	0	1.046	0.720765	97.8	102.2	17.57	1.54	9.83203e+08	1.31851e+09	1.38695e+09	1.40858e+09	1.37883e+09	1.36726e+09	High	High	High	High	High	High
FALSE	High	Master Protein	P11388	DNA topoisomerase 2-alpha OS=Homo sapiens OX=9606 GN=TOP2A PE=1 SV=3	0	234.864	36	48	136	33	1	1531	174.3	8.72	451.31	48	0	1.07	0.783094	96.6	103.4	13.93	6.83	6.6259e+07	7.80625e+07	8.7779e+07	7.6658e+07	8.78627e+07	8.34882e+07	High	High	High	High	High	High
FALSE	High	Master Protein	Q5T3I0	G patch domain-containing protein 4 OS=Homo sapiens OX=9606 GN=GPATCH4 PE=1 SV=2	0	234.833	65	27	145	27	1	446	50.4	9.63	570.51	27	0	0.735	0.445808	115.3	84.7	13.75	7.48	2.31415e+08	271666464	3.05419e+08	2.16637e+08	1.86655e+08	1.99549e+08	High	High	High	High	High	High
FALSE	High	Master Protein	Q8WUM4	Programmed cell death 6-interacting protein OS=Homo sapiens OX=9606 GN=PDCD6IP PE=1 SV=1	0	232.315	51	41	136	41	1	868	96	6.52	496.98	41	0	0.872	0.958893	106.8	93.2	26.13	2.07	1.65247e+08	2.70085e+08	2.74378e+08	2.32029e+08	2.35571e+08	2.41689e+08	High	High	High	High	High	High
FALSE	High	Master Protein	P62241	40S ribosomal protein S8 OS=Homo sapiens OX=9606 GN=RPS8 PE=1 SV=2	0	232.105	67	26	201	26	1	208	24.2	10.32	792.67	26	0	1.137	0.815896	93.6	106.4	12.33	6.67	1.133e+09	1.18417e+09	1.4209e+09	1.37304e+09	1.34663e+09	1.21026e+09	High	High	High	High	High	High
FALSE	High	Master Protein	P49756	RNA-binding protein 25 OS=Homo sapiens OX=9606 GN=RBM25 PE=1 SV=3	0	231.723	38	37	139	37	1	843	100.1	6.32	477.87	37	0	1.228	0.720765	89.8	110.2	32.11	5.93	2.42451e+08	3.42175e+08	4.67153e+08	4.20112e+08	4.06982e+08	4.55983e+08	High	High	High	High	High	High
FALSE	High	Master Protein	O95232	Luc7-like protein 3 OS=Homo sapiens OX=9606 GN=LUC7L3 PE=1 SV=2	0	230.699	54	34	266	34	1	432	51.4	9.79	743.27	34	0	1.215	0.327065	90.3	109.7	6.55	5.54	3.16533e+09	2.77599e+09	2.9915e+09	3.89074e+09	3.48856e+09	3.63561e+09	High	High	High	High	High	High
FALSE	High	Master Protein	P62753	40S ribosomal protein S6 OS=Homo sapiens OX=9606 GN=RPS6 PE=1 SV=1	0	229.85	60	27	160	27	1	249	28.7	10.84	636.4	27	0	1.172	0.582851	92.1	107.9	11.57	5.11	7.29852e+08	8.55533e+08	9.19823e+08	1.01384e+09	9.22096e+08	1.00249e+09	High	High	High	High	High	High
FALSE	High	Master Protein	P54136	Arginine--tRNA ligase, cytoplasmic OS=Homo sapiens OX=9606 GN=RARS1 PE=1 SV=2	0	225.704	58	35	139	35	1	660	75.3	6.68	520.21	35	0	1.375	0.502597	84.2	115.8	13.55	7.62	1.77117e+08	1.85592e+08	2.26888e+08	2.25617e+08	2.60575e+08	2.55252e+08	High	High	High	High	High	High
FALSE	High	Master Protein	Q7L2E3	ATP-dependent RNA helicase DHX30 OS=Homo sapiens OX=9606 GN=DHX30 PE=1 SV=1	0	225.267	45	41	139	41	1	1194	133.9	8.78	525.91	41	0	0.935	0.989414	103.3	96.7	11.35	6.91	1.13711e+08	1.36344e+08	1.41606e+08	1.39763e+08	122274003	1.27523e+08	High	High	High	High	High	High
FALSE	High	Master Protein	P07305	Histone H1.0 OS=Homo sapiens OX=9606 GN=H1-0 PE=1 SV=3	0	223.906	53	20	192	20	1	194	20.9	10.84	813.94	20	0	1.163	0.585394	92.5	107.5	18.01	7.01	2.8507e+09	3.79474e+09	4.0813e+09	4.87725e+09	4.41398e+09	4.27105e+09	High	High	High	High	High	High
FALSE	High	Master Protein	P78362	SRSF protein kinase 2 OS=Homo sapiens OX=9606 GN=SRPK2 PE=1 SV=3	0	222.911	39	30	152	21	1	688	77.5	4.97	613.78	30	0	0.786	0.885437	112	88	25.14	3.23	1.79794e+08	2.90386e+08	2.8982e+08	2.23849e+08	2.27781e+08	2.38227e+08	High	High	High	High	High	High
FALSE	High	Master Protein	O43175	D-3-phosphoglycerate dehydrogenase OS=Homo sapiens OX=9606 GN=PHGDH PE=1 SV=4	0	222.738	48	29	182	29	1	533	56.6	6.71	756.12	29	0	1.209	0.532755	90.5	109.5	14.94	2.24	4.26126e+08	5.57271e+08	5.61456e+08	673978961	6.51382e+08	6.79624e+08	High	High	High	High	High	High
FALSE	High	Master Protein	Q13509	Tubulin beta-3 chain OS=Homo sapiens OX=9606 GN=TUBB3 PE=1 SV=2	0	222.642	42	21	247	2	1	450	50.4	4.93	957.37	21	2	1.396	0.746962	83.5	116.5	38.11	13.69	7876307	6.19951e+06	1.27618e+07	9.14276e+06	1.09917e+07	12044235	Not Found	High	Peak Found	Not Found	High	Not Found
FALSE	High	Master Protein	P62826	GTP-binding nuclear protein Ran OS=Homo sapiens OX=9606 GN=RAN PE=1 SV=3	0	221.454	56	25	166	25	1	216	24.4	7.49	694.97	25	0	0.97	0.815896	101.5	98.5	9.86	3.71	1.01058e+09	1197053910	1.21264e+09	1161037535	1.1617e+09	1.2376e+09	High	High	High	High	High	High
FALSE	High	Master Protein	Q9NTI5	Sister chromatid cohesion protein PDS5 homolog B OS=Homo sapiens OX=9606 GN=PDS5B PE=1 SV=1	0	220.664	32	39	122	32	1	1447	164.6	8.47	390.13	39	7	0.938	0.683223	103.2	96.8	6.57	3.9	1.07856e+08	1.13256e+08	9.9335e+07	1.04676e+08	1.01211e+08	9.68212e+07	High	High	High	High	High	High
FALSE	High	Master Protein	P06576	ATP synthase subunit beta, mitochondrial OS=Homo sapiens OX=9606 GN=ATP5F1B PE=1 SV=3	0	220.229	53	21	149	21	1	529	56.5	5.4	637.67	21	0	1.061	0.802432	97	103	13.15	2.84	4.46204e+08	5.11328e+08	5.81106e+08	542470086	5.25493e+08	5.56199e+08	High	High	High	High	High	High
FALSE	High	Master Protein	P63244	Receptor of activated protein C kinase 1 OS=Homo sapiens OX=9606 GN=RACK1 PE=1 SV=3	0	218.257	83	27	148	27	1	317	35.1	7.69	626.3	27	0	1.177	0.445808	91.9	108.1	4.94	8.05	7.2201e+08	759250974	7.97027e+08	8.93816e+08	8.28259e+08	9.72646e+08	High	High	High	High	High	High
FALSE	High	Master Protein	Q9Y2L1	Exosome complex exonuclease RRP44 OS=Homo sapiens OX=9606 GN=DIS3 PE=1 SV=2	0	217.133	46	36	111	36	1	958	108.9	7.14	396.31	36	0	0.998	0.988982	100.1	99.9	4.3	8.74	1.17787e+08	1.14013e+08	1.24101e+08	1.17503e+08	109554196	1.30201e+08	High	High	High	High	High	High
FALSE	High	Master Protein	P38919	Eukaryotic initiation factor 4A-III OS=Homo sapiens OX=9606 GN=EIF4A3 PE=1 SV=4	0	216.815	50	31	146	27	1	411	46.8	6.73	563.02	31	0	1.02	0.783094	99	101	29.76	8.85	2.03908e+08	3.67617e+08	3.60064e+08	3.18085e+08	3.76292e+08	3.67129e+08	High	High	High	High	High	High
FALSE	High	Master Protein	P05141	ADP/ATP translocase 2 OS=Homo sapiens OX=9606 GN=SLC25A5 PE=1 SV=7	0	216.276	59	31	188	9	1	298	32.8	9.69	618.44	31	22	1.166	0.616991	92.3	107.7	15.07	7.74	1.45749e+09	1.80912e+09	1.97261e+09	2.23025e+09	2.10904e+09	1.91088e+09	High	High	High	High	High	High
FALSE	High	Master Protein	Q02878	60S ribosomal protein L6 OS=Homo sapiens OX=9606 GN=RPL6 PE=1 SV=3	0	215.575	64	29	169	29	1	288	32.7	10.58	585.82	29	0	0.957	0.906033	102.2	97.8	17.53	11.85	1.01395e+09	1.32506e+09	1.44099e+09	1.29145e+09	1.0349e+09	1.26843e+09	High	High	High	High	High	High
FALSE	High	Master Protein	P33993	DNA replication licensing factor MCM7 OS=Homo sapiens OX=9606 GN=MCM7 PE=1 SV=4	0	215.085	55	34	157	34	1	719	81.3	6.46	560.66	34	0	1.055	0.913835	97.3	102.7	17.5	15.85	1.8748e+08	2.16954e+08	2.64838e+08	1.74149e+08	2.35698e+08	2.28895e+08	High	High	High	High	High	High
FALSE	High	Master Protein	P62081	40S ribosomal protein S7 OS=Homo sapiens OX=9606 GN=RPS7 PE=1 SV=1	0	214.031	76	25	138	25	1	194	22.1	10.1	628.95	25	0	1.162	0.666157	92.5	107.5	33.81	4.82	2.37368e+08	454856810	4.73955e+08	5.57799e+08	5.06724e+08	5.28719e+08	High	High	High	High	High	High
FALSE	High	Master Protein	P42704	Leucine-rich PPR motif-containing protein, mitochondrial OS=Homo sapiens OX=9606 GN=LRPPRC PE=1 SV=3	0	213.365	31	41	104	41	1	1394	157.8	6.13	354.48	41	0	1.061	0.688095	97	103	12.89	6.02	9.56761e+07	1.22092e+08	1.19153e+08	1.16392e+08	1.26439e+08	1.31077e+08	High	High	High	High	High	High
FALSE	High	Master Protein	Q9UJV9	Probable ATP-dependent RNA helicase DDX41 OS=Homo sapiens OX=9606 GN=DDX41 PE=1 SV=2	0	210.967	59	35	151	35	1	622	69.8	6.84	514.65	35	0	0.843	0.867645	108.5	91.5	19.52	2.68	1.71444e+08	2.43651e+08	2.48592e+08	2.10389e+08	1.99409e+08	2.05443e+08	High	High	High	High	High	High
FALSE	High	Master Protein Rejected	Q9NY65	Tubulin alpha-8 chain OS=Homo sapiens OX=9606 GN=TUBA8 PE=1 SV=1	0	209.201	35	19	217	0	0	449	50.1	5.06	797.19	19	0													Not Found	Not Found	Not Found	Not Found	Not Found	Not Found
FALSE	High	Master Protein	Q7KZF4	Staphylococcal nuclease domain-containing protein 1 OS=Homo sapiens OX=9606 GN=SND1 PE=1 SV=1	0	208.55	45	37	129	37	1	910	101.9	7.17	438.95	37	0	1.137	0.633335	93.6	106.4	23.01	5.09	95537714	149006994	1.45536e+08	1.78431e+08	1.65414e+08	1.62237e+08	High	High	High	High	High	High
FALSE	High	Master Protein	P13010	X-ray repair cross-complementing protein 5 OS=Homo sapiens OX=9606 GN=XRCC5 PE=1 SV=3	0	207.218	43	34	125	34	1	732	82.7	5.81	412.08	34	0	1.018	0.980293	99.1	100.9	4.54	1.67	2.26459e+08	2.21389e+08	2.41456e+08	2.24846e+08	2.3214e+08	2.30545e+08	High	High	High	High	High	High
FALSE	High	Master Protein	Q14690	Protein RRP5 homolog OS=Homo sapiens OX=9606 GN=PDCD11 PE=1 SV=3	0	206.558	27	39	109	39	1	1871	208.6	8.87	330.82	39	0	1.044	0.742226	97.8	102.2	20.8	11.73	6.28675e+07	9.53171e+07	8.84458e+07	8.3307e+07	9.23799e+07	1.05167e+08	High	High	High	High	High	High
FALSE	High	Master Protein	Q13823	Nucleolar GTP-binding protein 2 OS=Homo sapiens OX=9606 GN=GNL2 PE=1 SV=1	0	206.352	38	33	143	33	1	731	83.6	9.25	485.99	33	0	1.007	0.700727	99.6	100.4	14.6	7.95	1.80553e+08	2.33996e+08	2.36848e+08	2.35746e+08	2.29701e+08	2.65859e+08	High	High	High	High	High	High
FALSE	High	Master Protein	Q9NZI8	Insulin-like growth factor 2 mRNA-binding protein 1 OS=Homo sapiens OX=9606 GN=IGF2BP1 PE=1 SV=2	0	205.172	55	33	147	30	1	577	63.4	9.2	516.18	33	3	1.075	0.44683	96.4	103.6	1.31	3.74	3.49222e+08	3.58436e+08	3.54817e+08	3.8152e+08	3.70517e+08	3.98955e+08	High	High	High	High	High	High
FALSE	High	Master Protein	O75683	Surfeit locus protein 6 OS=Homo sapiens OX=9606 GN=SURF6 PE=1 SV=3	0	203.637	59	26	183	26	1	361	41.4	10.64	629.8	26	0	0.962	0.782467	101.9	98.1	34.48	7.02	4.00119e+08	7.96128e+08	7.98211e+08	7.6572e+08	7.17873e+08	8.25793e+08	High	High	High	High	High	High
FALSE	High	Master Protein	P16403	Histone H1.2 OS=Homo sapiens OX=9606 GN=H1-2 PE=1 SV=2	0	202.842	54	28	249	6	1	213	21.4	10.93	882.54	28	20	1.038	0.743113	98.1	101.9	13.33	1.66	1.19944e+10	1.47522e+10	1.55877e+10	1.54755e+10	1.49797e+10	1.53163e+10	High	High	High	High	High	High
FALSE	High	Master Protein	P14868	Aspartate--tRNA ligase, cytoplasmic OS=Homo sapiens OX=9606 GN=DARS1 PE=1 SV=2	0	202.206	77	37	129	37	1	501	57.1	6.55	440.88	37	0	1.189	0.639756	91.3	108.7	27.63	4.48	1.32565e+08	2.20111e+08	2.30113e+08	2.65291e+08	2.43836e+08	2.61816e+08	High	High	High	High	High	High
FALSE	High	Master Protein	P12236	ADP/ATP translocase 3 OS=Homo sapiens OX=9606 GN=SLC25A6 PE=1 SV=4	0	201.697	61	31	179	4	1	298	32.8	9.74	598.79	31	5	1.146	0.636375	93.2	106.8	20.73	1.52	5.87447e+07	8.43531e+07	8.80966e+07	9.56878e+07	9.66421e+07	9.85867e+07	High	High	High	High	High	High
FALSE	High	Master Protein	P43243	Matrin-3 OS=Homo sapiens OX=9606 GN=MATR3 PE=1 SV=2	0	200.768	39	32	137	32	1	847	94.6	6.25	438.98	32	0	0.985	0.783094	100.8	99.2	6.06	7.79	2.40826e+08	2.70924e+08	2.63425e+08	2.5616e+08	2.59463e+08	2.94094e+08	High	High	High	High	High	High
FALSE	High	Master Protein	O95347	Structural maintenance of chromosomes protein 2 OS=Homo sapiens OX=9606 GN=SMC2 PE=1 SV=2	0	199.68	33	34	101	34	1	1197	135.6	8.43	371.53	34	0	1.125	0.633335	94.1	105.9	4.63	10.45	8.2832e+07	8.7773e+07	9.0836e+07	8.76138e+07	9.87374e+07	1.081e+08	High	High	High	High	High	High
FALSE	High	Master Protein	P27635	60S ribosomal protein L10 OS=Homo sapiens OX=9606 GN=RPL10 PE=1 SV=5	0	198.498	79	30	186	30	1	214	24.6	10.08	638.62	30	0	1.094	0.720765	95.5	104.5	19.54	3.77	7.95685e+08	1.05205e+09	1.18404e+09	1.19016e+09	1103775900	1.15065e+09	High	High	High	High	High	High
FALSE	High	Master Protein	P62805	Histone H4 OS=Homo sapiens OX=9606 GN=H4C1 PE=1 SV=2	0	198.379	66	20	184	20	1	103	11.4	11.36	676.14	20	0	1.002	0.895608	99.9	100.1	12.03	5.12	1.87258e+09	2.28024e+09	2.35884e+09	2.30451e+09	2.09806e+09	2.2859e+09	High	High	High	High	High	High
FALSE	High	Master Protein	P54577	Tyrosine--tRNA ligase, cytoplasmic OS=Homo sapiens OX=9606 GN=YARS1 PE=1 SV=4	0	197.337	59	35	114	35	1	528	59.1	7.05	397.83	35	0	1.259	0.559256	88.5	111.5	17.58	0.96	1.17168e+08	1.55596e+08	1.65951e+08	1.97505e+08	1.95842e+08	1.93774e+08	High	High	High	High	High	High
FALSE	High	Master Protein	P17812	CTP synthase 1 OS=Homo sapiens OX=9606 GN=CTPS1 PE=1 SV=2	0	195.691	56	31	123	28	1	591	66.6	6.46	445.61	31	3	0.962	0.838703	101.9	98.1	26.44	5.84	1.27497e+08	2.16231e+08	2.05311e+08	1.97483e+08	1.87113e+08	2.1023e+08	High	High	High	High	High	High
FALSE	High	Master Protein	Q99613	Eukaryotic translation initiation factor 3 subunit C OS=Homo sapiens OX=9606 GN=EIF3C PE=1 SV=1	0	195.318	36	32	133	32	1	913	105.3	5.68	446.32	32	0	0.961	0.855505	102	98	29.11	6.78	1.71332e+08	3.12857e+08	2.81155e+08	2.70051e+08	2.94418e+08	2.5792e+08	High	High	High	High	High	High
FALSE	High	Master Protein	P11021	Endoplasmic reticulum chaperone BiP OS=Homo sapiens OX=9606 GN=HSPA5 PE=1 SV=2	0	194.152	44	30	129	28	1	654	72.3	5.16	498.65	30	0	1.834	0.293583	70.6	129.4	11.66	3.92	1.42484e+08	1.7317e+08	1.77765e+08	3.17544e+08	3.37979e+08	3.14798e+08	High	High	High	High	High	High
FALSE	High	Master Protein	O14654	Insulin receptor substrate 4 OS=Homo sapiens OX=9606 GN=IRS4 PE=1 SV=1	0	191.616	33	36	116	36	1	1257	133.7	8.44	380.97	36	0	1.076	0.506261	96.3	103.7	4.97	3.46	9.16272e+07	1.00966e+08	9.83422e+07	1.08805e+08	1.01544e+08	1.05825e+08	High	High	High	High	High	High
FALSE	High	Master Protein Candidate	P68133	Actin, alpha skeletal muscle OS=Homo sapiens OX=9606 GN=ACTA1 PE=1 SV=1	0	191.588	43	22	184	4	1	377	42	5.39	692.11	22	0	1.157	0.563103	92.7	107.3	8.54	10.34	7.71263e+07	6.5767e+07	6.80822e+07	7.87985e+07	9.21046e+07	7.62455e+07	High	High	High	High	High	High
FALSE	High	Master Protein	P68032	Actin, alpha cardiac muscle 1 OS=Homo sapiens OX=9606 GN=ACTC1 PE=1 SV=1	0	191.588	43	22	184	4	1	377	42	5.39	692.11	22	0	1.157	0.563103	92.7	107.3	8.54	10.34	7.71263e+07	6.5767e+07	6.80822e+07	7.87985e+07	9.21046e+07	7.62455e+07	High	High	High	High	High	High
FALSE	High	Master Protein	Q13838	Spliceosome RNA helicase DDX39B OS=Homo sapiens OX=9606 GN=DDX39B PE=1 SV=1	0	190.876	54	27	166	13	1	428	49	5.67	610.59	27	14	1.12	0.585394	94.4	105.6	10.67	0.6	3.46078e+08	4.04773e+08	4.27226e+08	4.5027e+08	4.5568e+08	4.53161e+08	High	High	High	High	High	High
FALSE	High	Master Protein	P49736	DNA replication licensing factor MCM2 OS=Homo sapiens OX=9606 GN=MCM2 PE=1 SV=4	0	188.652	41	32	120	32	1	904	101.8	5.52	471.3	32	0	1.13	0.636715	93.9	106.1	16.84	2.68	9.38607e+07	1.24648e+08	1.30188e+08	1.34393e+08	1.40823e+08	1.40826e+08	High	High	High	High	High	High
FALSE	High	Master Protein	P53618	Coatomer subunit beta OS=Homo sapiens OX=9606 GN=COPB1 PE=1 SV=3	0	188.265	39	25	91	25	1	953	107.1	6.05	416.24	25	0	1.113	0.572889	94.7	105.3	7.8	6.77	7.28489e+07	8.50993e+07	8.07456e+07	8.9838e+07	8.35922e+07	9.57422e+07	High	High	High	High	High	High
FALSE	High	Master Protein	P16402	Histone H1.3 OS=Homo sapiens OX=9606 GN=H1-3 PE=1 SV=2	0	188.261	45	25	237	2	1	221	22.3	11.02	849.9	25	1	1.298	0.731165	87	113	86.37	7.15	1.36298e+06	6.51517e+08	6.73224e+08	9.18052e+08	796833840	8.45446e+08	High	High	High	Peak Found	Not Found	High
FALSE	High	Master Protein	P23246	Splicing factor, proline- and glutamine-rich OS=Homo sapiens OX=9606 GN=SFPQ PE=1 SV=2	0	188.055	41	33	97	31	1	707	76.1	9.44	356.2	33	0	0.994	0.857266	100.3	99.7	7.16	5.8	1.59925e+08	1.74449e+08	1.84574e+08	1.89324e+08	1.70006e+08	1.7343e+08	High	High	High	High	High	High
FALSE	High	Master Protein	Q02543	60S ribosomal protein L18a OS=Homo sapiens OX=9606 GN=RPL18A PE=1 SV=2	0	187.83	78	26	162	26	1	176	20.7	10.71	580.97	26	0	0.949	0.975137	102.6	97.4	35.76	6.82	4.20043e+08	7.26469e+08	9.02813e+08	6.89393e+08	6.11952e+08	6.91438e+08	High	High	High	High	High	High
FALSE	High	Master Protein	Q9Y262	Eukaryotic translation initiation factor 3 subunit L OS=Homo sapiens OX=9606 GN=EIF3L PE=1 SV=1	0	187.83	49	27	124	27	1	564	66.7	6.34	477.91	27	0	0.873	0.958893	106.8	93.2	22.44	7.69	1.09761e+08	1.69511e+08	1.64741e+08	1.62134e+08	1.41113e+08	1.4374e+08	High	High	High	High	High	High
FALSE	High	Master Protein	P22695	Cytochrome b-c1 complex subunit 2, mitochondrial OS=Homo sapiens OX=9606 GN=UQCRC2 PE=1 SV=3	0	186.457	43	21	130	21	1	453	48.4	8.63	572.21	21	0	0.565	0.670271	127.8	72.2	34.53	7.55	2.05775e+08	4.17438e+08	4.02028e+08	2.48657e+08	2.14281e+08	2.27251e+08	High	High	High	High	High	High
FALSE	High	Master Protein	P10412	Histone H1.4 OS=Homo sapiens OX=9606 GN=H1-4 PE=1 SV=2	0	184.75	40	24	242	1	1	219	21.9	11.03	848.48	24	0	2.086	0.582851	64.8	135.2	49.16	38.45	362290	148611	459453	755795	423938	971113	Peak Found	High	High	High	High	High
FALSE	High	Master Protein	Q96HS1	Serine/threonine-protein phosphatase PGAM5, mitochondrial OS=Homo sapiens OX=9606 GN=PGAM5 PE=1 SV=2	0	182.657	79	26	137	26	1	289	32	8.68	489.35	26	0	1.681	0.443247	74.6	125.4	20.36	11.02	4.70859e+08	3.41214e+08	3.32042e+08	5.73601e+08	5.41025e+08	6.67106e+08	High	High	High	High	High	High
FALSE	High	Master Protein	P21127	Cyclin-dependent kinase 11B OS=Homo sapiens OX=9606 GN=CDK11B PE=1 SV=4	0	181.413	33	36	150	36	1	795	92.6	5.54	466.63	36	0	1.498	0.443247	80.1	119.9	4.47	12.69	2.42166e+08	2.62745e+08	2.44873e+08	3.66884e+08	3.01077e+08	3.86104e+08	High	High	High	High	High	High
FALSE	High	None	B5ME19	Eukaryotic translation initiation factor 3 subunit C-like protein OS=Homo sapiens OX=9606 GN=EIF3CL PE=1 SV=1	0	181.274	34	31	129	31	1	914	105.4	5.64	427.23	31	0	0.97	0.851221	101.5	98.5	28.41	7.06	1.71332e+08	3.07484e+08	2.78434e+08	2.70051e+08	2.91953e+08	2.53718e+08	High	High	High	High	High	High
FALSE	High	Master Protein	P18621	60S ribosomal protein L17 OS=Homo sapiens OX=9606 GN=RPL17 PE=1 SV=3	0	180.196	55	16	119	16	1	184	21.4	10.17	574.11	16	0	1.151	0.65801	93	107	28.85	4.44	340118270	6.13365e+08	5.66984e+08	6.45482e+08	6.52839e+08	6.99951e+08	High	High	High	High	High	High
FALSE	High	Master Protein	Q9NP64	Zinc finger CCHC domain-containing protein 17 OS=Homo sapiens OX=9606 GN=ZCCHC17 PE=1 SV=1	0	179.879	51	17	118	17	1	241	27.6	9.7	451.05	17	0	0.971	0.802432	101.5	98.5	32.08	8.4	249788496	4.43966e+08	4.86578e+08	488902421	4.3107e+08	4.187e+08	High	High	High	High	High	High
FALSE	High	Master Protein	Q9BXJ9	N-alpha-acetyltransferase 15, NatA auxiliary subunit OS=Homo sapiens OX=9606 GN=NAA15 PE=1 SV=1	0	178.541	41	37	119	32	1	866	101.2	7.42	365.98	37	4	1.37	0.582851	84.4	115.6	27.12	2	9.73474e+07	1.68721e+08	156793615	2.14833e+08	207479106	2.1487e+08	High	High	High	High	High	High
FALSE	High	Master Protein	Q9NYU2	UDP-glucose:glycoprotein glucosyltransferase 1 OS=Homo sapiens OX=9606 GN=UGGT1 PE=1 SV=3	0	177.962	22	31	76	28	1	1555	177.1	5.63	286.73	31	3	74.299	0.293583	2.7	197.3	64.17	5.31	1.03714e+06	3.59276e+06	1.62663e+06	1.20857e+08	1.11571e+08	1.23604e+08	High	Peak Found	High	High	High	High
FALSE	High	Master Protein	P26640	Valine--tRNA ligase OS=Homo sapiens OX=9606 GN=VARS1 PE=1 SV=4	0	177.183	30	30	106	30	1	1264	140.4	7.59	373.1	30	0	1	0.833324	100	100	31.52	9.35	6.73082e+07	1.29243e+08	1.1853e+08	1.18527e+08	1.24811e+08	1.03735e+08	High	High	High	High	High	High
FALSE	High	Master Protein	O15371	Eukaryotic translation initiation factor 3 subunit D OS=Homo sapiens OX=9606 GN=EIF3D PE=1 SV=1	0	175.23	54	23	97	23	1	548	63.9	6.05	383.07	23	0	1.038	0.764834	98.1	101.9	38.51	9.74	6.28827e+07	1.37901e+08	1.38938e+08	1.43181e+08	1.2104e+08	1.4481e+08	High	High	High	High	High	High
FALSE	High	Master Protein	Q8N1F7	Nuclear pore complex protein Nup93 OS=Homo sapiens OX=9606 GN=NUP93 PE=1 SV=2	0	173.949	47	41	93	41	1	819	93.4	5.72	282.74	41	0	0.961	0.83793	102	98	10.55	19.54	9.0437e+07	1.09944e+08	1.0845e+08	1.04261e+08	9.47464e+07	1.36432e+08	High	High	High	High	High	High
FALSE	High	Master Protein	O94813	Slit homolog 2 protein OS=Homo sapiens OX=9606 GN=SLIT2 PE=1 SV=1	0	173.891	24	30	95	30	1	1529	169.8	7.06	371.18	30	0	1.17	0.616991	92.2	107.8	5.63	12.16	7.5943e+07	7.07103e+07	7.90947e+07	8.88332e+07	7.58401e+07	9.68366e+07	High	High	High	High	High	High
FALSE	High	Master Protein	Q9NVI7	ATPase family AAA domain-containing protein 3A OS=Homo sapiens OX=9606 GN=ATAD3A PE=1 SV=2	0	172.671	43	28	107	9	1	634	71.3	8.98	398.99	28	15	1.455	0.563103	81.5	118.5	14.51	12.59	1.07744e+08	1.07429e+08	1.37088e+08	1.56793e+08	1.26049e+08	1.59444e+08	High	High	High	High	High	High
FALSE	High	None	Q3ZCM7	Tubulin beta-8 chain OS=Homo sapiens OX=9606 GN=TUBB8 PE=1 SV=2	0	172.373	25	12	235	0	1	444	49.7	4.89	859.25	12	0	1.22	0.767721	90.1	109.9	27.09	0.73	8.3268e+07	7.07826e+07	1.18216e+08	1.00852e+08	1.01549e+08	1.02331e+08	High	High	High	High	High	High
FALSE	High	Master Protein	Q9NTJ3	Structural maintenance of chromosomes protein 4 OS=Homo sapiens OX=9606 GN=SMC4 PE=1 SV=2	0	171.384	27	33	108	33	1	1288	147.1	6.79	340.56	33	0	0.711	0.566559	116.9	83.1	6.82	16.15	1.28276e+08	1.15018e+08	1.30894e+08	1.18948e+08	9.11402e+07	9.06749e+07	High	High	High	High	High	High
FALSE	High	Master Protein	O60814	Histone H2B type 1-K OS=Homo sapiens OX=9606 GN=H2BC12 PE=1 SV=3	0	171.281	75	19	189	0	1	126	13.9	10.32	612.5	19	1	0.922	0.746962	104.1	95.9	19	13.93	56715600	6.56527e+07	82254805	67979010	51311521	60510973	Not Found	Not Found	Not Found	Not Found	Not Found	Not Found
FALSE	High	Master Protein	Q8N5F7	NF-kappa-B-activating protein OS=Homo sapiens OX=9606 GN=NKAP PE=1 SV=1	0	171.12	46	18	109	18	1	415	47.1	10.11	502.16	18	0	1.005	0.806551	99.8	100.2	14.22	7.38	3.40215e+08	4.40463e+08	4.40454e+08	4.60437e+08	3.98238e+08	4.42534e+08	High	High	High	High	High	High
FALSE	High	Master Protein	Q8TDN6	Ribosome biogenesis protein BRX1 homolog OS=Homo sapiens OX=9606 GN=BRIX1 PE=1 SV=2	0	169.404	64	21	112	21	1	353	41.4	9.92	437.89	21	0	1.265	0.320727	88.3	111.7	3.07	5.87	3.25591e+08	319470929	3.39181e+08	3.81466e+08	4.11772e+08	4.28674e+08	High	High	High	High	High	High
FALSE	High	Master Protein	O43242	26S proteasome non-ATPase regulatory subunit 3 OS=Homo sapiens OX=9606 GN=PSMD3 PE=1 SV=2	0	165.97	57	27	95	27	1	534	60.9	8.44	329.42	27	0	1.14	0.663848	93.4	106.6	26.21	4.11	1.08634e+08	1.73151e+08	1.83832e+08	2.06351e+08	1.9011e+08	1.97456e+08	High	High	High	High	High	High
FALSE	High	Master Protein Candidate	Q5QNW6	Histone H2B type 2-F OS=Homo sapiens OX=9606 GN=H2BC18 PE=1 SV=3	0	165.391	75	20	194	0	1	126	13.9	10.32	624.75	20	0	1.054	0.958446	97.4	102.6	6.64	10.82	4.20798e+09	4.59001e+09	4.80176e+09	4.03954e+09	4.83701e+09	4.95828e+09	Not Found	Not Found	Not Found	Not Found	Not Found	Not Found
FALSE	High	Master Protein Candidate	Q99879	Histone H2B type 1-M OS=Homo sapiens OX=9606 GN=H2BC14 PE=1 SV=3	0	165.391	75	20	194	0	1	126	14	10.32	624.75	20	0	1.054	0.958446	97.4	102.6	6.64	10.82	4.20798e+09	4.59001e+09	4.80176e+09	4.03954e+09	4.83701e+09	4.95828e+09	Not Found	Not Found	Not Found	Not Found	Not Found	Not Found
FALSE	High	Master Protein	P58876	Histone H2B type 1-D OS=Homo sapiens OX=9606 GN=H2BC5 PE=1 SV=2	0	165.391	75	20	194	0	1	126	13.9	10.32	624.75	20	21	1.054	0.958446	97.4	102.6	6.64	10.82	4.20798e+09	4.59001e+09	4.80176e+09	4.03954e+09	4.83701e+09	4.95828e+09	Not Found	Not Found	Not Found	Not Found	Not Found	Not Found
FALSE	High	Master Protein Candidate	Q93079	Histone H2B type 1-H OS=Homo sapiens OX=9606 GN=H2BC9 PE=1 SV=3	0	165.391	75	20	194	0	1	126	13.9	10.32	624.75	20	0	1.054	0.958446	97.4	102.6	6.64	10.82	4.20798e+09	4.59001e+09	4.80176e+09	4.03954e+09	4.83701e+09	4.95828e+09	Not Found	Not Found	Not Found	Not Found	Not Found	Not Found
FALSE	High	Master Protein Candidate	P62807	Histone H2B type 1-C/E/F/G/I OS=Homo sapiens OX=9606 GN=H2BC4 PE=1 SV=4	0	165.391	75	20	194	0	1	126	13.9	10.32	624.75	20	0	1.054	0.958446	97.4	102.6	6.64	10.82	4.20798e+09	4.59001e+09	4.80176e+09	4.03954e+09	4.83701e+09	4.95828e+09	Not Found	Not Found	Not Found	Not Found	Not Found	Not Found
FALSE	High	Master Protein Candidate	Q99877	Histone H2B type 1-N OS=Homo sapiens OX=9606 GN=H2BC15 PE=1 SV=3	0	165.391	75	20	194	0	1	126	13.9	10.32	624.75	20	0	1.054	0.958446	97.4	102.6	6.64	10.82	4.20798e+09	4.59001e+09	4.80176e+09	4.03954e+09	4.83701e+09	4.95828e+09	Not Found	Not Found	Not Found	Not Found	Not Found	Not Found
FALSE	High	Master Protein	Q6P2Q9	Pre-mRNA-processing-splicing factor 8 OS=Homo sapiens OX=9606 GN=PRPF8 PE=1 SV=2	0	165.24	19	41	91	41	1	2335	273.4	8.84	262.07	41	0	1.063	0.663848	97	103	15.75	11.49	6.09535e+07	7.82555e+07	8.31842e+07	8.31556e+07	7.86563e+07	9.76715e+07	High	High	High	High	High	High
FALSE	High	Master Protein	P33991	DNA replication licensing factor MCM4 OS=Homo sapiens OX=9606 GN=MCM4 PE=1 SV=5	0	164.512	39	27	87	27	1	863	96.5	6.74	339.63	27	0	1.01	0.88658	99.5	100.5	20.89	10.8	8.4819e+07	1.12018e+08	1.30038e+08	1.27355e+08	1.13095e+08	1.02751e+08	High	High	High	High	High	High
FALSE	High	None	P57053	Histone H2B type F-S OS=Homo sapiens OX=9606 GN=H2BC12L PE=1 SV=2	0	163.15	63	17	180	0	1	126	13.9	10.37	605.01	17	0	0.922	0.746962	104.1	95.9	19	13.93	56715600	6.56527e+07	82254805	67979010	51311521	60510973	Not Found	Not Found	Not Found	Not Found	Not Found	Not Found
FALSE	High	Master Protein	Q9BZE4	GTP-binding protein 4 OS=Homo sapiens OX=9606 GN=GTPBP4 PE=1 SV=3	0	162.478	44	29	114	29	1	634	73.9	9.5	375.97	29	0	0.658	0.543174	120.7	79.3	17.52	13.95	1.51204e+08	2.0353e+08	2.12549e+08	1.33837e+08	1.63047e+08	1.25664e+08	High	High	High	High	High	High
FALSE	High	Master Protein	P06899	Histone H2B type 1-J OS=Homo sapiens OX=9606 GN=H2BC11 PE=1 SV=3	0	161.38	75	18	180	1	1	126	13.9	10.32	586.56	18	4	0.972	0.769734	101.4	98.6	53.68	2.56	9.96344e+07	3.40659e+08	3.45819e+08	3.30987e+08	3.33552e+08	3.17935e+08	High	High	High	High	High	High
FALSE	High	Master Protein	Q9UQE7	Structural maintenance of chromosomes protein 3 OS=Homo sapiens OX=9606 GN=SMC3 PE=1 SV=2	0	161.246	34	33	67	33	1	1217	141.5	7.18	221.69	33	0	0.433	0.357894	139.5	60.5	0.93	19.5	1.28917e+08	1.30088e+08	127678627	5.5861e+07	4.28127e+07	6.37128e+07	High	High	High	High	High	High
FALSE	High	Master Protein	Q14683	Structural maintenance of chromosomes protein 1A OS=Homo sapiens OX=9606 GN=SMC1A PE=1 SV=2	0	160.701	32	34	78	34	1	1233	143.1	7.64	266.93	34	0	1.082	0.680707	96.1	103.9	29.6	10.94	3.79483e+07	6.89569e+07	6.56269e+07	6.76119e+07	7.09864e+07	8.29901e+07	High	High	High	High	High	High
FALSE	High	Master Protein	P26373	60S ribosomal protein L13 OS=Homo sapiens OX=9606 GN=RPL13 PE=1 SV=4	0	160.593	70	25	146	25	1	211	24.2	11.65	473.73	25	0	0.961	0.949705	102	98	24.37	8.41	8.25691e+08	1.23354e+09	1.35529e+09	1.18564e+09	1.24208e+09	1.0522e+09	High	High	High	High	High	High
FALSE	High	None	Q99880	Histone H2B type 1-L OS=Homo sapiens OX=9606 GN=H2BC13 PE=1 SV=3	0	160.05	69	19	192	0	1	126	13.9	10.32	619.18	19	0	1.054	0.958446	97.4	102.6	6.64	10.8	4.20798e+09	4.59001e+09	4.80176e+09	4.03954e+09	4.83701e+09	4.95424e+09	Not Found	Not Found	Not Found	Not Found	Not Found	Not Found
FALSE	High	Master Protein	P10809	60 kDa heat shock protein, mitochondrial OS=Homo sapiens OX=9606 GN=HSPD1 PE=1 SV=2	0	159.981	48	25	102	25	1	573	61	5.87	375.56	25	0	0.929	0.774692	103.7	96.3	15.49	6.58	1.36404e+08	1.12355e+08	1.53726e+08	1.13506e+08	1.26759e+08	1.28149e+08	High	High	High	High	High	High
FALSE	High	Master Protein	Q5VTL8	Pre-mRNA-splicing factor 38B OS=Homo sapiens OX=9606 GN=PRPF38B PE=1 SV=1	0	158.294	38	25	130	25	1	546	64.4	10.54	433.08	25	0	1.309	0.0650242	86.6	113.4	2.52	1.37	6.12183e+08	6.10003e+08	6.38143e+08	8.16531e+08	8.01316e+08	7.95152e+08	High	High	High	High	High	High
FALSE	High	None	Q58FF7	Putative heat shock protein HSP 90-beta-3 OS=Homo sapiens OX=9606 GN=HSP90AB3P PE=5 SV=1	0	157.432	26	24	145	15	1	597	68.3	4.79	480.15	24	0	0.8	0.802412	111.1	88.9	16.89	9.62	2.92729e+08	3.98745e+08	3.99506e+08	3.18985e+08	3.67669e+08	3.0767e+08	High	High	High	High	High	High
FALSE	High	None	A6NNZ2	Tubulin beta 8B OS=Homo sapiens OX=9606 GN=TUBB8B PE=1 SV=1	0	157.216	22	11	220	0	2	444	49.5	4.86	805.35	11	0	1.147	0.636375	93.1	106.9	12.52	5.26	1.89524e+09	2.02441e+09	2.40285e+09	2.5364e+09	2.31428e+09	2.32279e+09	Not Found	Not Found	Not Found	Not Found	Not Found	Not Found
FALSE	High	Master Protein	Q14498	RNA-binding protein 39 OS=Homo sapiens OX=9606 GN=RBM39 PE=1 SV=2	0	156.408	47	24	112	24	1	530	59.3	10.1	410.33	24	0	1.153	0.696757	92.9	107.1	18.74	13.82	2.65751e+08	3.7915e+08	3.72119e+08	4.33105e+08	3.3552e+08	4.28942e+08	High	High	High	High	High	High
FALSE	High	Master Protein Candidate Rejected	Q16778	Histone H2B type 2-E OS=Homo sapiens OX=9606 GN=H2BC21 PE=1 SV=3	0	155.49	75	19	185	0	0	126	13.9	10.32	598.82	19	0													High	High	High	High	High	High
FALSE	High	Master Protein Candidate Rejected	P33778	Histone H2B type 1-B OS=Homo sapiens OX=9606 GN=H2BC3 PE=1 SV=2	0	155.49	75	19	185	0	0	126	13.9	10.32	598.82	19	0													High	High	High	High	High	High
FALSE	High	Master Protein Rejected	P23527	Histone H2B type 1-O OS=Homo sapiens OX=9606 GN=H2BC17 PE=1 SV=3	0	155.49	75	19	185	0	0	126	13.9	10.32	598.82	19	0													High	High	High	High	High	High
FALSE	High	Master Protein	P67809	Y-box-binding protein 1 OS=Homo sapiens OX=9606 GN=YBX1 PE=1 SV=3	0	154.991	53	15	63	15	1	324	35.9	9.88	301.07	15	0	1.01	0.832726	99.5	100.5	55.72	2.63	5.69054e+07	1.61321e+08	2.15274e+08	1.60489e+08	1.62948e+08	1.68878e+08	High	High	High	High	High	High
FALSE	High	Master Protein	P61221	ATP-binding cassette sub-family E member 1 OS=Homo sapiens OX=9606 GN=ABCE1 PE=1 SV=1	0	154.906	50	29	109	29	1	599	67.3	8.34	370.9	29	0	0.972	0.903594	101.4	98.6	20.61	7.35	1.89696e+08	2.29413e+08	2.86078e+08	2.04613e+08	2.22981e+08	2.37091e+08	High	High	High	High	High	High
FALSE	High	Master Protein	P15880	40S ribosomal protein S2 OS=Homo sapiens OX=9606 GN=RPS2 PE=1 SV=2	0	154.545	61	26	158	26	1	293	31.3	10.24	460.45	26	0	1.361	0.434394	84.7	115.3	10.85	1.85	8.98731e+08	1.02509e+09	1.11779e+09	1.41454e+09	1395251000	1.36362e+09	High	High	High	High	High	High
FALSE	High	Master Protein	P16615	Sarcoplasmic/endoplasmic reticulum calcium ATPase 2 OS=Homo sapiens OX=9606 GN=ATP2A2 PE=1 SV=1	0	153.742	24	25	84	25	1	1042	114.7	5.34	300.19	25	0	0.756	0.325914	113.9	86.1	8.69	4.16	1.70478e+08	1.43695e+08	1.53596e+08	1.08632e+08	1.1616e+08	1.17399e+08	High	High	High	High	High	High
FALSE	High	Master Protein	P06493	Cyclin-dependent kinase 1 OS=Homo sapiens OX=9606 GN=CDK1 PE=1 SV=3	0	153.32	72	23	115	21	1	297	34.1	8.4	433.23	23	1	1.21	0.616991	90.5	109.5	19.81	5.3	1.25421e+08	1.63887e+08	1.87895e+08	1.91149e+08	2.12069e+08	1.98271e+08	High	High	High	High	High	High
FALSE	High	Master Protein	Q13085	Acetyl-CoA carboxylase 1 OS=Homo sapiens OX=9606 GN=ACACA PE=1 SV=2	0	153.198	20	36	84	28	1	2346	265.4	6.37	239.77	36	8	0.874	0.782467	106.7	93.3	17.88	10.41	4.95727e+07	6.0904e+07	7.12239e+07	5.32445e+07	4.9936e+07	6.10373e+07	High	High	High	High	High	High
FALSE	High	Master Protein	Q92621	Nuclear pore complex protein Nup205 OS=Homo sapiens OX=9606 GN=NUP205 PE=1 SV=3	0	152.97	19	35	92	35	1	2012	227.8	6.19	284.94	35	0	0.85	0.746221	108.1	91.9	17.5	7.85	6.72733e+07	9.57053e+07	8.726e+07	7.41943e+07	6.79299e+07	79510541	High	High	High	High	High	High
FALSE	High	Master Protein	Q9Y678	Coatomer subunit gamma-1 OS=Homo sapiens OX=9606 GN=COPG1 PE=1 SV=1	0	152.436	39	27	93	24	1	874	97.7	5.47	341.62	27	2	1.169	0.634907	92.2	107.8	16.45	11.68	6.86485e+07	8.81513e+07	9.53892e+07	1.12759e+08	8.91374e+07	1.03051e+08	High	High	High	High	High	High
FALSE	High	None	Q9UQ88	Cyclin-dependent kinase 11A OS=Homo sapiens OX=9606 GN=CDK11A PE=1 SV=4	0	152.335	29	29	123	29	1	783	91.3	5.36	399.75	29	0	1.535	0.445808	78.9	121.1	3.36	13.38	2.21229e+08	2.3509e+08	2.22774e+08	3.41919e+08	2.76258e+08	3.58701e+08	High	High	High	High	High	High
FALSE	High	None	P63267	Actin, gamma-enteric smooth muscle OS=Homo sapiens OX=9606 GN=ACTG2 PE=1 SV=1	0	150.819	40	20	151	3	1	376	41.9	5.48	488.24	20	0	1.426	0.293583	82.4	117.6	6.5	7.64	2.97919e+07	3.30023e+07	2.9345e+07	3.82228e+07	4.44586e+07	4.24974e+07	High	High	High	High	High	High
FALSE	High	None	P62736	Actin, aortic smooth muscle OS=Homo sapiens OX=9606 GN=ACTA2 PE=1 SV=1	0	150.819	40	20	151	3	1	377	42	5.39	488.24	20	0	1.426	0.293583	82.4	117.6	6.5	7.64	2.97919e+07	3.30023e+07	2.9345e+07	3.82228e+07	4.44586e+07	4.24974e+07	High	High	High	High	High	High
FALSE	High	Master Protein	P41091	Eukaryotic translation initiation factor 2 subunit 3 OS=Homo sapiens OX=9606 GN=EIF2S3 PE=1 SV=3	0	150.81	49	20	88	20	1	472	51.1	8.4	317.36	20	0	1.092	0.722086	95.6	104.4	19.31	11	1.73273e+08	1.42378e+08	1.17613e+08	1.55502e+08	1.52272e+08	1.85048e+08	High	High	High	High	High	High
FALSE	High	Master Protein	O00148	ATP-dependent RNA helicase DDX39A OS=Homo sapiens OX=9606 GN=DDX39A PE=1 SV=2	0	150.705	43	21	127	7	1	427	49.1	5.68	454.26	21	0	1.197	0.63738	91.1	108.9	23.3	6.01	1.98613e+07	2.77772e+07	3.20633e+07	3.32357e+07	3.18037e+07	3.579e+07	High	High	High	High	High	High
FALSE	High	Master Protein	P38159	RNA-binding motif protein, X chromosome OS=Homo sapiens OX=9606 GN=RBMX PE=1 SV=3	0	150.466	60	29	97	29	1	391	42.3	10.05	306.38	29	0	1.131	0.980346	93.9	106.1	13.22	20.13	1.88709e+08	1.71239e+08	2.2173e+08	2.13396e+08	1.52246e+08	2.26854e+08	High	High	High	High	High	High
FALSE	High	Master Protein	P62979	Ubiquitin-40S ribosomal protein S27a OS=Homo sapiens OX=9606 GN=RPS27A PE=1 SV=2	0	150.388	65	16	110	16	1	156	18	9.64	472.62	16	0	1.028	0.746962	98.6	101.4	23.43	5.75	5.5769e+08	8.53645e+08	8.8011e+08	8.77656e+08	8.1868e+08	9.18273e+08	High	High	High	High	High	High
FALSE	High	Master Protein	P35580	Myosin-10 OS=Homo sapiens OX=9606 GN=MYH10 PE=1 SV=3	0	150.319	18	29	81	18	1	1976	228.9	5.54	273.96	29	3	1.067	0.988982	96.8	103.2	6.66	16.07	37332479	4.21055e+07	4.1883e+07	4.47329e+07	3.33199e+07	4.46826e+07	High	High	High	High	High	High
FALSE	High	Master Protein	Q08945	FACT complex subunit SSRP1 OS=Homo sapiens OX=9606 GN=SSRP1 PE=1 SV=1	0	150.083	38	26	96	26	1	709	81	6.87	333.4	26	0	0.892	0.884974	105.7	94.3	21.87	18.47	8.81843e+07	1.35347e+08	1.29662e+08	1.15614e+08	1.09495e+08	1.52467e+08	High	High	High	High	High	High
FALSE	High	Master Protein	Q9NYV4	Cyclin-dependent kinase 12 OS=Homo sapiens OX=9606 GN=CDK12 PE=1 SV=2	0	149.795	25	23	69	18	1	1490	164.1	9.44	261.07	23	4	0.904	0.725435	105	95	9.87	12.31	8.5707e+07	9.82519e+07	104310417	7.63038e+07	8.88201e+07	9.77814e+07	High	High	High	High	High	High
FALSE	High	Master Protein	P08133	Annexin A6 OS=Homo sapiens OX=9606 GN=ANXA6 PE=1 SV=3	0	149.162	52	32	104	32	1	673	75.8	5.6	285.99	32	0	1.069	0.960763	96.7	103.3	11.1	9.87	7.34412e+07	81831290	9.16905e+07	8.82947e+07	7.3679e+07	8.74549e+07	High	High	High	High	High	High
FALSE	High	Master Protein	Q99623	Prohibitin-2 OS=Homo sapiens OX=9606 GN=PHB2 PE=1 SV=2	0	148.536	72	23	120	23	1	299	33.3	9.83	386.78	23	0	1.063	0.506261	97	103	5.61	6.79	3.6414e+08	4.00543e+08	4.03273e+08	4.72212e+08	4.16778e+08	4.25691e+08	High	High	High	High	High	High
FALSE	High	Master Protein	P62280	40S ribosomal protein S11 OS=Homo sapiens OX=9606 GN=RPS11 PE=1 SV=3	0	148.488	80	24	159	24	1	158	18.4	10.3	476.16	24	0	0.986	0.767721	100.7	99.3	28.5	0.82	7.0655e+08	1222278244	1.23047e+09	1.2047e+09	1213032867	1193439857	High	High	High	High	High	High
FALSE	High	Master Protein	P46781	40S ribosomal protein S9 OS=Homo sapiens OX=9606 GN=RPS9 PE=1 SV=3	0	148.326	68	27	169	27	1	194	22.6	10.65	450.48	27	0	1.059	0.701789	97.2	102.8	19.35	9.86	9.27507e+08	1.32756e+09	1.32815e+09	1.24262e+09	1.51452e+09	1.40544e+09	High	High	High	High	High	High
FALSE	High	Master Protein	P11940	Polyadenylate-binding protein 1 OS=Homo sapiens OX=9606 GN=PABPC1 PE=1 SV=2	0	147.908	36	28	113	16	1	636	70.6	9.5	356.86	28	11	0.992	0.958893	100.4	99.6	6.1	0.72	1.98685e+08	2.24521e+08	2.12377e+08	2.11934e+08	2.08907e+08	2.10592e+08	High	High	High	High	High	High
FALSE	High	Master Protein	P62847	40S ribosomal protein S24 OS=Homo sapiens OX=9606 GN=RPS24 PE=1 SV=1	0	147.771	72	18	119	18	1	133	15.4	10.78	398.01	18	0	1.1	0.720765	95.2	104.8	9.83	3.09	5.29485e+08	4.37928e+08	4.65657e+08	4.93329e+08	5.12435e+08	5.24642e+08	High	High	High	High	High	High
FALSE	High	Master Protein	P12235	ADP/ATP translocase 1 OS=Homo sapiens OX=9606 GN=SLC25A4 PE=1 SV=4	0	147.552	52	23	134	3	1	298	33	9.76	437.41	23	0	1.214	0.497851	90.3	109.7	10.61	3.26	6.89094e+06	8.52897e+06	7744362	9.14701e+06	9.75976e+06	9.40219e+06	High	High	High	Peak Found	High	High
FALSE	High	Master Protein	Q9UHB9	Signal recognition particle subunit SRP68 OS=Homo sapiens OX=9606 GN=SRP68 PE=1 SV=2	0	147.203	47	25	85	25	1	627	70.7	8.56	329.2	25	0	1.542	0.506261	78.7	121.3	21.72	9.86	3.82581e+07	3.39671e+07	5.11293e+07	5.20614e+07	6.3446e+07	5.89807e+07	High	High	High	High	High	High
FALSE	High	Master Protein	Q9BQ39	ATP-dependent RNA helicase DDX50 OS=Homo sapiens OX=9606 GN=DDX50 PE=1 SV=1	0	146.565	37	24	83	22	1	737	82.5	9.17	299.5	24	0	1.008	0.75132	99.6	100.4	27.44	6.73	4.73934e+07	7.72366e+07	8.2536e+07	7.62132e+07	7.78506e+07	8.62567e+07	High	High	High	High	High	High
FALSE	High	Master Protein	P51991	Heterogeneous nuclear ribonucleoprotein A3 OS=Homo sapiens OX=9606 GN=HNRNPA3 PE=1 SV=2	0	146.517	49	22	77	20	1	378	39.6	9.01	293.11	22	0	0.96	0.916716	102	98	8.68	11.97	8.36954e+07	7.08222e+07	8.11758e+07	7.79442e+07	6.6771e+07	8.49292e+07	High	High	High	High	High	High
FALSE	High	Master Protein	Q9NU22	Midasin OS=Homo sapiens OX=9606 GN=MDN1 PE=1 SV=2	0	146.106	8	34	66	34	1	5596	632.4	5.68	212.86	34	0	1.528	0.445808	79.1	120.9	18.9	4.32	3.55107e+07	2.88887e+07	4.23331e+07	5.40361e+07	5.42741e+07	5.83087e+07	High	High	High	High	High	High
FALSE	High	Master Protein	P55786	Puromycin-sensitive aminopeptidase OS=Homo sapiens OX=9606 GN=NPEPPS PE=1 SV=2	0	145.955	29	24	82	24	1	919	103.2	5.72	294.3	24	0	1.2	0.445808	90.9	109.1	5.09	6.61	9.38542e+07	8.99948e+07	9.9559e+07	1.00933e+08	1.12616e+08	1.14127e+08	High	High	High	High	High	High
FALSE	High	Master Protein	Q07020	60S ribosomal protein L18 OS=Homo sapiens OX=9606 GN=RPL18 PE=1 SV=2	0	145.95	60	20	142	20	1	188	21.6	11.72	533.37	20	0	0.886	0.824042	106.1	93.9	19.22	9.5	9.54754e+08	1.40359e+09	1.153e+09	1.18599e+09	1.02103e+09	1.00085e+09	High	High	High	High	High	High
FALSE	High	Master Protein	P46087	Probable 28S rRNA (cytosine(4447)-C(5))-methyltransferase OS=Homo sapiens OX=9606 GN=NOP2 PE=1 SV=2	0	145.913	36	29	119	29	1	812	89.2	9.23	343.44	29	0	1.024	0.969744	98.8	101.2	11.52	5.91	1.9439e+08	2.19308e+08	2.44982e+08	2.24488e+08	2.05934e+08	2.31068e+08	High	High	High	High	High	High
FALSE	High	Master Protein	P19784	Casein kinase II subunit alpha' OS=Homo sapiens OX=9606 GN=CSNK2A2 PE=1 SV=1	0	145.625	60	19	84	18	1	350	41.2	8.56	329.6	19	1	0.936	0.952856	103.3	96.7	22.86	5.42	9.09963e+07	6.15462e+07	9.71449e+07	7.97002e+07	8.51995e+07	8.88066e+07	High	High	High	High	High	High
FALSE	High	Master Protein	Q14566	DNA replication licensing factor MCM6 OS=Homo sapiens OX=9606 GN=MCM6 PE=1 SV=1	0	144.567	35	27	102	27	1	821	92.8	5.41	314.05	27	0	1.403	0.445808	83.2	116.8	17.49	8.51	8.51135e+07	1.1096e+08	1.20929e+08	1.38918e+08	1.55645e+08	1.64559e+08	High	High	High	High	High	High
FALSE	High	Master Protein	Q15181	Inorganic pyrophosphatase OS=Homo sapiens OX=9606 GN=PPA1 PE=1 SV=2	0	144.553	75	16	91	15	1	289	32.6	5.86	445.13	16	1	1.287	0.585394	87.5	112.5	8.86	13.58	9.92958e+07	1.18607e+08	1.1048e+08	1.11616e+08	1.42172e+08	1.43271e+08	High	High	High	High	High	High
FALSE	High	Master Protein	P21741	Midkine OS=Homo sapiens OX=9606 GN=MDK PE=1 SV=1	0	144.38	57	16	89	16	1	143	15.6	9.79	385.6	16	0	0.755	0.606013	113.9	86.1	16.2	7.07	5.74939e+08	7.37029e+08	7.94229e+08	6.10638e+08	5.56762e+08	5.3236e+08	High	High	High	High	High	High
FALSE	High	Master Protein	Q8WXA9	Splicing regulatory glutamine/lysine-rich protein 1 OS=Homo sapiens OX=9606 GN=SREK1 PE=1 SV=1	0	144.086	27	13	87	13	1	508	59.3	10.39	434.14	13	0	1.548	0.410617	78.5	121.5	18.41	14.65	1.60466e+08	1.41269e+08	2.01728e+08	2.48446e+08	2.45554e+08	3.1543e+08	High	High	High	High	High	High
FALSE	High	Master Protein	P22087	rRNA 2'-O-methyltransferase fibrillarin OS=Homo sapiens OX=9606 GN=FBL PE=1 SV=2	0	143.498	53	21	111	21	1	321	33.8	10.18	395.94	21	0	0.975	0.846609	101.3	98.7	15.01	2.58	2.29795e+08	3.02058e+08	302054561	2.82439e+08	2.9623e+08	2.94484e+08	High	High	High	High	High	High
FALSE	High	Master Protein	P04843	Dolichyl-diphosphooligosaccharide--protein glycosyltransferase subunit 1 OS=Homo sapiens OX=9606 GN=RPN1 PE=1 SV=1	0	143.494	46	22	84	22	1	607	68.5	6.38	348.06	22	0	1.568	0.437341	77.9	122.1	15.16	1.88	6.5427e+07	7.38584e+07	8.81622e+07	1.19552e+08	1.15839e+08	1.15647e+08	High	High	High	High	High	High
FALSE	High	Master Protein	Q9NSE4	Isoleucine--tRNA ligase, mitochondrial OS=Homo sapiens OX=9606 GN=IARS2 PE=1 SV=2	0	143.237	36	25	78	25	1	1012	113.7	7.2	262	25	0	1.18	0.676984	91.8	108.2	21.74	11.53	4.07551e+07	6.35798e+07	5.35811e+07	5.5991e+07	6.32046e+07	7.05806e+07	High	High	High	High	High	High
FALSE	High	Master Protein	P84098	60S ribosomal protein L19 OS=Homo sapiens OX=9606 GN=RPL19 PE=1 SV=1	0	142.058	55	21	126	21	1	196	23.5	11.47	418.17	21	0	0.773	0.327065	112.8	87.2	5.95	8.35	6.00263e+08	6.76268e+08	6.39712e+08	4.94223e+08	4.46749e+08	5.28149e+08	High	High	High	High	High	High
FALSE	High	Master Protein	Q8IY81	pre-rRNA 2'-O-ribose RNA methyltransferase FTSJ3 OS=Homo sapiens OX=9606 GN=FTSJ3 PE=1 SV=2	0	141.363	34	25	72	25	1	847	96.5	8.4	268.62	25	0	0.953	0.720765	102.4	97.6	5.65	12.05	8.89659e+07	9.00656e+07	98511341	8.58522e+07	7.43647e+07	9.4808e+07	High	High	High	High	High	High
FALSE	High	Master Protein	P62910	60S ribosomal protein L32 OS=Homo sapiens OX=9606 GN=RPL32 PE=1 SV=2	0	141.155	61	15	99	15	1	135	15.9	11.33	369.7	15	0	0.829	0.983724	109.4	90.6	28.38	6.75	3.79784e+08	6.74598e+08	6.33567e+08	5.82004e+08	5.1407e+08	5.24943e+08	High	High	High	High	High	High
FALSE	High	Master Protein	Q9BUF5	Tubulin beta-6 chain OS=Homo sapiens OX=9606 GN=TUBB6 PE=1 SV=1	0	140.043	40	18	145	6	1	446	49.8	4.88	460.54	18	0	1.171	0.897857	92.1	107.9	8.47	31.52	1.01924e+07	1.03086e+07	1.18286e+07	1.20736e+07	6544853	1.22454e+07	Peak Found	High	High	High	High	High
FALSE	High	Master Protein	P22626	Heterogeneous nuclear ribonucleoproteins A2/B1 OS=Homo sapiens OX=9606 GN=HNRNPA2B1 PE=1 SV=2	0	139.82	59	24	92	21	1	353	37.4	8.95	339.9	24	3	1.411	0.50277	82.9	117.1	20.38	9.66	9.19771e+07	1.20683e+08	1.39491e+08	1.51198e+08	1.70295e+08	1.83553e+08	High	High	High	High	High	High
FALSE	High	Master Protein	Q5T9A4	ATPase family AAA domain-containing protein 3B OS=Homo sapiens OX=9606 GN=ATAD3B PE=1 SV=1	0	139.72	42	25	88	6	1	648	72.5	9.2	294.83	25	0	1.025	0.885437	98.8	101.2	27.86	12.27	1.83616e+07	3.26223e+07	2.92342e+07	24409739	3.08425e+07	2.99515e+07	High	High	High	High	High	High
FALSE	High	Master Protein	Q13427	Peptidyl-prolyl cis-trans isomerase G OS=Homo sapiens OX=9606 GN=PPIG PE=1 SV=2	0	139.205	22	19	87	19	1	754	88.6	10.29	307.54	19	0	1.633	0.506261	75.9	124.1	28	9.19	1.27671e+08	1.57259e+08	2.19966e+08	2.56865e+08	2.44437e+08	2.91319e+08	High	High	High	High	High	High
FALSE	High	Master Protein	Q03701	CCAAT/enhancer-binding protein zeta OS=Homo sapiens OX=9606 GN=CEBPZ PE=1 SV=3	0	139.065	30	24	69	24	1	1054	120.9	5.94	279.97	24	0	0.996	0.764834	100.2	99.8	26.52	4.07	5.57511e+07	9.40939e+07	9.09316e+07	9.05486e+07	9.53646e+07	8.8054e+07	High	High	High	High	High	High
FALSE	High	Master Protein	Q15717	ELAV-like protein 1 OS=Homo sapiens OX=9606 GN=ELAVL1 PE=1 SV=2	0	137.587	54	19	96	17	1	326	36.1	9.17	358.48	19	2	1.144	0.633335	93.3	106.7	15.75	8.59	1.17818e+08	1.50971e+08	1.60903e+08	1.72686e+08	1.551e+08	1.84215e+08	High	High	High	High	High	High
FALSE	High	Master Protein	Q9NVP1	ATP-dependent RNA helicase DDX18 OS=Homo sapiens OX=9606 GN=DDX18 PE=1 SV=2	0	136.936	36	20	90	19	1	670	75.4	9.5	309.47	20	0	0.882	0.916716	106.2	93.8	25.72	3.98	8.8263e+07	1.43344e+08	144962573	1.26489e+08	1.26438e+08	1.35394e+08	High	High	High	High	High	High
FALSE	High	Master Protein	P13639	Elongation factor 2 OS=Homo sapiens OX=9606 GN=EEF2 PE=1 SV=4	0	136.546	35	27	68	26	1	858	95.3	6.83	194.94	27	1	1.262	0.616991	88.4	111.6	20.91	2.32	9.44467e+07	1.23176e+08	1.44815e+08	1.55468e+08	1.50288e+08	1.57178e+08	High	High	High	High	High	High
FALSE	High	Master Protein	Q9BRS2	Serine/threonine-protein kinase RIO1 OS=Homo sapiens OX=9606 GN=RIOK1 PE=1 SV=2	0	136.04	44	20	85	20	1	568	65.5	6.19	410.58	20	0	1.018	0.787724	99.1	100.9	23.28	5.75	7.75897e+07	1.10615e+08	1.24984e+08	1.1044e+08	1.22847e+08	1.12598e+08	High	High	High	High	High	High
FALSE	High	Master Protein	P60891	Ribose-phosphate pyrophosphokinase 1 OS=Homo sapiens OX=9606 GN=PRPS1 PE=1 SV=2	0	135.955	59	19	103	11	1	318	34.8	6.98	378.34	19	8	1.176	0.832726	91.9	108.1	19.76	8.7	2.17247e+08	1.55863e+08	1.57572e+08	1.85332e+08	2.0687e+08	1.7461e+08	High	High	High	High	High	High
FALSE	High	Master Protein	P31930	Cytochrome b-c1 complex subunit 1, mitochondrial OS=Homo sapiens OX=9606 GN=UQCRC1 PE=1 SV=3	0	135.839	48	19	76	18	1	480	52.6	6.37	303.41	19	1	0.889	0.835331	105.9	94.1	16.49	4.82	6.88225e+07	8.94196e+07	9.54099e+07	7.95301e+07	7.44059e+07	81799511	High	High	High	High	High	High
FALSE	High	Master Protein	P11216	Glycogen phosphorylase, brain form OS=Homo sapiens OX=9606 GN=PYGB PE=1 SV=5	0	135.648	35	28	86	19	1	843	96.6	6.86	288.48	28	1	1.065	0.682509	96.8	103.2	10.01	10.71	3.02228e+07	2.83327e+07	34395319	3.85352e+07	3.21922e+07	3.21519e+07	High	High	High	High	High	High
FALSE	High	Master Protein	P32969	60S ribosomal protein L9 OS=Homo sapiens OX=9606 GN=RPL9 PE=1 SV=1	0	134.826	65	18	81	18	1	192	21.9	9.95	299.68	18	0	0.957	0.973984	102.2	97.8	23.81	18.49	2.44057e+08	3.6978e+08	3.92163e+08	268777221	3.53994e+08	3.90428e+08	High	High	High	High	High	High
FALSE	High	Master Protein	Q14697	Neutral alpha-glucosidase AB OS=Homo sapiens OX=9606 GN=GANAB PE=1 SV=3	0	134.735	35	22	53	22	1	944	106.8	6.14	173.99	22	0	9.734	0.167885	18.6	181.4	19.12	1.73	1.17169e+07	8.128e+06	1.14249e+07	1.11213e+08	1.10968e+08	1.14443e+08	High	Peak Found	Peak Found	High	High	High
FALSE	High	Master Protein	Q8WTT2	Nucleolar complex protein 3 homolog OS=Homo sapiens OX=9606 GN=NOC3L PE=1 SV=1	0	133.75	30	23	68	23	1	800	92.5	9.17	222.05	23	0	1.135	0.710682	93.7	106.3	16.2	9.6	5.41678e+07	6.24077e+07	7.46977e+07	7.91766e+07	6.55042e+07	7.08105e+07	High	High	High	High	High	High
FALSE	High	Master Protein	Q05639	Elongation factor 1-alpha 2 OS=Homo sapiens OX=9606 GN=EEF1A2 PE=1 SV=1	0	133.059	44	19	141	3	1	463	50.4	9.03	540.29	19	0	1.354	0.583815	85	115	10.49	30.69	677506		583903	851745	747737	1.30669e+06	High	Not Found	High	High	High	High
FALSE	High	Master Protein	Q9NW13	RNA-binding protein 28 OS=Homo sapiens OX=9606 GN=RBM28 PE=1 SV=3	0	132.303	31	23	86	23	1	759	85.7	9.22	280.19	23	0	1.495	0.846609	80.2	119.8	46.81	59.73	5.87053e+07	1.61351e+08	1.6314e+08	6.10338e+07	2.41183e+08	2.74419e+08	High	High	High	High	High	High
FALSE	High	Master Protein	Q13151	Heterogeneous nuclear ribonucleoprotein A0 OS=Homo sapiens OX=9606 GN=HNRNPA0 PE=1 SV=1	0	132.277	46	14	72	12	1	305	30.8	9.29	348.55	14	0	1.276	0.429638	87.9	112.1	5.65	8.26	8.64479e+07	9.3797e+07	9.65199e+07	1.20184e+08	1.03584e+08	1.19726e+08	High	High	High	High	High	High
FALSE	High	Master Protein	P47897	Glutamine--tRNA ligase OS=Homo sapiens OX=9606 GN=QARS1 PE=1 SV=1	0	131.851	37	26	88	26	1	775	87.7	7.15	293.72	26	0	1.111	0.582851	94.8	105.2	9.99	5.61	6.74277e+07	7.67674e+07	8.23522e+07	82495161	9.19496e+07	8.5262e+07	High	High	High	High	High	High
FALSE	High	Master Protein	Q01813	ATP-dependent 6-phosphofructokinase, platelet type OS=Homo sapiens OX=9606 GN=PFKP PE=1 SV=2	0	131.691	34	22	72	18	1	784	85.5	7.55	244.11	22	1	1.073	0.739782	96.5	103.5	27.81	4.45	2.5086e+07	4.00796e+07	4.44714e+07	4.48349e+07	4.30204e+07	4.10141e+07	High	High	High	High	High	High
FALSE	High	Master Protein	O75367	Core histone macro-H2A.1 OS=Homo sapiens OX=9606 GN=MACROH2A1 PE=1 SV=4	0	131.396	51	15	86	13	1	372	39.6	9.79	392.13	15	2	0.94	0.873908	103.1	96.9	3.17	7.91	2.09941e+08	1.97118e+08	2.02565e+08	1.90409e+08	2.17105e+08	1.89326e+08	High	High	High	High	High	High
FALSE	High	Master Protein	P60228	Eukaryotic translation initiation factor 3 subunit E OS=Homo sapiens OX=9606 GN=EIF3E PE=1 SV=1	0	131.208	55	24	115	24	1	445	52.2	6.04	379.96	24	0	0.767	0.958893	113.2	86.8	45.8	8.29	1.05682e+08	2.71963e+08	291751384	2.08682e+08	235195486	2.01307e+08	High	High	High	High	High	High
FALSE	High	Master Protein	Q9BUQ8	Probable ATP-dependent RNA helicase DDX23 OS=Homo sapiens OX=9606 GN=DDX23 PE=1 SV=3	0	131.024	40	28	71	28	1	820	95.5	9.55	220.1	28	0	1.261	0.431712	88.4	111.6	7.31	13.82	65719131	7.52905e+07	7.42363e+07	9.36462e+07	9.23974e+07	1.17196e+08	High	High	High	High	High	High
FALSE	High	Master Protein	Q9Y285	Phenylalanine--tRNA ligase alpha subunit OS=Homo sapiens OX=9606 GN=FARSA PE=1 SV=3	0	130.96	48	19	65	19	1	508	57.5	7.8	278.19	19	0	1.132	0.636375	93.8	106.2	19.95	3.62	6.96294e+07	9.7834e+07	1.03097e+08	1.10761e+08	108116288	1.16055e+08	High	High	High	High	High	High
FALSE	High	Master Protein	P12956	X-ray repair cross-complementing protein 6 OS=Homo sapiens OX=9606 GN=XRCC6 PE=1 SV=2	0	130.893	33	18	71	18	1	609	69.8	6.64	264.72	18	0	0.858	0.892042	107.6	92.4	33.5	7.09	5.29461e+07	102949638	1.0313e+08	88357798	9.8226e+07	8.61101e+07	High	High	High	High	High	High
FALSE	High	Master Protein	Q96PK6	RNA-binding protein 14 OS=Homo sapiens OX=9606 GN=RBM14 PE=1 SV=2	0	129.926	38	24	112	24	1	669	69.4	9.67	350.03	24	0	0.81	0.986094	110.5	89.5	36.27	14.08	1.01973e+08	1.98136e+08	220358238	1.42133e+08	160501445	1.87866e+08	High	High	High	High	High	High
FALSE	High	Master Protein	Q16891	MICOS complex subunit MIC60 OS=Homo sapiens OX=9606 GN=IMMT PE=1 SV=1	0	129.877	39	20	47	20	1	758	83.6	6.48	198.94	20	0	1.484	0.487572	80.5	119.5	12.65	22.74	2.9026e+07	2.25646e+07	2.53027e+07	3.75573e+07	3.11444e+07	4.87366e+07	High	High	High	High	High	High
FALSE	High	Master Protein	Q9UKJ3	G patch domain-containing protein 8 OS=Homo sapiens OX=9606 GN=GPATCH8 PE=1 SV=2	0	129.292	15	17	61	17	1	1502	164.1	8.66	260.4	17	0	0.982	0.892224	100.9	99.1	12.6	9.31	5.24285e+07	6.03879e+07	67580522	6.88387e+07	5.83966e+07	5.92816e+07	High	High	High	High	High	High
FALSE	High	Master Protein	P55084	Trifunctional enzyme subunit beta, mitochondrial OS=Homo sapiens OX=9606 GN=HADHB PE=1 SV=3	0	128.916	46	21	77	21	1	474	51.3	9.41	311.95	21	0	0.942	0.950586	103	97	3.84	8.38	1.24859e+08	1.25362e+08	1.16977e+08	1.32553e+08	1.13193e+08	1.17599e+08	High	High	High	High	High	High
FALSE	High	None	P22090	40S ribosomal protein S4, Y isoform 1 OS=Homo sapiens OX=9606 GN=RPS4Y1 PE=1 SV=2	0	128.542	32	16	96	16	1	263	29.4	10.24	312.96	16	0	0.835	0.958893	109	91	35.86	8.87	3.93426e+08	7.90463e+08	8.26364e+08	7.22869e+08	6.05441e+08	6.60081e+08	High	High	High	High	High	High
FALSE	High	Master Protein	P19623	Spermidine synthase OS=Homo sapiens OX=9606 GN=SRM PE=1 SV=1	0	128.288	58	16	67	16	1	302	33.8	5.49	295.94	16	0	1.1	0.680707	95.2	104.8	15.37	7.06	7.66049e+07	6.03867e+07	8.19169e+07	7.66243e+07	8.8135e+07	8.42874e+07	High	High	High	High	High	High
FALSE	High	Master Protein	P46940	Ras GTPase-activating-like protein IQGAP1 OS=Homo sapiens OX=9606 GN=IQGAP1 PE=1 SV=1	0	127.945	19	28	69	26	1	1657	189.1	6.48	230.79	28	2	1.048	0.722086	97.7	102.3	23.83	5.18	4.75329e+07	7.54804e+07	7.35791e+07	7.24614e+07	7.70913e+07	8.03679e+07	High	High	High	High	High	High
FALSE	High	Master Protein	P49760	Dual specificity protein kinase CLK2 OS=Homo sapiens OX=9606 GN=CLK2 PE=1 SV=1	0	127.831	39	15	68	15	1	499	60.1	9.66	278	15	0	0.952	0.985306	102.5	97.5	15.57	11.87	6.03742e+07	7.36351e+07	8.27451e+07	7.00873e+07	6.52262e+07	8.1934e+07	High	High	High	High	High	High
FALSE	High	Master Protein	P50454	Serpin H1 OS=Homo sapiens OX=9606 GN=SERPINH1 PE=1 SV=2	0	127.721	44	16	71	16	1	418	46.4	8.69	309.5	16	0	1.183	0.648257	91.6	108.4	22.08	7.73	5.04548e+07	72016714	7.88463e+07	8.80922e+07	8.52303e+07	7.58161e+07	High	High	High	High	High	High
FALSE	High	Master Protein	P06748	Nucleophosmin OS=Homo sapiens OX=9606 GN=NPM1 PE=1 SV=2	0	127.436	45	16	70	16	1	294	32.6	4.78	306.01	16	0	1.468	0.680707	81	119	16.97	44.6	169460076	1.30549e+08	125468092	1.91658e+08	134604423	3.22793e+08	High	High	High	High	High	High
FALSE	High	Master Protein	P62633	CCHC-type zinc finger nucleic acid binding protein OS=Homo sapiens OX=9606 GN=CNBP PE=1 SV=1	0	127.272	57	11	50	11	1	177	19.5	7.71	242.19	11	0	2.06	0.893035	65.4	134.6	64.78	56.3	189377710	5.28398e+07	86912114	192955739	4.95139e+07	1.79047e+08	High	High	High	High	High	High
FALSE	High	Master Protein	P62750	60S ribosomal protein L23a OS=Homo sapiens OX=9606 GN=RPL23A PE=1 SV=1	0	127.007	62	15	115	15	1	156	17.7	10.45	396.94	15	0	1.196	0.764834	91.1	108.9	18.89	23.38	4.08456e+08	4.91984e+08	5.9654e+08	7.15033e+08	4.43037e+08	5.88627e+08	High	High	High	High	High	High
FALSE	High	Master Protein	O96028	Histone-lysine N-methyltransferase NSD2 OS=Homo sapiens OX=9606 GN=NSD2 PE=1 SV=1	0	126.692	26	28	60	28	1	1365	152.2	8.69	206.54	28	0	0.879	0.720765	106.4	93.6	5.68	22.24	5.40417e+07	6.05513e+07	5.77665e+07	3.80303e+07	5.0772e+07	6.0001e+07	High	High	High	High	High	High
FALSE	High	Master Protein	Q96GQ7	Probable ATP-dependent RNA helicase DDX27 OS=Homo sapiens OX=9606 GN=DDX27 PE=1 SV=2	0	126.224	33	28	95	28	1	796	89.8	9.28	260.99	28	0	0.944	0.5046	102.9	97.1	5.55	3.29	1.31494e+08	1.19996e+08	1.19283e+08	1.15644e+08	1.08384e+08	1.13276e+08	High	High	High	High	High	High
FALSE	High	Master Protein	P55060	Exportin-2 OS=Homo sapiens OX=9606 GN=CSE1L PE=1 SV=3	0	125.664	25	26	76	26	1	971	110.3	5.77	220.53	26	0	0.965	0.822164	101.8	98.2	22.56	6.62	1.3332e+08	2.02514e+08	2.0496e+08	1.83018e+08	1.95403e+08	2.08921e+08	High	High	High	High	High	High
FALSE	High	Master Protein	P31943	Heterogeneous nuclear ribonucleoprotein H OS=Homo sapiens OX=9606 GN=HNRNPH1 PE=1 SV=4	0	125.429	50	18	107	9	1	449	49.2	6.3	386.19	18	9	0.842	0.889979	108.6	91.4	41.71	13.47	1.94277e+08	4.74388e+08	4.53336e+08	3.52087e+08	4.5582e+08	3.81918e+08	High	High	High	High	High	High
FALSE	High	Master Protein	P62995	Transformer-2 protein homolog beta OS=Homo sapiens OX=9606 GN=TRA2B PE=1 SV=1	0	125.137	43	20	108	16	1	288	33.6	11.25	370.4	20	4	0.637	0.666157	122.2	77.8	34.71	11.83	310021331	5.24062e+08	6.49556e+08	3.76128e+08	2.96777e+08	333741846	High	High	High	High	High	High
FALSE	High	Master Protein	P51532	Transcription activator BRG1 OS=Homo sapiens OX=9606 GN=SMARCA4 PE=1 SV=2	0	124.76	18	25	71	16	1	1647	184.5	7.88	234.19	25	8	0.869	0.981797	107	93	10.27	20.62	4.22752e+07	5.09653e+07	50647864	4.20357e+07	4.40295e+07	6.0382e+07	High	High	High	High	High	High
FALSE	High	Master Protein	P17858	ATP-dependent 6-phosphofructokinase, liver type OS=Homo sapiens OX=9606 GN=PFKL PE=1 SV=6	0	124.463	28	17	77	14	1	780	85	7.5	318.06	17	0	1.217	0.67006	90.2	109.8	7.28	17.43	7.65991e+07	8.71522e+07	7.74986e+07	9.42803e+07	7.84069e+07	1.11404e+08	High	High	High	High	High	High
FALSE	High	Master Protein	P49915	GMP synthase [glutamine-hydrolyzing] OS=Homo sapiens OX=9606 GN=GMPS PE=1 SV=1	0	124.258	34	20	65	20	1	693	76.7	6.87	271.11	20	0	0.519	0.320727	131.6	68.4	22	14.68	1.63088e+08	1.1404e+08	1.13029e+08	7.38237e+07	5.66031e+07	5.92194e+07	High	High	High	High	High	High
FALSE	High	Master Protein	Q14684	Ribosomal RNA processing protein 1 homolog B OS=Homo sapiens OX=9606 GN=RRP1B PE=1 SV=3	0	123.72	35	24	64	24	1	758	84.4	9.76	208.48	24	0	0.682	0.862295	118.9	81.1	43.32	11.49	6.70508e+07	1.63934e+08	1.70782e+08	1.11885e+08	1.12494e+08	9.12641e+07	High	High	High	High	High	High
FALSE	High	Master Protein	Q92522	Histone H1.10 OS=Homo sapiens OX=9606 GN=H1-10 PE=1 SV=1	0	123.658	46	16	116	16	1	213	22.5	10.76	370.46	16	0	0.969	0.836922	101.6	98.4	14.07	16.5	7.15231e+08	7.80663e+08	9.37304e+08	7.56301e+08	6.31393e+08	8.80988e+08	High	High	High	High	High	High
FALSE	High	Master Protein	P08237	ATP-dependent 6-phosphofructokinase, muscle type OS=Homo sapiens OX=9606 GN=PFKM PE=1 SV=2	0	122.896	31	24	69	20	1	780	85.1	7.99	235.53	24	4	0.994	0.832726	100.3	99.7	26.56	3.69	5.62281e+07	9.58321e+07	9.03939e+07	8.99431e+07	8.42574e+07	89812938	High	High	High	High	High	High
FALSE	High	Master Protein	Q9P1Y6	PHD and RING finger domain-containing protein 1 OS=Homo sapiens OX=9606 GN=PHRF1 PE=1 SV=3	0	122.475	23	24	60	23	1	1649	178.6	8.95	225.03	24	0	0.726	0.616991	115.9	84.1	22.01	14.24	3.97226e+07	5.35306e+07	62380542	3.88546e+07	3.3749e+07	4.48865e+07	High	High	High	High	High	High
FALSE	High	Master Protein	P49792	E3 SUMO-protein ligase RanBP2 OS=Homo sapiens OX=9606 GN=RANBP2 PE=1 SV=2	0	122.322	12	27	53	27	1	3224	358	6.2	142.04	27	0	1.068	0.764834	96.7	103.3	10.04	7.53	2.51894e+07	2.73972e+07	3.07253e+07	2.73207e+07	3.17433e+07	2.92488e+07	High	High	High	High	High	High
FALSE	High	Master Protein	Q9NUU7	ATP-dependent RNA helicase DDX19A OS=Homo sapiens OX=9606 GN=DDX19A PE=1 SV=1	0	121.815	50	21	76	4	1	478	53.9	6.58	268	21	16	1.069	0.724526	96.7	103.3	27.18	13.22	6.89569e+07	1.17059e+08	1.15405e+08	1.0357e+08	1.35146e+08	1.23359e+08	High	High	High	High	High	High
FALSE	High	Master Protein	P43246	DNA mismatch repair protein Msh2 OS=Homo sapiens OX=9606 GN=MSH2 PE=1 SV=1	0	121.106	31	25	71	25	1	934	104.7	5.77	219.35	25	0	1.258	0.473805	88.6	111.4	15.21	7.83	8.83301e+07	1.18915e+08	1.13067e+08	1.422e+08	1.34218e+08	1.56513e+08	High	High	High	High	High	High
FALSE	High	Master Protein	P40429	60S ribosomal protein L13a OS=Homo sapiens OX=9606 GN=RPL13A PE=1 SV=2	0	121.076	62	26	144	26	1	203	23.6	10.93	399.71	26	0	1.104	0.67006	95.1	104.9	16.39	1.44	6.62083e+08	9.19599e+08	8.46032e+08	9.33888e+08	9.1998e+08	9.46927e+08	High	High	High	High	High	High
FALSE	High	Master Protein	P62277	40S ribosomal protein S13 OS=Homo sapiens OX=9606 GN=RPS13 PE=1 SV=2	0	121.064	65	18	111	18	1	151	17.2	10.54	367.05	18	0	0.943	0.809717	102.9	97.1	38.22	12.14	1.87253e+08	4.25884e+08	3.78609e+08	4.31882e+08	3.47998e+08	3.57188e+08	High	High	High	High	High	High
FALSE	High	None	Q02539	Histone H1.1 OS=Homo sapiens OX=9606 GN=H1-1 PE=1 SV=3	0	120.525	22	15	121	0	3	215	21.8	10.99	488.2	15	0	1.038	0.701789	98.1	101.9	26.51	6.8	4152971698	6.73716e+09	7.03112e+09	7.84489e+09	6984086185	6991373296	Not Found	Not Found	Not Found	Not Found	Not Found	Not Found
FALSE	High	Master Protein	P61254	60S ribosomal protein L26 OS=Homo sapiens OX=9606 GN=RPL26 PE=1 SV=1	0	119.863	71	21	106	5	1	145	17.2	10.55	289.14	21	16	1.252	0.510401	88.8	111.2	4.6	10.32	6.70746e+08	7.11052e+08	7.34965e+08	8.98835e+08	743926345	890413413	High	High	High	High	High	High
FALSE	High	Master Protein	Q5SSJ5	Heterochromatin protein 1-binding protein 3 OS=Homo sapiens OX=9606 GN=HP1BP3 PE=1 SV=1	0	119.169	33	22	83	22	1	553	61.2	9.67	235.42	22	0	0.88	0.590778	106.4	93.6	5.39	5.7	1.57255e+08	172800604	1.73032e+08	1.47324e+08	1.64405e+08	1.52071e+08	High	High	High	High	High	High
FALSE	High	Master Protein	P27708	CAD protein OS=Homo sapiens OX=9606 GN=CAD PE=1 SV=3	0	119.129	15	25	69	24	1	2225	242.8	6.46	207.22	25	1	1.18	0.636375	91.7	108.3	8.43	12.59	4.50037e+07	4.83877e+07	5.3201e+07	4.88223e+07	5.71039e+07	62921659	High	High	High	High	High	High
FALSE	High	Master Protein	P08621	U1 small nuclear ribonucleoprotein 70 kDa OS=Homo sapiens OX=9606 GN=SNRNP70 PE=1 SV=2	0	118.629	43	23	65	23	1	437	51.5	9.94	192.75	23	0	1.031	0.916716	98.5	101.5	3.22	10.84	1.00033e+08	1.04892e+08	1.06442e+08	1.1709e+08	9.41944e+07	1.08153e+08	High	High	High	High	High	High
FALSE	High	Master Protein	Q92499	ATP-dependent RNA helicase DDX1 OS=Homo sapiens OX=9606 GN=DDX1 PE=1 SV=2	0	118.423	34	21	66	21	1	740	82.4	7.23	267.6	21	0	0.881	0.92679	106.3	93.7	38.53	15.11	3.3249e+07	7.53951e+07	7.00966e+07	5.18147e+07	6.1745e+07	7.03143e+07	High	High	High	High	High	High
FALSE	High	Master Protein	Q9Y4L1	Hypoxia up-regulated protein 1 OS=Homo sapiens OX=9606 GN=HYOU1 PE=1 SV=1	0	117.161	24	21	61	21	1	999	111.3	5.22	208.44	21	0	3.41	0.127031	45.4	154.6	9.76	2.26	2.94166e+07	3.23858e+07	3.57574e+07	1.10793e+08	1.06351e+08	110438658	High	High	High	High	High	High
FALSE	High	Master Protein	Q66PJ3	ADP-ribosylation factor-like protein 6-interacting protein 4 OS=Homo sapiens OX=9606 GN=ARL6IP4 PE=1 SV=3	0	116.816	47	15	78	15	1	237	26.4	10.86	334.78	15	0	0.925	0.958893	103.9	96.1	18.88	6.75	1.7534e+08	2.56897e+08	2.32181e+08	1.99439e+08	2.28345e+08	2.14689e+08	High	High	High	High	High	High
FALSE	High	Master Protein	Q9H9B4	Sideroflexin-1 OS=Homo sapiens OX=9606 GN=SFXN1 PE=1 SV=4	0	116.196	52	16	73	16	1	322	35.6	9.07	224.84	16	0	1.148	0.583815	93.1	106.9	16.03	4.21	1.15605e+08	1.58018e+08	1.5069e+08	1.84302e+08	1.70368e+08	1.7296e+08	High	High	High	High	High	High
FALSE	High	Master Protein	Q16629	Serine/arginine-rich splicing factor 7 OS=Homo sapiens OX=9606 GN=SRSF7 PE=1 SV=1	0	115.814	49	17	98	17	1	238	27.4	11.82	337.2	17	0	0.968	0.746818	101.7	98.3	5.12	8.49	577469742	5.84511e+08	6.33732e+08	5.65516e+08	5.21204e+08	6.17539e+08	High	High	High	High	High	High
FALSE	High	Master Protein	Q12873	Chromodomain-helicase-DNA-binding protein 3 OS=Homo sapiens OX=9606 GN=CHD3 PE=1 SV=3	0	115.181	12	21	65	12	1	2000	226.5	7.3	193.97	21	0	0.991	0.764834	100.4	99.6	6.91	8.44	2.23537e+07	1.94982e+07	2.062e+07	2.04398e+07	1.78577e+07	2.0977e+07	High	High	High	High	High	High
FALSE	High	None	Q2VIR3	Eukaryotic translation initiation factor 2 subunit 3B OS=Homo sapiens OX=9606 GN=EIF2S3B PE=2 SV=2	0	114.549	36	15	61	15	1	472	51.2	8.4	238.9	15	0	1.41	0.447826	83	117	13.99	14.59	7.63935e+07	9.84426e+07	7.97761e+07	1.1252e+08	100835502	1.34134e+08	High	High	High	High	High	High
FALSE	High	Master Protein	P46013	Proliferation marker protein Ki-67 OS=Homo sapiens OX=9606 GN=MKI67 PE=1 SV=2	0	114.402	11	25	50	25	1	3256	358.5	9.45	165.52	25	0	1.201	0.506261	90.9	109.1	10.67	10.29	2.69072e+07	2.17566e+07	2.39639e+07	2.68003e+07	2.87859e+07	3.27494e+07	High	High	High	High	High	High
FALSE	High	Master Protein	Q8TDD1	ATP-dependent RNA helicase DDX54 OS=Homo sapiens OX=9606 GN=DDX54 PE=1 SV=2	0	113.762	32	23	57	22	1	881	98.5	10.02	181.8	23	1	4.002	0.723197	40	160	123.42	2.56	5.0722e+08	5.1248e+07	6.92082e+07	2.89289e+08	276629247	2.77002e+08	High	High	High	High	High	High
FALSE	High	Master Protein	P31942	Heterogeneous nuclear ribonucleoprotein H3 OS=Homo sapiens OX=9606 GN=HNRNPH3 PE=1 SV=2	0	113.029	64	16	80	15	1	346	36.9	6.87	309.98	16	0	1.119	0.722086	94.4	105.6	34.79	14.41	7.36541e+07	1.53142e+08	1.39169e+08	1.55706e+08	1.74653e+08	1.30513e+08	High	High	High	High	High	High
FALSE	High	Master Protein	Q13310	Polyadenylate-binding protein 4 OS=Homo sapiens OX=9606 GN=PABPC4 PE=1 SV=1	0	112.939	32	21	68	9	1	644	70.7	9.26	216.57	21	0	0.74	0.737036	115	85	6.69	34.75	3.24619e+07	2.93047e+07	2.87055e+07	2.16761e+07	18954912	35382870	High	High	High	High	High	High
FALSE	High	Master Protein	Q8N257	Histone H2B type 3-B OS=Homo sapiens OX=9606 GN=H2BU1 PE=1 SV=3	0	112.938	63	14	145	0	1	126	13.9	10.32	454.61	14	1	1.193	0.958893	91.2	108.8	23.32	84.17	781687	691609	1.07003e+06	1.85127e+06		469827	Not Found	Not Found	Not Found	Not Found	Not Found	Not Found
FALSE	High	Master Protein	Q9UG63	ATP-binding cassette sub-family F member 2 OS=Homo sapiens OX=9606 GN=ABCF2 PE=1 SV=2	0	112.567	26	18	72	18	1	623	71.2	7.37	240.64	18	0	1.09	0.677105	95.7	104.3	19.55	12.17	6.75827e+07	9.69393e+07	9.73165e+07	9.06801e+07	1.15848e+08	1.05692e+08	High	High	High	High	High	High
FALSE	High	Master Protein	P52701	DNA mismatch repair protein Msh6 OS=Homo sapiens OX=9606 GN=MSH6 PE=1 SV=2	0	112.112	26	24	70	24	1	1360	152.7	6.9	242.19	24	0	0.774	0.84718	112.7	87.3	24.79	16.18	3.43588e+07	5.40724e+07	5.58244e+07	3.65504e+07	5.03189e+07	4.18745e+07	High	High	High	High	High	High
FALSE	High	Master Protein	O14646	Chromodomain-helicase-DNA-binding protein 1 OS=Homo sapiens OX=9606 GN=CHD1 PE=1 SV=2	0	112.09	18	25	62	17	1	1710	196.6	7.14	170.26	25	7	0.811	0.582851	110.5	89.5	5.01	14.16	5.56809e+07	5.66065e+07	6.1097e+07	5.56696e+07	4.25894e+07	4.58797e+07	High	High	High	High	High	High
FALSE	High	Master Protein	P62263	40S ribosomal protein S14 OS=Homo sapiens OX=9606 GN=RPS14 PE=1 SV=3	0	111.996	43	10	99	10	1	151	16.3	10.05	389.81	10	0	0.941	0.904778	103	97	18.38	3.85	4.78946e+08	648985961	6.88268e+08	651901327	6.09751e+08	6.10858e+08	High	High	High	High	High	High
FALSE	High	Master Protein	Q9UNX3	60S ribosomal protein L26-like 1 OS=Homo sapiens OX=9606 GN=RPL26L1 PE=1 SV=1	0	111.379	68	18	107	2	1	145	17.2	10.55	303.39	18	0	1.001	0.969744	99.9	100.1	31.96	50.64	2.79135e+07	15249156	29194470	35691369	11041805	27943740	High	Peak Found	High	High	High	High
FALSE	High	Master Protein	Q9Y450	HBS1-like protein OS=Homo sapiens OX=9606 GN=HBS1L PE=1 SV=1	0	111.097	37	17	59	17	1	684	75.4	6.61	246.46	17	0	0.767	0.998621	113.2	86.8	49.01	8.94	16202703	4.56757e+07	4.93585e+07	3.50499e+07	3.50217e+07	2.98777e+07	High	High	High	High	High	High
FALSE	High	Master Protein	P18754	Regulator of chromosome condensation OS=Homo sapiens OX=9606 GN=RCC1 PE=1 SV=1	0	110.797	55	16	60	16	1	421	44.9	7.52	250.3	16	0	1.05	0.739242	97.6	102.4	34.53	3.96	4.12745e+07	8.05531e+07	8.37845e+07	8.66945e+07	8.45485e+07	8.01777e+07	High	High	High	High	High	High
FALSE	High	Master Protein	P05023	Sodium/potassium-transporting ATPase subunit alpha-1 OS=Homo sapiens OX=9606 GN=ATP1A1 PE=1 SV=1	0	110.291	30	27	58	27	1	1023	112.8	5.49	186.07	27	0	1.481	0.293583	80.6	119.4	7.68	11.44	5.24742e+07	6.02446e+07	5.33768e+07	79027922	9.48668e+07	77586077	High	High	High	High	High	High
FALSE	High	Master Protein	O95433	Activator of 90 kDa heat shock protein ATPase homolog 1 OS=Homo sapiens OX=9606 GN=AHSA1 PE=1 SV=1	0	109.521	43	14	58	14	1	338	38.3	5.53	254.52	14	0	1.145	0.881982	93.2	106.8	8.21	11.96	9.71951e+07	8.43602e+07	8.47934e+07	7.98299e+07	100448658	97086403	High	High	High	High	High	High
FALSE	High	Master Protein	P26641	Elongation factor 1-gamma OS=Homo sapiens OX=9606 GN=EEF1G PE=1 SV=3	0	109.332	44	21	105	21	1	437	50.1	6.67	312.59	21	0	0.781	0.648428	112.3	87.7	7.34	19.54	2.9488e+08	2.58098e+08	2.62997e+08	2.8161e+08	2.05295e+08	2.02486e+08	High	High	High	High	High	High
FALSE	High	Master Protein	O00425	Insulin-like growth factor 2 mRNA-binding protein 3 OS=Homo sapiens OX=9606 GN=IGF2BP3 PE=1 SV=2	0	108.828	44	18	59	14	1	579	63.7	8.87	200.94	18	1	1.159	0.737036	92.6	107.4	36.61	6.76	2.22448e+07	3.87672e+07	4.87768e+07	4.19467e+07	4.49421e+07	4.80308e+07	High	High	High	High	High	High
FALSE	High	Master Protein	P46779	60S ribosomal protein L28 OS=Homo sapiens OX=9606 GN=RPL28 PE=1 SV=3	0	108.619	62	19	102	19	1	137	15.7	12.02	351.15	19	0	1.792	0.243392	71.6	128.4	5.7	10.55	2.95665e+08	2.82606e+08	3.16309e+08	5.65955e+08	4.58496e+08	5.29725e+08	High	High	High	High	High	High
FALSE	High	Master Protein	P46778	60S ribosomal protein L21 OS=Homo sapiens OX=9606 GN=RPL21 PE=1 SV=2	0	108.336	73	22	104	22	1	160	18.6	10.49	305.61	22	0	1.019	0.870599	99.1	100.9	25.05	6.59	3.75233e+08	546077731	6.29148e+08	5.07749e+08	5.78236e+08	5.56303e+08	High	High	High	High	High	High
FALSE	High	Master Protein	Q29RF7	Sister chromatid cohesion protein PDS5 homolog A OS=Homo sapiens OX=9606 GN=PDS5A PE=1 SV=1	0	107.989	18	19	54	12	1	1337	150.7	7.91	168.08	19	0	0.782	0.701789	112.2	87.8	21.62	8.74	1.38585e+07	2.12845e+07	2.00364e+07	1.56636e+07	1.6148e+07	1.36514e+07	High	High	High	High	High	High
FALSE	High	Master Protein	Q6P1X5	Transcription initiation factor TFIID subunit 2 OS=Homo sapiens OX=9606 GN=TAF2 PE=1 SV=3	0	107.444	26	22	57	21	1	1199	136.9	8.19	199.48	22	1	0.956	0.877031	102.3	97.7	11.48	18.27	4.88335e+07	5.96806e+07	6.03317e+07	4.23775e+07	5.70466e+07	6.08762e+07	High	High	High	High	High	High
FALSE	High	Master Protein	Q7L576	Cytoplasmic FMR1-interacting protein 1 OS=Homo sapiens OX=9606 GN=CYFIP1 PE=1 SV=1	0	107.366	22	23	54	13	1	1253	145.1	6.9	168.22	23	7	1.115	0.838703	94.6	105.4	13.46	10.44	3.97102e+07	3.07931e+07	32993822	3.67951e+07	32426183	4.0002e+07	High	High	High	High	High	High
FALSE	High	Master Protein	Q14103	Heterogeneous nuclear ribonucleoprotein D0 OS=Homo sapiens OX=9606 GN=HNRNPD PE=1 SV=1	0	107.223	41	15	52	12	1	355	38.4	7.81	190.49	15	3	1.128	0.639756	94	106	18.94	11.2	8.4337e+07	5.90993e+07	8.34544e+07	1.00955e+08	80726342	9.41519e+07	High	High	High	High	High	High
FALSE	High	Master Protein	P35232	Prohibitin 1 OS=Homo sapiens OX=9606 GN=PHB1 PE=1 SV=1	0	107.133	67	19	90	19	1	272	29.8	5.76	278.32	19	0	1.239	0.580115	89.3	110.7	13.17	3.05	2.58853e+08	2.17226e+08	2.01271e+08	2.69097e+08	2.79745e+08	2.63462e+08	High	High	High	High	High	High
FALSE	High	Master Protein	Q8TA86	Retinitis pigmentosa 9 protein OS=Homo sapiens OX=9606 GN=RP9 PE=1 SV=2	0	106.737	52	14	78	14	1	221	26.1	9.79	276.14	14	0	0.958	0.997279	102.2	97.8	21.59	7.8	1.84431e+08	2.4243e+08	286832121	2.32178e+08	2.53489e+08	2.17119e+08	High	High	High	High	High	High
FALSE	High	Master Protein	Q13428	Treacle protein OS=Homo sapiens OX=9606 GN=TCOF1 PE=1 SV=3	0	106.559	14	16	53	16	1	1488	152	9.04	193.87	16	0	0.795	0.648428	111.4	88.6	27.82	22.95	1.06589e+08	1.36477e+08	1.85294e+08	1.27729e+08	7.97136e+07	1.08473e+08	High	High	High	High	High	High
FALSE	High	Master Protein	Q15365	Poly(rC)-binding protein 1 OS=Homo sapiens OX=9606 GN=PCBP1 PE=1 SV=2	0	106.552	65	14	72	9	1	356	37.5	7.09	300.56	14	5	1.075	0.720765	96.4	103.6	34.07	3.25	1.2765e+08	253645443	2.49877e+08	2.54349e+08	2.69888e+08	2.68505e+08	High	High	High	High	High	High
FALSE	High	Master Protein	Q9HAV4	Exportin-5 OS=Homo sapiens OX=9606 GN=XPO5 PE=1 SV=1	0	106.372	26	22	60	22	1	1204	136.2	5.8	220.72	22	0	0.625	0.817661	123.1	76.9	40.1	10.84	3.35586e+07	7.92136e+07	73728138	4.38843e+07	4.60705e+07	5.37746e+07	High	High	High	High	High	High
FALSE	High	Master Protein	Q9Y277	Voltage-dependent anion-selective channel protein 3 OS=Homo sapiens OX=9606 GN=VDAC3 PE=1 SV=1	0	106.237	49	15	69	14	1	283	30.6	8.66	239.9	15	1	1.03	0.737036	98.5	101.5	29.86	2.33	7.10028e+07	1.24021e+08	1.29449e+08	1.27783e+08	1.32881e+08	1.27533e+08	High	High	High	High	High	High
FALSE	High	Master Protein	O15047	Histone-lysine N-methyltransferase SETD1A OS=Homo sapiens OX=9606 GN=SETD1A PE=1 SV=3	0	105.681	14	18	62	18	1	1707	185.9	5.14	216.97	18	0	0.652	0.596415	121.1	78.9	44.07	9.27	9.76773e+07	5.30542e+07	4.42498e+07	3.35615e+07	3.97763e+07	3.45685e+07	High	High	High	High	High	High
FALSE	High	Master Protein	P28340	DNA polymerase delta catalytic subunit OS=Homo sapiens OX=9606 GN=POLD1 PE=1 SV=2	0	105.444	26	27	67	26	1	1107	123.6	7.03	188.09	27	0	0.832	0.958893	109.1	90.9	24.62	6.05	3.20784e+07	5.19569e+07	5.02758e+07	4.05438e+07	4.18494e+07	4.55227e+07	High	High	High	High	High	High
FALSE	High	Master Protein	O94776	Metastasis-associated protein MTA2 OS=Homo sapiens OX=9606 GN=MTA2 PE=1 SV=1	0	105.156	41	23	55	21	1	668	75	9.66	173.1	23	2	1.341	0.639756	85.4	114.6	34.98	12.17	3.01968e+07	5.31093e+07	6.37443e+07	7.64797e+07	5.99832e+07	7.12183e+07	High	High	High	High	High	High
FALSE	High	Master Protein	P61313	60S ribosomal protein L15 OS=Homo sapiens OX=9606 GN=RPL15 PE=1 SV=2	0	104.59	65	17	103	17	1	204	24.1	11.62	346.88	17	0	1.293	0.406595	87.2	112.8	9.32	3.05	1.00059e+09	8.62492e+08	1.03123e+09	1.29424e+09	1.34741e+09	1.26957e+09	High	High	High	High	High	High
FALSE	High	Master Protein	P36776	Lon protease homolog, mitochondrial OS=Homo sapiens OX=9606 GN=LONP1 PE=1 SV=2	0	104.151	26	19	54	19	1	959	106.4	6.39	187.56	19	0	1.038	0.757958	98.1	101.9	28.61	5.84	2.20255e+07	39698043	3.59696e+07	3.73423e+07	3.56724e+07	4.00365e+07	High	High	High	High	High	High
FALSE	High	Master Protein	P55795	Heterogeneous nuclear ribonucleoprotein H2 OS=Homo sapiens OX=9606 GN=HNRNPH2 PE=1 SV=1	0	104.108	45	16	85	8	1	449	49.2	6.3	277.77	16	0	0.845	0.919026	108.4	91.6	42.58	11.92	2.10338e+07	5.15189e+07	5.15751e+07	3.69396e+07	4.35516e+07	4.68795e+07	High	High	High	High	High	High
FALSE	High	Master Protein	Q13642	Four and a half LIM domains protein 1 OS=Homo sapiens OX=9606 GN=FHL1 PE=1 SV=4	0	104.061	43	14	49	14	1	323	36.2	8.97	192.53	14	0	1.854	0.357894	70.1	129.9	6.21	16.87	47030878	5.30914e+07	4.90479e+07	9.09218e+07	7.55096e+07	1.06159e+08	High	High	High	High	High	High
FALSE	High	Master Protein	Q5JTH9	RRP12-like protein OS=Homo sapiens OX=9606 GN=RRP12 PE=1 SV=2	0	103.765	20	22	61	21	1	1297	143.6	8.75	192.07	22	1	1.059	0.958893	97.1	102.9	18.65	12.82	5.01851e+07	5.47187e+07	7.09753e+07	5.79522e+07	4.94935e+07	6.40906e+07	High	High	High	High	High	High
FALSE	High	Master Protein	P62829	60S ribosomal protein L23 OS=Homo sapiens OX=9606 GN=RPL23 PE=1 SV=1	0	103.74	56	13	94	13	1	140	14.9	10.51	380.27	13	0	1.065	0.583815	96.8	103.2	9.55	6.11	495529323	4.30185e+08	5.18927e+08	5.2789e+08	5.26914e+08	5.85285e+08	High	High	High	High	High	High
FALSE	High	Master Protein	Q14240	Eukaryotic initiation factor 4A-II OS=Homo sapiens OX=9606 GN=EIF4A2 PE=1 SV=2	0	103.704	38	18	95	2	1	407	46.4	5.48	311.01	18	0	3.534	0.582851	44.1	155.9	77.65	4.01	899578	421296	2.16934e+06	2996152	3.23755e+06	3.17874e+06	High	High	High	High	High	High
FALSE	High	Master Protein	Q8IWS0	PHD finger protein 6 OS=Homo sapiens OX=9606 GN=PHF6 PE=1 SV=1	0	103.669	47	18	55	18	1	365	41.3	8.68	180.61	18	0	0.822	0.832726	109.8	90.2	13.05	16.45	1.18653e+08	9.24542e+07	1.14959e+08	8.88946e+07	1.20107e+08	9.44895e+07	High	High	High	High	High	High
FALSE	High	Master Protein	Q14166	Tubulin--tyrosine ligase-like protein 12 OS=Homo sapiens OX=9606 GN=TTLL12 PE=1 SV=2	0	103.291	36	17	41	17	1	644	74.4	5.53	179.11	17	0	1.05	0.832726	97.6	102.4	13.73	12.48	2.89543e+07	3.80604e+07	3.28239e+07	3.44501e+07	3.15245e+07	4.02057e+07	High	High	High	High	High	High
FALSE	High	Master Protein	O00232	26S proteasome non-ATPase regulatory subunit 12 OS=Homo sapiens OX=9606 GN=PSMD12 PE=1 SV=3	0	103.151	40	17	70	16	1	456	52.9	7.65	226.7	17	1	1.145	0.712216	93.3	106.7	15.08	14.62	5.96804e+07	7.72514e+07	7.95869e+07	9.1704e+07	6.92131e+07	8.84248e+07	High	High	High	High	High	High
FALSE	High	Master Protein	O60749	Sorting nexin-2 OS=Homo sapiens OX=9606 GN=SNX2 PE=1 SV=2	0	102.934	41	20	54	20	1	519	58.4	5.12	165.32	20	0	1.099	0.636375	95.3	104.7	15.66	13.98	4.50828e+07	5.60842e+07	6.18201e+07	5.88524e+07	7.59059e+07	6.16359e+07	High	High	High	High	High	High
FALSE	High	Master Protein	P11413	Glucose-6-phosphate 1-dehydrogenase OS=Homo sapiens OX=9606 GN=G6PD PE=1 SV=4	0	102.706	39	17	58	17	1	515	59.2	6.84	221.25	17	0	0.758	0.67006	113.8	86.2	20.98	9.57	5.02325e+07	7.52867e+07	7.31881e+07	4.76477e+07	5.72857e+07	5.54418e+07	High	High	High	High	High	High
FALSE	High	Master Protein	P62244	40S ribosomal protein S15a OS=Homo sapiens OX=9606 GN=RPS15A PE=1 SV=2	0	102.636	78	15	94	15	1	130	14.8	10.13	373.1	15	0	1.102	0.543174	95.1	104.9	2.69	5.34	4.79901e+08	4.98002e+08	5.05881e+08	5.5887e+08	5.04943e+08	5.48885e+08	High	High	High	High	High	High
FALSE	High	Master Protein	P48735	Isocitrate dehydrogenase [NADP], mitochondrial OS=Homo sapiens OX=9606 GN=IDH2 PE=1 SV=2	0	102.55	45	16	60	16	1	452	50.9	8.69	197.75	16	0	0.691	0.670271	118.3	81.7	23.46	5.42	5.11285e+07	8.00687e+07	7.91543e+07	5.21037e+07	5.80423e+07	5.46775e+07	High	High	High	High	High	High
FALSE	High	Master Protein	O15226	NF-kappa-B-repressing factor OS=Homo sapiens OX=9606 GN=NKRF PE=1 SV=2	0	102.403	39	22	54	22	1	690	77.6	8.79	176.58	22	0	1.004	0.813089	99.8	100.2	42.98	9.64	2.15222e+07	4.86142e+07	5.56627e+07	4.88132e+07	4.34233e+07	5.26918e+07	High	High	High	High	High	High
FALSE	High	Master Protein	P61978	Heterogeneous nuclear ribonucleoprotein K OS=Homo sapiens OX=9606 GN=HNRNPK PE=1 SV=1	0	102.123	43	18	61	18	1	463	50.9	5.54	226.35	18	0	1.103	0.721724	95.1	104.9	38.89	9.78	4.74866e+07	9.81892e+07	109720089	9.94875e+07	1.20809e+08	1.08316e+08	High	High	High	High	High	High
FALSE	High	Master Protein	P33992	DNA replication licensing factor MCM5 OS=Homo sapiens OX=9606 GN=MCM5 PE=1 SV=5	0	102.046	37	21	79	21	1	734	82.2	8.37	254.83	21	0	1.175	0.616991	92	108	22.8	8.7	4.1492e+07	6.10101e+07	6.55232e+07	8.10639e+07	7.1658e+07	6.87818e+07	High	High	High	High	High	High
FALSE	High	Master Protein	Q9H583	HEAT repeat-containing protein 1 OS=Homo sapiens OX=9606 GN=HEATR1 PE=1 SV=3	0	101.964	11	20	56	20	1	2144	242.2	6.54	167.96	20	0	1.081	0.832726	96.1	103.9	49.14	5.46	4.58061e+07	2.13374e+07	2.05429e+07	2.30711e+07	2.16349e+07	2.41321e+07	High	High	High	High	High	High
FALSE	High	None	Q8TD47	40S ribosomal protein S4, Y isoform 2 OS=Homo sapiens OX=9606 GN=RPS4Y2 PE=2 SV=3	0	101.041	30	15	94	15	1	263	29.3	10.08	263.17	15	0	0.989	0.835331	100.5	99.5	9.12	14.83	4.62856e+08	5.08741e+08	5.55712e+08	5.38753e+08	4.01302e+08	5.03245e+08	High	High	High	High	High	High
FALSE	High	Master Protein	P05388	60S acidic ribosomal protein P0 OS=Homo sapiens OX=9606 GN=RPLP0 PE=1 SV=1	0	100.665	69	19	78	19	1	317	34.3	5.97	258.73	19	0	1.309	0.764834	86.6	113.4	5.42	23.44	2.11081e+08	2.09742e+08	2.30758e+08	2.98176e+08	1.86074e+08	2.76325e+08	High	High	High	High	High	High
FALSE	High	Master Protein	P11182	Lipoamide acyltransferase component of branched-chain alpha-keto acid dehydrogenase complex, mitochondrial OS=Homo sapiens OX=9606 GN=DBT PE=1 SV=3	0	100.478	36	19	82	19	1	482	53.5	8.51	266.07	19	0	0.252	0.0650242	159.7	40.3	5.44	11.82	3.42513e+08	314458962	3.48634e+08	1.00753e+08	8.02096e+07	8.64201e+07	High	High	High	High	High	High
FALSE	High	Master Protein	Q5BKZ1	DBIRD complex subunit ZNF326 OS=Homo sapiens OX=9606 GN=ZNF326 PE=1 SV=2	0	100.375	44	18	66	18	1	582	65.6	5.15	241.54	18	0	1.097	0.633335	95.4	104.6	9.66	10.84	6.01827e+07	7.09563e+07	7.19865e+07	7.78708e+07	6.90784e+07	8.58973e+07	High	High	High	High	High	High
FALSE	High	Master Protein	Q9UHD1	Cysteine and histidine-rich domain-containing protein 1 OS=Homo sapiens OX=9606 GN=CHORDC1 PE=1 SV=2	0	100.15	52	16	52	16	1	332	37.5	7.87	210.7	16	0	1.081	0.580115	96.1	103.9	4.76	7.71	5.73573e+07	5.21608e+07	5.45145e+07	6.62268e+07	57485398	5.89078e+07	High	High	High	High	High	High
FALSE	High	Master Protein	Q9P0M6	Core histone macro-H2A.2 OS=Homo sapiens OX=9606 GN=MACROH2A2 PE=1 SV=3	0	100.124	45	14	61	12	1	372	40	9.69	228.31	14	0	1.056	0.725435	97.3	102.7	35.59	11.34	2.22599e+07	4.18475e+07	47484941	5.23648e+07	42540729	4.42099e+07	High	High	High	High	High	High
FALSE	High	Master Protein	Q07955	Serine/arginine-rich splicing factor 1 OS=Homo sapiens OX=9606 GN=SRSF1 PE=1 SV=2	0	100.116	56	19	94	18	1	248	27.7	10.36	300.65	19	1	0.924	0.636375	104	96	11.66	16.07	173396363	1.86108e+08	2.16984e+08	1.71903e+08	1.31048e+08	1.7876e+08	High	High	High	High	High	High
FALSE	High	Master Protein	Q00325	Phosphate carrier protein, mitochondrial OS=Homo sapiens OX=9606 GN=SLC25A3 PE=1 SV=2	0	99.759	40	22	86	22	1	362	40.1	9.38	245.11	22	0	1.575	0.484238	77.7	122.3	24.69	4.48	1.85007e+08	2.79713e+08	305309721	4.40633e+08	4.19398e+08	4.58734e+08	High	High	High	High	High	High
FALSE	High	Master Protein	Q15021	Condensin complex subunit 1 OS=Homo sapiens OX=9606 GN=NCAPD2 PE=1 SV=3	0	99.702	18	23	56	23	1	1401	157.1	6.61	188.35	23	0	1.125	0.692217	94.1	105.9	11.56	13.21	6.27712e+07	6.99706e+07	7.90623e+07	6.97391e+07	90737192	7.87447e+07	High	High	High	High	High	High
FALSE	High	Master Protein	P05198	Eukaryotic translation initiation factor 2 subunit 1 OS=Homo sapiens OX=9606 GN=EIF2S1 PE=1 SV=3	0	99.557	61	16	62	16	1	315	36.1	5.08	235.14	16	0	1.383	0.706541	83.9	116.1	44.39	18.02	2.70139e+07	7.25788e+07	5.67692e+07	5.68297e+07	7.98413e+07	7.85382e+07	High	High	High	High	High	High
FALSE	High	Master Protein	Q15008	26S proteasome non-ATPase regulatory subunit 6 OS=Homo sapiens OX=9606 GN=PSMD6 PE=1 SV=1	0	99.379	39	17	54	17	1	389	45.5	5.62	175.36	17	0	0.719	0.445808	116.3	83.7	20.63	15.31	1.24974e+08	9.19534e+07	8.63973e+07	5.61096e+07	7.6389e+07	6.61527e+07	High	High	High	High	High	High
FALSE	High	Master Protein	P42696	RNA-binding protein 34 OS=Homo sapiens OX=9606 GN=RBM34 PE=1 SV=2	0	99.231	44	18	46	18	1	430	48.5	10.11	162.26	18	0	0.925	0.997882	103.9	96.1	31.98	10.61	4.71308e+07	9.23767e+07	73957144	6.84443e+07	7.64226e+07	6.18241e+07	High	High	High	High	High	High
FALSE	High	Master Protein	Q7L2H7	Eukaryotic translation initiation factor 3 subunit M OS=Homo sapiens OX=9606 GN=EIF3M PE=1 SV=1	0	99.175	33	11	52	11	1	374	42.5	5.63	235.07	11	0	1.104	0.710447	95.1	104.9	8.5	14.74	4.31831e+07	3.64215e+07	3.96813e+07	4.38128e+07	3.86614e+07	5.17544e+07	High	High	High	High	High	High
FALSE	High	Master Protein	O00541	Pescadillo homolog OS=Homo sapiens OX=9606 GN=PES1 PE=1 SV=1	0	98.88	31	21	75	21	1	588	68	7.33	202.33	21	0	0.71	0.958446	117	83	49.75	13.82	4.7613e+07	1.42938e+08	1.45024e+08	1.25188e+08	9.75973e+07	101472752	High	High	High	High	High	High
FALSE	High	Master Protein	O43837	Isocitrate dehydrogenase [NAD] subunit beta, mitochondrial OS=Homo sapiens OX=9606 GN=IDH3B PE=1 SV=2	0	98.853	53	15	56	15	1	385	42.2	8.46	227.8	15	0	0.836	0.832726	108.9	91.1	12.08	13.08	4.02446e+07	5.04878e+07	4.94724e+07	4.00255e+07	4.13623e+07	5.05898e+07	High	High	High	High	High	High
FALSE	High	Master Protein	P78347	General transcription factor II-I OS=Homo sapiens OX=9606 GN=GTF2I PE=1 SV=2	0	98.431	23	20	45	20	1	998	112.3	6.39	146.11	20	0	1.055	0.832726	97.3	102.7	21.8	16.46	2.83459e+07	4.26285e+07	4.26729e+07	4.62868e+07	3.37937e+07	4.49538e+07	High	High	High	High	High	High
FALSE	High	Master Protein	Q13547	Histone deacetylase 1 OS=Homo sapiens OX=9606 GN=HDAC1 PE=1 SV=1	0	97.863	41	17	53	11	1	482	55.1	5.48	201.29	17	6	1.226	0.832726	89.9	110.1	26.61	10.69	5.89819e+07	6.97035e+07	9.78894e+07	8.83814e+07	7.19496e+07	8.54294e+07	High	High	High	High	High	High
FALSE	High	Master Protein	P55884	Eukaryotic translation initiation factor 3 subunit B OS=Homo sapiens OX=9606 GN=EIF3B PE=1 SV=3	0	97.144	33	21	62	21	1	814	92.4	5	189.49	21	0	1.184	0.577874	91.6	108.4	8.87	11.97	6.51235e+07	7.78101e+07	7.2546e+07	7.53631e+07	9.5874e+07	8.59061e+07	High	High	High	High	High	High
FALSE	High	Master Protein	P07910	Heterogeneous nuclear ribonucleoproteins C1/C2 OS=Homo sapiens OX=9606 GN=HNRNPC PE=1 SV=4	0	97.14	40	15	79	15	1	306	33.7	5.08	266.24	15	0	1.179	0.659103	91.8	108.2	18.9	12.16	2.0563e+08	2.80346e+08	2.99112e+08	3.43678e+08	2.71694e+08	3.30612e+08	High	High	High	High	High	High
FALSE	High	Master Protein	P28370	Probable global transcription activator SNF2L1 OS=Homo sapiens OX=9606 GN=SMARCA1 PE=1 SV=2	0	96.795	17	23	74	4	1	1054	122.5	8.09	173.45	23	0	1.412	0.720765	82.9	117.1	82.69	8.96	939155	24091912	2.78835e+07	3.49908e+07	3.40106e+07	29478090	High	High	High	High	High	High
FALSE	High	Master Protein	Q9NSD9	Phenylalanine--tRNA ligase beta subunit OS=Homo sapiens OX=9606 GN=FARSB PE=1 SV=3	0	96.63	36	20	73	20	1	589	66.1	6.84	217.4	20	0	1.205	0.510401	90.7	109.3	13.13	5.74	8.77978e+07	1.12216e+08	1.10316e+08	1.32896e+08	1.20594e+08	1.33921e+08	High	High	High	High	High	High
FALSE	High	Master Protein	Q00341	Vigilin OS=Homo sapiens OX=9606 GN=HDLBP PE=1 SV=2	0	96.622	17	18	49	17	1	1268	141.4	6.87	182.27	18	0	0.987	0.855505	100.7	99.3	13.7	20.33	3.85857e+07	3.137e+07	4.11541e+07	3.31535e+07	3.80842e+07	4.90822e+07	High	High	High	High	High	High
FALSE	High	Master Protein	Q08J23	RNA cytosine C(5)-methyltransferase NSUN2 OS=Homo sapiens OX=9606 GN=NSUN2 PE=1 SV=2	0	96.605	37	23	61	23	1	767	86.4	6.77	183.75	23	0	0.81	0.320437	110.5	89.5	3.92	6.51	8.9251e+07	8.75018e+07	8.27079e+07	63222417	7.08945e+07	70964223	High	High	High	High	High	High
FALSE	High	Master Protein	Q15366	Poly(rC)-binding protein 2 OS=Homo sapiens OX=9606 GN=PCBP2 PE=1 SV=1	0	96.421	57	13	70	7	1	365	38.6	6.79	291.92	13	1	1.218	0.53698	90.2	109.8	15.99	7.51	1.10789e+08	1.51569e+08	1.43745e+08	1.60899e+08	1.7503e+08	1.87038e+08	High	High	High	High	High	High
FALSE	High	Master Protein	P54652	Heat shock-related 70 kDa protein 2 OS=Homo sapiens OX=9606 GN=HSPA2 PE=1 SV=1	0	96.263	19	14	69	1	1	639	70	5.74	247.34	14	0													Not Found	Not Found	Not Found	High	Not Found	Not Found
FALSE	High	Master Protein	Q6ZUT1	Uncharacterized protein NKAPD1 OS=Homo sapiens OX=9606 GN=NKAPD1 PE=1 SV=2	0	95.964	32	12	64	12	1	292	34.1	9.73	252.65	12	0	1.051	0.997235	97.5	102.5	32.31	18.64	1.45702e+08	7.41105e+07	1.12955e+08	1.20223e+08	8.46691e+07	1.18702e+08	High	High	High	High	High	High
FALSE	High	Master Protein	Q14739	Delta(14)-sterol reductase LBR OS=Homo sapiens OX=9606 GN=LBR PE=1 SV=2	0	95.919	29	15	69	15	1	615	70.7	9.36	264.43	15	0	0.887	0.583815	106	94	4.49	7.68	1.84618e+08	1.91327e+08	1.74925e+08	179626326	1.54409e+08	1.63786e+08	High	High	High	High	High	High
FALSE	High	Master Protein	P80303	Nucleobindin-2 OS=Homo sapiens OX=9606 GN=NUCB2 PE=1 SV=3	0	95.276	34	11	33	11	1	420	50.2	5.12	155.88	11	0	12.733	0.0563531	14.6	185.4	22.57	22.9	5869774	7.18835e+06	4540683	85154915	5.32539e+07	7.47389e+07	Peak Found	Peak Found	Peak Found	High	High	High
FALSE	High	Master Protein	Q9UMR2	ATP-dependent RNA helicase DDX19B OS=Homo sapiens OX=9606 GN=DDX19B PE=1 SV=1	0	94.432	40	18	64	1	1	479	53.9	6.3	217.9	18	0	21.823		8.8	191.2		38.94	47369.5			671114	1.50112e+06	1.03376e+06	Peak Found	Not Found	Not Found	High	High	High
FALSE	High	Master Protein	P62888	60S ribosomal protein L30 OS=Homo sapiens OX=9606 GN=RPL30 PE=1 SV=2	0	93.823	80	14	79	14	1	115	12.8	9.63	287.58	14	0	1.053	0.666157	97.4	102.6	7.99	5.48	2.83515e+08	3.18877e+08	3.31475e+08	3.35856e+08	3.54465e+08	3.17643e+08	High	High	High	High	High	High
FALSE	High	Master Protein	P61353	60S ribosomal protein L27 OS=Homo sapiens OX=9606 GN=RPL27 PE=1 SV=2	0	93.664	60	13	87	13	1	136	15.8	10.56	274.69	13	0	1.272	0.543174	88	112	18.61	2.02	3.70039e+08	5.06079e+08	5.33128e+08	6.43606e+08	6.31894e+08	6.57878e+08	High	High	High	High	High	High
FALSE	High	Master Protein	Q9UKD2	mRNA turnover protein 4 homolog OS=Homo sapiens OX=9606 GN=MRTO4 PE=1 SV=2	0	93.343	60	14	45	14	1	239	27.5	8.29	168.48	14	0	1.177	0.445808	91.9	108.1	7.29	4.93	5.47469e+07	4.73264e+07	5.08084e+07	5.98185e+07	5.59191e+07	6.16148e+07	High	High	High	High	High	High
FALSE	High	Master Protein	P08559	Pyruvate dehydrogenase E1 component subunit alpha, somatic form, mitochondrial OS=Homo sapiens OX=9606 GN=PDHA1 PE=1 SV=3	0	93.142	49	21	40	21	1	390	43.3	8.06	122.84	21	0	0.979	0.917273	101.1	98.9	26.47	21.23	4.6565e+07	7.90806e+07	7.49465e+07	7.33776e+07	5.45198e+07	8.41627e+07	High	High	High	High	High	High
FALSE	High	Master Protein	P20042	Eukaryotic translation initiation factor 2 subunit 2 OS=Homo sapiens OX=9606 GN=EIF2S2 PE=1 SV=2	0	92.547	42	17	70	17	1	333	38.4	5.8	223.84	17	0	1.088	0.737036	95.8	104.2	22.69	3.13	1.19082e+08	83609872	1.32782e+08	1.30968e+08	1.29553e+08	1.23436e+08	High	High	High	High	High	High
FALSE	High	Master Protein	Q01831	DNA repair protein complementing XP-C cells OS=Homo sapiens OX=9606 GN=XPC PE=1 SV=4	0	92.454	21	16	52	16	1	940	105.9	8.9	185.53	16	0	1.052	0.958893	97.5	102.5	9.46	4.67	5.89241e+07	5.06159e+07	4.98667e+07	5.32315e+07	5.4595e+07	4.98255e+07	High	High	High	High	High	High
FALSE	High	Master Protein	Q9H3U1	Protein unc-45 homolog A OS=Homo sapiens OX=9606 GN=UNC45A PE=1 SV=1	0	92.402	28	22	54	22	1	944	103	6.07	170.39	22	0	1.091	0.805631	95.7	104.3	28.47	6.53	2.93111e+07	5.30907e+07	4.4827e+07	4.3681e+07	4.91507e+07	4.88854e+07	High	High	High	High	High	High
FALSE	High	Master Protein	O95573	Fatty acid CoA ligase Acsl3 OS=Homo sapiens OX=9606 GN=ACSL3 PE=1 SV=3	0	92.399	32	19	53	17	1	720	80.4	8.38	176.51	19	2	1.127	0.619303	94.1	105.9	21.8	6.74	2.43702e+07	3.64108e+07	3.6903e+07	4.51882e+07	3.9786e+07	4.10178e+07	High	High	High	High	High	High
FALSE	High	Master Protein	Q9BTE3	Mini-chromosome maintenance complex-binding protein OS=Homo sapiens OX=9606 GN=MCMBP PE=1 SV=2	0	92.306	33	17	37	17	1	642	72.9	5.87	158.09	17	0	1.008	0.916716	99.6	100.4	19.29	10.45	2.53366e+07	3.33307e+07	3.75035e+07	2.94982e+07	3.63896e+07	3.35827e+07	High	High	High	High	High	High
FALSE	High	Master Protein	O00159	Unconventional myosin-Ic OS=Homo sapiens OX=9606 GN=MYO1C PE=1 SV=4	0	92.208	24	22	43	21	1	1063	121.6	9.41	136.67	22	1	0.957	0.873032	102.2	97.8	25.18	5.1	2.09073e+07	3.43689e+07	3.30009e+07	3.24281e+07	3.15922e+07	2.93595e+07	High	High	High	High	High	High
FALSE	High	Master Protein	P34931	Heat shock 70 kDa protein 1-like OS=Homo sapiens OX=9606 GN=HSPA1L PE=1 SV=2	0	91.865	29	16	54	1	1	641	70.3	6.02	192.42	16	0													Not Found	Not Found	High	Not Found	Not Found	Not Found
FALSE	High	Master Protein	P48444	Coatomer subunit delta OS=Homo sapiens OX=9606 GN=ARCN1 PE=1 SV=1	0	91.773	41	19	60	19	1	511	57.2	6.21	190.79	19	0	1.255	0.473805	88.7	111.3	14	7.16	8.67129e+07	1.1366e+08	1.09219e+08	1.44428e+08	1.25203e+08	137093306	High	High	High	High	High	High
FALSE	High	Master Protein	P50914	60S ribosomal protein L14 OS=Homo sapiens OX=9606 GN=RPL14 PE=1 SV=4	0	90.931	49	14	88	14	1	215	23.4	10.93	271.23	14	0	1.056	0.680707	97.3	102.7	20.44	7.59	4.27457e+08	6.28409e+08	6.22478e+08	6.5744e+08	6.16869e+08	7.17067e+08	High	High	High	High	High	High
FALSE	High	Master Protein	Q92973	Transportin-1 OS=Homo sapiens OX=9606 GN=TNPO1 PE=1 SV=2	0	90.914	22	16	60	11	1	898	102.3	4.98	206.89	16	5	0.849	0.612087	108.2	91.8	10.27	4.53	9.15931e+07	8.76148e+07	7.49313e+07	7.77658e+07	7.10334e+07	7.43719e+07	High	High	High	High	High	High
FALSE	High	Master Protein	P36542	ATP synthase subunit gamma, mitochondrial OS=Homo sapiens OX=9606 GN=ATP5F1C PE=1 SV=1	0	90.823	33	12	62	12	1	298	33	9.22	241.18	12	0	1.155	0.582851	92.8	107.2	11.33	8.71	9.37214e+07	116605454	1.12415e+08	1.14595e+08	136061099	1.29847e+08	High	High	High	High	High	High
FALSE	High	None	Q6S8J3	POTE ankyrin domain family member E OS=Homo sapiens OX=9606 GN=POTEE PE=2 SV=3	0	90.476	9	10	95	4	1	1075	121.3	6.2	285.57	10	0	0.989	0.999018	100.5	99.5	11.53	5.27	7.06505e+08	8.06248e+08	8.91101e+08	7.97449e+08	8.40775e+08	7.56643e+08	High	High	High	High	High	High
FALSE	High	Master Protein	Q6PI48	Aspartate--tRNA ligase, mitochondrial OS=Homo sapiens OX=9606 GN=DARS2 PE=1 SV=1	0	90.421	33	19	46	19	1	645	73.5	8.02	159.06	19	0	1.069	0.806551	96.7	103.3	42.31	6.2	8.95483e+07	4.50969e+07	4.58377e+07	4.4796e+07	5.05671e+07	4.89888e+07	High	High	High	High	High	High
FALSE	High	Master Protein	P67775	Serine/threonine-protein phosphatase 2A catalytic subunit alpha isoform OS=Homo sapiens OX=9606 GN=PPP2CA PE=1 SV=1	0	90.036	52	14	37	12	1	309	35.6	5.54	183.52	14	2	1.489	0.510401	80.4	119.6	20.45	4.39	1.95976e+07	2.15891e+07	2.86594e+07	3.21413e+07	3.13706e+07	3.41399e+07	High	High	High	High	High	High
FALSE	High	Master Protein	Q01780	Exosome component 10 OS=Homo sapiens OX=9606 GN=EXOSC10 PE=1 SV=2	0	89.76	29	19	43	19	1	885	100.8	8.46	160.39	19	0	1.219	0.832726	90.1	109.9	23.83	23.24	2.34499e+07	3.19204e+07	3.82792e+07	2.58992e+07	3.8918e+07	4.10509e+07	High	High	High	High	High	High
FALSE	High	Master Protein	Q96ME7	Zinc finger protein 512 OS=Homo sapiens OX=9606 GN=ZNF512 PE=1 SV=2	0	89.727	34	13	36	13	1	567	64.6	9.76	133.2	13	0	1.373	0.802432	84.3	115.7	45.74	12.08	1.98474e+07	1.6152e+07	3.70133e+07	24884932	3.15347e+07	2.72519e+07	High	High	High	High	High	High
FALSE	High	Master Protein	O00410	Importin-5 OS=Homo sapiens OX=9606 GN=IPO5 PE=1 SV=4	0	88.966	22	17	50	17	1	1097	123.6	4.94	189.01	17	0	0.994	0.903594	100.3	99.7	18.33	15.22	3.35139e+07	4.1047e+07	4.85556e+07	4.36564e+07	3.22707e+07	4.07844e+07	High	High	High	High	High	High
FALSE	High	Master Protein	P19367	Hexokinase-1 OS=Homo sapiens OX=9606 GN=HK1 PE=1 SV=3	0	88.63	28	22	57	18	1	917	102.4	6.8	141.66	22	4	1.315	0.293583	86.4	113.6	4.83	6.92	4.39878e+07	4.67932e+07	4.84166e+07	5.56937e+07	6.37826e+07	6.15442e+07	High	High	High	High	High	High
FALSE	High	Master Protein	P41227	N-alpha-acetyltransferase 10 OS=Homo sapiens OX=9606 GN=NAA10 PE=1 SV=1	0	88.559	57	10	45	10	1	235	26.4	5.64	186.74	10	0	1.014	0.780083	99.3	100.7	32.18	7.02	3.57829e+07	6.44905e+07	6.95783e+07	6.53724e+07	6.04359e+07	6.95696e+07	High	High	High	High	High	High
FALSE	High	Master Protein	Q14203	Dynactin subunit 1 OS=Homo sapiens OX=9606 GN=DCTN1 PE=1 SV=3	0	88.287	20	19	33	19	1	1278	141.6	5.81	83.66	19	0	1.081	0.832726	96.1	103.9	19.92	23.4	1.38543e+07	1.91777e+07	2.06178e+07	1.51839e+07	2.07319e+07	2.45697e+07	High	High	High	High	High	High
FALSE	High	Master Protein	P04181	Ornithine aminotransferase, mitochondrial OS=Homo sapiens OX=9606 GN=OAT PE=1 SV=1	0	88.017	40	14	45	14	1	439	48.5	7.03	165.32	14	0	1.176	0.67006	91.9	108.1	36.59	2.48	3.53786e+07	7.25922e+07	7.55219e+07	8.67657e+07	8.53406e+07	8.26277e+07	High	High	High	High	High	High
FALSE	High	Master Protein	P11908	Ribose-phosphate pyrophosphokinase 2 OS=Homo sapiens OX=9606 GN=PRPS2 PE=1 SV=2	0	87.893	46	12	66	4	1	318	34.7	6.61	256.52	12	0	1.462	0.583815	81.2	118.8	11.48	22.44	1.00413e+07	9.03055e+06	1.13516e+07	1.05805e+07	14684938	1.67582e+07	High	Peak Found	High	High	High	High
FALSE	High	Master Protein	O00203	AP-3 complex subunit beta-1 OS=Homo sapiens OX=9606 GN=AP3B1 PE=1 SV=3	0	87.56	18	19	47	19	1	1094	121.2	6.04	148.03	19	0	1.028	0.832726	98.6	101.4	13.99	2.4	5.28701e+07	52989692	6.68846e+07	5.44485e+07	5.29702e+07	5.55656e+07	High	High	High	High	High	High
FALSE	High	None	Q58FF8	Putative heat shock protein HSP 90-beta 2 OS=Homo sapiens OX=9606 GN=HSP90AB2P PE=1 SV=2	0	87.26	23	13	67	6	1	381	44.3	4.84	237.55	13	0	0.874	0.583815	106.7	93.3	3.32	11.85	3.95314e+08	4.16108e+08	3.91357e+08	3.45542e+08	3.78627e+08	2.983e+08	High	High	High	High	High	High
FALSE	High	Master Protein	Q9UBF2	Coatomer subunit gamma-2 OS=Homo sapiens OX=9606 GN=COPG2 PE=1 SV=1	0	87.17	29	20	40	17	1	871	97.6	5.81	130.78	20	0	1.192	0.680707	91.2	108.8	15.83	4.4	2.80829e+07	3.0258e+07	3.77471e+07	3.45928e+07	3.77732e+07	3.6075e+07	High	High	High	High	High	High
FALSE	High	Master Protein	P26196	Probable ATP-dependent RNA helicase DDX6 OS=Homo sapiens OX=9606 GN=DDX6 PE=1 SV=2	0	87.141	42	13	31	13	1	483	54.4	8.66	123.33	13	0	0.943	0.817661	102.9	97.1	49.97	12.16	1.19291e+07	3.79643e+07	3.20228e+07	2.87921e+07	3.60556e+07	3.01963e+07	High	High	High	High	High	High
FALSE	High	Master Protein	P83731	60S ribosomal protein L24 OS=Homo sapiens OX=9606 GN=RPL24 PE=1 SV=1	0	87.058	57	14	68	14	1	157	17.8	11.25	211.71	14	0	0.897	0.696757	105.4	94.6	8.99	2.36	4.89779e+08	5.54728e+08	5.85501e+08	4.97643e+08	5.18155e+08	497453716	High	High	High	High	High	High
FALSE	High	Master Protein	Q15361	Transcription termination factor 1 OS=Homo sapiens OX=9606 GN=TTF1 PE=1 SV=3	0	87.021	27	22	46	22	1	905	103	9.38	123.83	22	0	0.793	0.916716	111.5	88.5	15.14	34.38	3.71039e+07	3.18318e+07	43137366	5.01449e+07	2.81581e+07	2.94262e+07	High	High	High	High	High	High
FALSE	High	Master Protein Rejected	Q8TDI0	Chromodomain-helicase-DNA-binding protein 5 OS=Homo sapiens OX=9606 GN=CHD5 PE=1 SV=1	0	86.144	7	13	57	0	0	1954	222.9	6.15	181.97	13	0													High	High	High	High	High	High
FALSE	High	Master Protein	P46776	60S ribosomal protein L27a OS=Homo sapiens OX=9606 GN=RPL27A PE=1 SV=2	0	85.85	45	9	58	9	1	148	16.6	11	281.85	9	0	1.183	0.563103	91.6	108.4	10.58	14.03	2.4648e+08	2.85022e+08	3.04375e+08	3.01279e+08	3.97141e+08	3.37098e+08	High	High	High	High	High	High
FALSE	High	Master Protein	Q9Y295	Developmentally-regulated GTP-binding protein 1 OS=Homo sapiens OX=9606 GN=DRG1 PE=1 SV=1	0	85.617	54	17	58	16	1	367	40.5	8.9	208.28	17	1	1.44	0.473805	82	118	17.18	4.1	5.40156e+07	7.65152e+07	6.6066e+07	9.73566e+07	8.98462e+07	9.5148e+07	High	High	High	High	High	High
FALSE	High	Master Protein	O94906	Pre-mRNA-processing factor 6 OS=Homo sapiens OX=9606 GN=PRPF6 PE=1 SV=1	0	85.607	27	22	44	22	1	941	106.9	8.25	133.51	22	0	0.948	0.94389	102.7	97.3	15.86	22.76	5.19903e+07	6.72033e+07	7.09816e+07	6.37137e+07	53024510	8.29154e+07	High	High	High	High	High	High
FALSE	High	Master Protein	P43490	Nicotinamide phosphoribosyltransferase OS=Homo sapiens OX=9606 GN=NAMPT PE=1 SV=1	0	85.424	42	19	62	19	1	491	55.5	7.15	152.4	19	0	1.011	0.720765	99.5	100.5	9.29	3.25	6.77017e+07	58222597	69477478	7.20128e+07	6.84379e+07	6.78459e+07	High	High	High	High	High	High
FALSE	High	Master Protein	P68431	Histone H3.1 OS=Homo sapiens OX=9606 GN=H3C1 PE=1 SV=2	0	85.057	52	16	121	7	1	136	15.4	11.12	325.81	16	9	1.082	0.680707	96.1	103.9	10.36	4.85	3.04167e+09	2.48004e+09	2.69069e+09	3.14158e+09	2.91116e+09	2.87567e+09	High	High	High	High	High	High
FALSE	High	Master Protein Candidate	Q71DI3	Histone H3.2 OS=Homo sapiens OX=9606 GN=H3C15 PE=1 SV=3	0	85.057	52	16	121	7	1	136	15.4	11.27	325.81	16	0	1.082	0.680707	96.1	103.9	10.36	4.85	3.04167e+09	2.48004e+09	2.69069e+09	3.14158e+09	2.91116e+09	2.87567e+09	High	High	High	High	High	High
FALSE	High	Master Protein	Q93008	Probable ubiquitin carboxyl-terminal hydrolase FAF-X OS=Homo sapiens OX=9606 GN=USP9X PE=1 SV=4	0	84.252	8	15	36	15	1	2554	290.3	5.8	121.53	15	0	1.255	0.847682	88.7	111.3	16.62	21.19	2.00328e+07	1.90633e+07	2.57098e+07	1.81259e+07	2.51425e+07	2.78636e+07	High	High	High	High	High	High
FALSE	High	Master Protein	P08758	Annexin A5 OS=Homo sapiens OX=9606 GN=ANXA5 PE=1 SV=2	0	84.242	39	15	65	15	1	320	35.9	5.05	207.45	15	0	1.23	0.642047	89.7	110.3	24.11	10.25	5.66012e+07	9.22295e+07	8.46437e+07	1.0478e+08	8.69629e+07	1.04134e+08	High	High	High	High	High	High
FALSE	High	Master Protein	P40938	Replication factor C subunit 3 OS=Homo sapiens OX=9606 GN=RFC3 PE=1 SV=2	0	84.205	45	14	41	14	1	356	40.5	8.34	154.03	14	0	0.705	0.587448	117.3	82.7	18.08	9.29	4.16692e+07	5.76071e+07	5.86608e+07	4.05856e+07	3.72556e+07	4.48364e+07	High	High	High	High	High	High
FALSE	High	Master Protein	Q9NZ01	Very-long-chain enoyl-CoA reductase OS=Homo sapiens OX=9606 GN=TECR PE=1 SV=1	0	84.116	25	10	56	10	1	308	36	9.45	247.06	10	0	1.509	0.576225	79.7	120.3	28.76	2.79	4.79785e+07	8.7217e+07	6.99671e+07	1.05563e+08	1.01949e+08	1.07757e+08	High	High	High	High	High	High
FALSE	High	Master Protein	P61204	ADP-ribosylation factor 3 OS=Homo sapiens OX=9606 GN=ARF3 PE=1 SV=2	0	84.056	71	13	71	7	1	181	20.6	7.43	274.7	13	5	0.877	0.760406	106.6	93.4	17.59	4.68	2.63749e+08	3.42517e+08	3.75941e+08	3.00927e+08	3.00378e+08	2.76908e+08	High	High	High	High	High	High
FALSE	High	Master Protein Candidate	P84077	ADP-ribosylation factor 1 OS=Homo sapiens OX=9606 GN=ARF1 PE=1 SV=2	0	84.056	71	13	71	7	1	181	20.7	6.8	274.7	13	0	0.877	0.760406	106.6	93.4	17.59	4.68	2.63749e+08	3.42517e+08	3.75941e+08	3.00927e+08	3.00378e+08	2.76908e+08	High	High	High	High	High	High
FALSE	High	Master Protein	Q13616	Cullin-1 OS=Homo sapiens OX=9606 GN=CUL1 PE=1 SV=2	0	84.002	26	18	32	18	1	776	89.6	8	112.57	18	0	0.889	0.988982	105.9	94.1	39.32	33.93	1.47566e+07	3.06784e+07	3.45206e+07	1.70034e+07	3.48294e+07	2.72802e+07	High	High	High	High	High	High
FALSE	High	Master Protein	Q9HB71	Calcyclin-binding protein OS=Homo sapiens OX=9606 GN=CACYBP PE=1 SV=2	0	83.491	64	12	32	12	1	228	26.2	8.25	141.62	12	0	1.198	0.973414	91	109	23.7	27.36	3.21625e+07	2.12835e+07	22379976	2.68067e+07	1.85112e+07	3.26681e+07	High	High	High	High	High	High
FALSE	High	Master Protein	Q9BS26	Endoplasmic reticulum resident protein 44 OS=Homo sapiens OX=9606 GN=ERP44 PE=1 SV=1	0	83.297	34	12	29	12	1	406	46.9	5.26	112.92	12	0	51.122	0.326715	3.8	196.2	80.22	6.1	3.90031e+06	1.30441e+06	892934	6.66834e+07	6.60682e+07	7.3628e+07	Peak Found	Peak Found	Peak Found	High	High	High
FALSE	High	Master Protein	P52789	Hexokinase-2 OS=Homo sapiens OX=9606 GN=HK2 PE=1 SV=2	0	83.272	24	19	49	15	1	917	102.3	6.05	143.49	19	0	0.942	0.739892	103	97	9.82	19.43	2.47366e+07	2.34803e+07	2.8308e+07	1.79603e+07	2.66914e+07	2.33035e+07	High	High	High	High	High	High
FALSE	High	Master Protein	P45880	Voltage-dependent anion-selective channel protein 2 OS=Homo sapiens OX=9606 GN=VDAC2 PE=1 SV=2	0	82.805	40	12	71	12	1	294	31.5	7.56	270.06	12	0	1.191	0.366861	91.3	108.7	4.03	0.09	1.05219e+08	1.13984e+08	108846712	1.29834e+08	1.2962e+08	1.29643e+08	High	High	High	High	High	High
FALSE	High	Master Protein	Q14004	Cyclin-dependent kinase 13 OS=Homo sapiens OX=9606 GN=CDK13 PE=1 SV=2	0	82.683	15	16	42	11	1	1512	164.8	9.69	148.48	16	0	1.384	0.916716	83.9	116.1	50.8	47.58	1.7873e+07	5.98666e+06	1.1303e+07	6356346	1.88089e+07	1.56471e+07	High	High	High	High	High	High
FALSE	High	Master Protein	Q14980	Nuclear mitotic apparatus protein 1 OS=Homo sapiens OX=9606 GN=NUMA1 PE=1 SV=2	0	82.298	12	16	35	16	1	2115	238.1	5.78	128.34	16	0	1.326	0.832726	86	114	5.21	29.85	1.6112e+07	1.77385e+07	1.75606e+07	2.39791e+07	1.32241e+07	2.32832e+07	High	High	High	High	High	High
FALSE	High	Master Protein	O00231	26S proteasome non-ATPase regulatory subunit 11 OS=Homo sapiens OX=9606 GN=PSMD11 PE=1 SV=3	0	82.242	42	15	57	15	1	422	47.4	6.48	197.54	15	0	1.092	0.639756	95.6	104.4	15.4	4.02	3.68032e+07	4.91119e+07	4.83243e+07	4.98219e+07	5.38754e+07	5.27723e+07	High	High	High	High	High	High
FALSE	High	Master Protein	P23528	Cofilin-1 OS=Homo sapiens OX=9606 GN=CFL1 PE=1 SV=3	0	81.764	61	11	53	9	1	166	18.5	8.09	189.53	11	2	0.962	0.832726	101.9	98.1	31.15	5.48	9.28613e+07	1.67769e+08	1.73858e+08	1.50228e+08	1.6749e+08	1.61372e+08	High	High	High	High	High	High
FALSE	High	Master Protein	P55265	Double-stranded RNA-specific adenosine deaminase OS=Homo sapiens OX=9606 GN=ADAR PE=1 SV=4	0	81.35	16	14	38	14	1	1226	136	8.65	128.95	14	0	1.115	0.754788	94.6	105.4	12.11	21.39	2.34386e+07	2.69097e+07	2.99118e+07	3.76214e+07	2.45395e+07	3.00048e+07	High	High	High	High	High	High
FALSE	High	Master Protein	P11172	Uridine 5'-monophosphate synthase OS=Homo sapiens OX=9606 GN=UMPS PE=1 SV=1	0	81.311	32	13	37	13	1	480	52.2	7.24	133.54	13	0	1.261	0.445808	88.5	111.5	14.61	9.3	2.39706e+07	3.21633e+07	2.93506e+07	4.2776e+07	3.70073e+07	3.6178e+07	High	High	High	High	High	High
FALSE	High	Master Protein	Q5C9Z4	Nucleolar MIF4G domain-containing protein 1 OS=Homo sapiens OX=9606 GN=NOM1 PE=1 SV=1	0	81.272	25	15	41	15	1	860	96.2	8.1	119.66	15	0	0.629	0.636715	122.8	77.2	35.33	36.79	2.48854e+07	3.87685e+07	5.21578e+07	3.33356e+07	1.54015e+07	2.43764e+07	High	High	High	High	High	High
FALSE	High	Master Protein	Q96T37	RNA-binding protein 15 OS=Homo sapiens OX=9606 GN=RBM15 PE=1 SV=2	0	81.149	21	13	51	12	1	977	107.1	10.08	203.41	13	1	1.127	0.832726	94	106	12.33	28.06	1.68429e+07	1.78942e+07	2.12492e+07	2.01705e+07	1.58669e+07	2.76365e+07	High	High	High	High	High	High
FALSE	High	Master Protein	P62820	Ras-related protein Rab-1A OS=Homo sapiens OX=9606 GN=RAB1A PE=1 SV=3	0	81.112	67	15	71	6	1	205	22.7	6.21	241.47	15	9	0.887	0.960682	106	94	20.8	2.65	1.75676e+08	2.66479e+08	246717408	2.18928e+08	2.29127e+08	2.18918e+08	High	High	High	High	High	High
FALSE	High	Master Protein	P09651	Heterogeneous nuclear ribonucleoprotein A1 OS=Homo sapiens OX=9606 GN=HNRNPA1 PE=1 SV=5	0	80.823	42	12	47	9	1	372	38.7	9.13	155.47	12	0	1.123	0.846609	94.2	105.8	27.5	25.79	4.42402e+07	2.50923e+07	3.51436e+07	2.89717e+07	3.94734e+07	4.91897e+07	High	High	High	High	High	High
FALSE	High	Master Protein	Q9UBE0	SUMO-activating enzyme subunit 1 OS=Homo sapiens OX=9606 GN=SAE1 PE=1 SV=1	0	80.803	47	15	58	15	1	346	38.4	5.3	186.8	15	0	1.326	0.601095	86	114	2.3	17.23	6.18408e+07	6.33253e+07	6.4747e+07	6.54152e+07	83982429	9.26144e+07	High	High	High	High	High	High
FALSE	High	Master Protein	O60763	General vesicular transport factor p115 OS=Homo sapiens OX=9606 GN=USO1 PE=1 SV=2	0	80.703	20	13	26	13	1	962	107.8	4.91	106.58	13	0	0.605	0.916716	124.6	75.4	53.01	21.87	9.17266e+06	2.55441e+07	3.20876e+07	1.49922e+07	2.18156e+07	1.5466e+07	High	High	High	High	High	High
FALSE	High	Master Protein	P51610	Host cell factor 1 OS=Homo sapiens OX=9606 GN=HCFC1 PE=1 SV=2	0	80.412	11	18	48	18	1	2035	208.6	7.46	140.39	18	0	1.647	0.640161	75.6	124.4	48.15	3.25	1.44379e+08	8.99932e+07	5.27491e+07	1.40533e+08	1.49215e+08	1.48207e+08	High	High	High	High	High	High
FALSE	High	Master Protein	Q9NVI1	Fanconi anemia group I protein OS=Homo sapiens OX=9606 GN=FANCI PE=1 SV=4	0	80.31	16	18	39	17	1	1328	149.2	6.74	127.28	18	0	0.988	0.838553	100.6	99.4	20.55	34.01	1.64352e+07	2.46648e+07	1.95564e+07	1.84092e+07	1.9323e+07	3.26672e+07	High	High	High	High	High	High
FALSE	High	Master Protein	Q7Z2W4	Zinc finger CCCH-type antiviral protein 1 OS=Homo sapiens OX=9606 GN=ZC3HAV1 PE=1 SV=3	0	80.257	26	19	40	19	1	902	101.4	8.4	138.22	19	0	1.101	0.580115	95.2	104.8	10.17	14.66	2.50993e+07	2.9914e+07	3.02797e+07	3.29417e+07	3.12197e+07	4.08439e+07	High	High	High	High	High	High
FALSE	High	Master Protein	Q9UK58	Cyclin-L1 OS=Homo sapiens OX=9606 GN=CCNL1 PE=1 SV=1	0	80.073	19	11	43	11	1	526	59.6	10.7	176.72	11	0	1.167	0.666157	92.3	107.7	19.61	2.15	58047971	7.5006e+07	8.65961e+07	8.8649e+07	8.499e+07	87521774	High	High	High	High	High	High
FALSE	High	Master Protein	Q12906	Interleukin enhancer-binding factor 3 OS=Homo sapiens OX=9606 GN=ILF3 PE=1 SV=3	0	80.018	20	14	31	14	1	894	95.3	8.76	133.84	14	0	0.826	0.996186	109.6	90.4	49.51	16.63	1.21774e+07	38153814	3.2912e+07	2.0405e+07	2.80814e+07	2.71738e+07	High	High	High	High	High	High
FALSE	High	Master Protein	Q9UBT2	SUMO-activating enzyme subunit 2 OS=Homo sapiens OX=9606 GN=UBA2 PE=1 SV=2	0	79.736	31	16	50	16	1	640	71.2	5.29	155.92	16	0	1.288	0.473805	87.4	112.6	13.07	1.73	3.62007e+07	4.41057e+07	4.6876e+07	5.68016e+07	55876378	5.78457e+07	High	High	High	High	High	High
FALSE	High	Master Protein	Q9UIF9	Bromodomain adjacent to zinc finger domain protein 2A OS=Homo sapiens OX=9606 GN=BAZ2A PE=1 SV=4	0	79.68	11	19	37	19	1	1905	211.1	6.64	115.7	19	0	0.794	0.636375	111.5	88.5	8.39	21.09	34634134	3.42747e+07	3.97067e+07	2.43877e+07	2.75092e+07	36349718	High	High	High	High	High	High
FALSE	High	Master Protein	P14866	Heterogeneous nuclear ribonucleoprotein L OS=Homo sapiens OX=9606 GN=HNRNPL PE=1 SV=2	0	79.677	34	12	43	11	1	589	64.1	8.22	162.65	12	1	0.872	0.958446	106.8	93.2	32.12	20.91	2.86504e+07	4.92192e+07	5.63075e+07	4.29128e+07	4.97669e+07	3.24489e+07	High	High	High	High	High	High
FALSE	High	Master Protein	P61106	Ras-related protein Rab-14 OS=Homo sapiens OX=9606 GN=RAB14 PE=1 SV=4	0	79.604	66	13	63	11	1	215	23.9	6.21	233.22	13	1	1.223	0.737036	90	110	15.2	8.87	5.20211e+07	5.52967e+07	6.88617e+07	5.79624e+07	6.8145e+07	6.76059e+07	High	High	High	High	High	High
FALSE	High	None	P84243	Histone H3.3 OS=Homo sapiens OX=9606 GN=H3-3A PE=1 SV=2	0	79.526	42	15	116	7	1	136	15.3	11.27	310.02	15	0	1.082	0.680707	96.1	103.9	10.36	4.86	3.04137e+09	2.47982e+09	2.69033e+09	3.14158e+09	2.91078e+09	2875391004	High	High	High	High	High	High
FALSE	High	Master Protein	P62249	40S ribosomal protein S16 OS=Homo sapiens OX=9606 GN=RPS16 PE=1 SV=2	0	79.32	64	15	87	15	1	146	16.4	10.21	255.38	15	0	1.177	0.616991	91.9	108.1	22.71	6.83	363454929	5.36316e+08	5.71548e+08	6.0186e+08	6.31342e+08	6.879e+08	High	High	High	High	High	High
FALSE	High	Master Protein	P52292	Importin subunit alpha-1 OS=Homo sapiens OX=9606 GN=KPNA2 PE=1 SV=1	0	78.937	29	13	59	13	1	529	57.8	5.4	229.82	13	0	1.038	0.813098	98.1	101.9	3.79	5.15	9.19009e+07	98950650	9.69814e+07	9.26071e+07	1.00683e+08	1.01959e+08	High	High	High	High	High	High
FALSE	High	Master Protein	O43592	Exportin-T OS=Homo sapiens OX=9606 GN=XPOT PE=1 SV=2	0	78.69	18	15	48	15	1	962	109.9	5.39	164.2	15	0	1.208	0.431142	90.6	109.4	9.4	7.15	3.1285e+07	3.71968e+07	36775528	4.17246e+07	4.44175e+07	4.80976e+07	High	High	High	High	High	High
FALSE	High	Master Protein	Q92878	DNA repair protein RAD50 OS=Homo sapiens OX=9606 GN=RAD50 PE=1 SV=1	0	78.167	16	18	28	18	1	1312	153.8	6.89	81.88	18	0	0.913	0.764834	104.6	95.4	22.05	13.02	1.80348e+07	2.29595e+07	2.82072e+07	1.71487e+07	2.21572e+07	2.09565e+07	High	High	High	High	High	High
FALSE	High	Master Protein	Q9GZR2	RNA exonuclease 4 OS=Homo sapiens OX=9606 GN=REXO4 PE=1 SV=2	0	77.429	49	15	34	15	1	422	46.6	9.77	118.21	15	0	0.907	0.832726	104.9	95.1	29.62	8.28	42140718	7.4852e+07	7.51321e+07	6.65126e+07	7.72366e+07	6.78617e+07	High	High	High	High	High	High
FALSE	High	Master Protein	Q9H9J4	Ubiquitin carboxyl-terminal hydrolase 42 OS=Homo sapiens OX=9606 GN=USP42 PE=1 SV=3	0	77.416	15	15	29	15	1	1324	145.3	8.63	97.99	15	0	0.67	0.445808	119.7	80.3	18.46	15.82	3.10045e+07	3.80343e+07	4.50446e+07	2.54902e+07	2.81357e+07	2.04467e+07	High	High	High	High	High	High
FALSE	High	Master Protein	Q9Y3Z3	Deoxynucleoside triphosphate triphosphohydrolase SAMHD1 OS=Homo sapiens OX=9606 GN=SAMHD1 PE=1 SV=2	0	77.392	30	14	45	14	1	626	72.2	7.14	163.28	14	0	1.181	0.684469	91.7	108.3	41.43	6.54	2.99614e+07	6.97294e+07	7.23865e+07	8.23793e+07	7.39734e+07	8.35715e+07	High	High	High	High	High	High
FALSE	High	Master Protein	Q9H0D6	5'-3' exoribonuclease 2 OS=Homo sapiens OX=9606 GN=XRN2 PE=1 SV=1	0	77.272	20	17	49	17	1	950	108.5	7.47	174.56	17	0	1.028	0.990173	98.6	101.4	28.25	7.04	3.66636e+07	4.8926e+07	6.49323e+07	4.52749e+07	5.03179e+07	5.19065e+07	High	High	High	High	High	High
FALSE	High	Master Protein	Q9NQ55	Suppressor of SWI4 1 homolog OS=Homo sapiens OX=9606 GN=PPAN PE=2 SV=1	0	77.233	35	15	46	15	1	473	53.2	10.13	155.36	15	0	0.954	0.867645	102.3	97.7	26.84	5.22	4.30768e+07	6.90765e+07	7.41361e+07	6.95378e+07	6.26418e+07	6.59127e+07	High	High	High	High	High	High
FALSE	High	None	P62714	Serine/threonine-protein phosphatase 2A catalytic subunit beta isoform OS=Homo sapiens OX=9606 GN=PPP2CB PE=1 SV=1	0	77.007	45	12	31	10	1	309	35.6	5.43	155.85	12	0	1.493	0.506261	80.2	119.8	20.66	4.62	1.81294e+07	2.04725e+07	2.68373e+07	3.05603e+07	2.95861e+07	3.23932e+07	High	High	High	High	High	High
FALSE	High	Master Protein	O43172	U4/U6 small nuclear ribonucleoprotein Prp4 OS=Homo sapiens OX=9606 GN=PRPF4 PE=1 SV=2	0	76.867	45	17	38	17	1	522	58.4	7.42	129.74	17	0	0.968	0.958893	101.6	98.4	18.99	8.15	30284917	4.4428e+07	4.04215e+07	3.53232e+07	3.91225e+07	4.15782e+07	High	High	High	High	High	High
FALSE	High	Master Protein	P25398	40S ribosomal protein S12 OS=Homo sapiens OX=9606 GN=RPS12 PE=1 SV=3	0	76.839	65	9	45	9	1	132	14.5	7.21	192.64	9	0	1.052	0.75132	97.5	102.5	35.69	7.99	6.31487e+07	1.23809e+08	1.33467e+08	118360115	1.38919e+08	130238622	High	High	High	High	High	High
FALSE	High	Master Protein	P62269	40S ribosomal protein S18 OS=Homo sapiens OX=9606 GN=RPS18 PE=1 SV=3	0	76.724	56	16	70	16	1	152	17.7	10.99	219.19	16	0	0.895	0.886388	105.5	94.5	29.29	2.25	1.63472e+08	2.89421e+08	288200260	2.66991e+08	2.57922e+08	2.56065e+08	High	High	High	High	High	High
FALSE	High	None	Q96A08	Histone H2B type 1-A OS=Homo sapiens OX=9606 GN=H2BC1 PE=1 SV=3	0	76.695	37	9	72	0	1	127	14.2	10.32	248.06	9	0	1.067	0.953243	96.8	103.2	7.99	12.63	3.40082e+09	3.63617e+09	3.98463e+09	3.23473e+09	3.87979e+09	4.1603e+09	Not Found	Not Found	Not Found	Not Found	Not Found	Not Found
FALSE	High	Master Protein	Q9Y5J1	U3 small nucleolar RNA-associated protein 18 homolog OS=Homo sapiens OX=9606 GN=UTP18 PE=1 SV=3	0	76.691	30	14	55	14	1	556	62	8.76	194.07	14	0	1.255	0.835331	88.7	111.3	22.77	26.35	4.18167e+07	3.53003e+07	5.49827e+07	5.24976e+07	3.58881e+07	6.19734e+07	High	High	High	High	High	High
FALSE	High	Master Protein	P62913	60S ribosomal protein L11 OS=Homo sapiens OX=9606 GN=RPL11 PE=1 SV=2	0	76.526	48	14	70	14	1	178	20.2	9.6	206.07	14	0	0.727	0.797755	115.8	84.2	28.66	8.19	2.47939e+08	4.18961e+08	4.41679e+08	2.87203e+08	3.04563e+08	3.37142e+08	High	High	High	High	High	High
FALSE	High	Master Protein	P30041	Peroxiredoxin-6 OS=Homo sapiens OX=9606 GN=PRDX6 PE=1 SV=3	0	76.395	62	14	54	14	1	224	25	6.38	168.84	14	0	1.197	0.473805	91	109	5.98	9.6	5.75772e+07	54713581	6.16183e+07	6.88972e+07	6.33364e+07	7.66456e+07	High	High	High	High	High	High
FALSE	High	Master Protein	Q8N3U4	Cohesin subunit SA-2 OS=Homo sapiens OX=9606 GN=STAG2 PE=1 SV=3	0	76.335	16	17	29	17	1	1231	141.2	5.43	103.15	17	0	0.963	0.933849	101.9	98.1	7.7	25.43	2.47263e+07	2.18066e+07	2.5213e+07	2.38197e+07	1.71662e+07	2.90004e+07	High	High	High	High	High	High
FALSE	High	Master Protein	O14744	Protein arginine N-methyltransferase 5 OS=Homo sapiens OX=9606 GN=PRMT5 PE=1 SV=4	0	75.829	31	16	31	16	1	637	72.6	6.29	86.56	16	0	0.729	0.893035	115.7	84.3	41.51	16.95	2.20944e+07	4.93975e+07	5.45324e+07	3.60153e+07	2.84521e+07	4.00914e+07	High	High	High	High	High	High
FALSE	High	Master Protein	Q8N3C0	Activating signal cointegrator 1 complex subunit 3 OS=Homo sapiens OX=9606 GN=ASCC3 PE=1 SV=3	0	75.763	9	17	40	17	1	2202	251.3	7.09	123.3	17	0	1.203	0.661133	90.8	109.2	25.21	13.23	2.95632e+07	1.76607e+07	2.35947e+07	3.39704e+07	2.64268e+07	28387847	High	High	High	High	High	High
FALSE	High	Master Protein	P41240	Tyrosine-protein kinase CSK OS=Homo sapiens OX=9606 GN=CSK PE=1 SV=1	0	75.574	41	17	37	17	1	450	50.7	7.06	104.98	17	0	1.185	0.616991	91.5	108.5	7.78	20.68	35152443	37495901	4.10069e+07	4.09625e+07	4.44504e+07	5.97754e+07	High	High	High	High	High	High
FALSE	High	Master Protein	Q9H0U4	Ras-related protein Rab-1B OS=Homo sapiens OX=9606 GN=RAB1B PE=1 SV=1	0	75.17	65	13	61	4	1	201	22.2	5.73	201.29	13	0	0.669	0.636375	119.8	80.2	19.2	52.31	5.3051e+07	54622209	7.3926e+07	52715580	36555911	1.60679e+07	High	High	High	High	High	High
FALSE	High	Master Protein	P25205	DNA replication licensing factor MCM3 OS=Homo sapiens OX=9606 GN=MCM3 PE=1 SV=3	0	74.981	29	17	50	17	1	808	90.9	5.77	157.28	17	0	1.236	0.67006	89.5	110.5	31.27	14.08	2.12519e+07	3.76306e+07	4.03953e+07	4.8297e+07	4.64936e+07	36812037	High	High	High	High	High	High
FALSE	High	Master Protein	Q9Y3T9	Nucleolar complex protein 2 homolog OS=Homo sapiens OX=9606 GN=NOC2L PE=1 SV=4	0	74.942	22	17	48	17	1	749	84.9	5.62	135.82	17	0	0.678	0.841187	119.2	80.8	36.81	6.79	3.75187e+07	8.03341e+07	7.76712e+07	4.96329e+07	5.68102e+07	5.26614e+07	High	High	High	High	High	High
FALSE	High	Master Protein Rejected	P17066	Heat shock 70 kDa protein 6 OS=Homo sapiens OX=9606 GN=HSPA6 PE=1 SV=2	0	74.891	17	12	61	0	0	643	71	6.14	210.76	12	0													High	High	High	High	High	High
FALSE	High	Master Protein	O00139	Kinesin-like protein KIF2A OS=Homo sapiens OX=9606 GN=KIF2A PE=1 SV=3	0	74.803	25	16	39	15	1	706	79.9	6.68	125.21	16	1	2.456	0.585394	57.9	142.1	51.65	29.02	3.11502e+07	1.22078e+07	1.54683e+07	4.36694e+07	2.38488e+07	3.79962e+07	High	High	High	High	High	High
FALSE	High	Master Protein	Q6UB35	Monofunctional C1-tetrahydrofolate synthase, mitochondrial OS=Homo sapiens OX=9606 GN=MTHFD1L PE=1 SV=1	0	74.756	19	17	50	15	1	978	105.7	8.06	149.92	17	0	1.088	0.923737	95.8	104.2	34.34	0.86	5.42925e+07	3.24718e+07	3.00075e+07	3.53165e+07	3.5748e+07	3.51634e+07	High	High	High	High	High	High
FALSE	High	Master Protein	P30876	DNA-directed RNA polymerase II subunit RPB2 OS=Homo sapiens OX=9606 GN=POLR2B PE=1 SV=1	0	74.693	19	15	29	15	1	1174	133.8	6.87	82.4	15	0	1.384	0.789221	83.9	116.1	19.56	35.61	1.27771e+07	1.79738e+07	1.86751e+07	2.48816e+07	1.2369e+07	2.57021e+07	High	High	High	High	High	High
FALSE	High	Master Protein	O75494	Serine/arginine-rich splicing factor 10 OS=Homo sapiens OX=9606 GN=SRSF10 PE=1 SV=1	0	74.573	31	11	55	8	1	262	31.3	11.27	196.79	11	3	0.801	0.682509	111.1	88.9	6.82	38	215707996	202485410	1.88147e+08	1.62145e+08	8.82738e+07	2.0072e+08	High	High	High	High	High	High
FALSE	High	Master Protein	P26599	Polypyrimidine tract-binding protein 1 OS=Homo sapiens OX=9606 GN=PTBP1 PE=1 SV=1	0	74.021	35	13	32	9	1	531	57.2	9.17	117.63	13	4	1.075	0.838703	96.4	103.6	6.98	14.07	2.39269e+07	2.73462e+07	26685837	2.32919e+07	3.0825e+07	2.86876e+07	High	High	High	High	High	High
FALSE	High	Master Protein	Q7Z7K6	Centromere protein V OS=Homo sapiens OX=9606 GN=CENPV PE=1 SV=1	0	74.001	45	10	56	10	1	275	29.9	9.73	194.37	10	0	0.93	0.837229	103.6	96.4	61.03	13.34	2.36712e+07	9.09414e+07	1.11809e+08	9.67721e+07	7.40706e+07	8.45958e+07	High	High	High	High	High	High
FALSE	High	Master Protein	O00303	Eukaryotic translation initiation factor 3 subunit F OS=Homo sapiens OX=9606 GN=EIF3F PE=1 SV=1	0	73.905	45	13	60	13	1	357	37.5	5.45	210.6	13	0	1.091	0.616677	95.6	104.4	11.66	6.06	6.39763e+07	7.46802e+07	8.08382e+07	8.14812e+07	8.98593e+07	8.06609e+07	High	High	High	High	High	High
FALSE	High	Master Protein	P35520	Cystathionine beta-synthase OS=Homo sapiens OX=9606 GN=CBS PE=1 SV=2	0	73.888	26	12	39	12	1	551	60.5	6.65	134.21	12	0	0.812	0.958893	110.4	89.6	33.14	12.84	2.00703e+07	3.73047e+07	3.97691e+07	3.03028e+07	3.71199e+07	2.96046e+07	High	High	High	High	High	High
FALSE	High	Master Protein	P50570	Dynamin-2 OS=Homo sapiens OX=9606 GN=DNM2 PE=1 SV=2	0	73.731	25	17	39	17	1	870	98	7.44	120.29	17	0	1.391	0.326715	83.6	116.4	10.25	6.14	3.56902e+07	3.97896e+07	3.24289e+07	4.78114e+07	4.96526e+07	5.38545e+07	High	High	High	High	High	High
FALSE	High	Master Protein	P51659	Peroxisomal multifunctional enzyme type 2 OS=Homo sapiens OX=9606 GN=HSD17B4 PE=1 SV=3	0	73.695	28	15	26	15	1	736	79.6	8.84	98.47	15	0	0.842	0.616991	108.6	91.4	8.65	13.5	1.85039e+07	22009167	2.05271e+07	1.50125e+07	1.7287e+07	1.96896e+07	High	High	High	High	High	High
FALSE	High	Master Protein	Q8WUH6	Transmembrane protein 263 OS=Homo sapiens OX=9606 GN=TMEM263 PE=1 SV=1	0	73.646	73	7	38	7	1	116	11.7	9.32	180	7	0	1.122	0.639333	94.3	105.7	16.78	2.3	1.01017e+08	1.40221e+08	1.33505e+08	1.4454e+08	1.49727e+08	150982423	High	High	High	High	High	High
FALSE	High	Master Protein	P04844	Dolichyl-diphosphooligosaccharide--protein glycosyltransferase subunit 2 OS=Homo sapiens OX=9606 GN=RPN2 PE=1 SV=3	0	73.507	23	10	29	10	1	631	69.2	5.69	133	10	0	0.823	0.958446	109.7	90.3	28.68	29.69	1.66976e+07	2.80925e+07	2.9826e+07	3.09679e+07	1.69422e+07	2.31164e+07	High	High	High	High	High	High
FALSE	High	None	Q9H361	Polyadenylate-binding protein 3 OS=Homo sapiens OX=9606 GN=PABPC3 PE=1 SV=2	0	73.391	17	14	58	9	1	631	70	9.67	159.99	14	0	0.911	0.583815	104.7	95.3	5	3.41	1.09105e+08	1.0016e+08	109613344	1.0239e+08	9.56517e+07	9.93838e+07	High	High	High	High	High	High
FALSE	High	Master Protein	Q9UIG0	Tyrosine-protein kinase BAZ1B OS=Homo sapiens OX=9606 GN=BAZ1B PE=1 SV=2	0	73.117	14	18	34	18	1	1483	170.8	8.48	111.65	18	0	1.078	0.684041	96.3	103.7	20.47	2.6	1.80201e+07	1.26265e+07	1.88442e+07	1.94229e+07	18934769	1.99463e+07	High	High	High	High	High	High
FALSE	High	Master Protein	Q8WVM8	Sec1 family domain-containing protein 1 OS=Homo sapiens OX=9606 GN=SCFD1 PE=1 SV=4	0	73.1	27	12	46	12	1	642	72.3	6.27	157.25	12	0	1.322	0.50277	86.1	113.9	16.8	6.68	2.18961e+07	2.61017e+07	3.07067e+07	3.3193e+07	3.7755e+07	3.45003e+07	High	High	High	High	High	High
FALSE	High	Master Protein	P61163	Alpha-centractin OS=Homo sapiens OX=9606 GN=ACTR1A PE=1 SV=1	0	72.543	39	9	30	9	1	376	42.6	6.64	154.94	9	0	1.818	0.506261	71	129	27.76	19.26	1.26018e+07	2.02062e+07	1.31165e+07	1.90145e+07	2.38476e+07	2.81251e+07	High	High	High	High	High	High
FALSE	High	Master Protein	Q9Y388	RNA-binding motif protein, X-linked 2 OS=Homo sapiens OX=9606 GN=RBMX2 PE=1 SV=2	0	72.046	26	13	54	13	1	322	37.3	9.83	171.6	13	0	0.913	0.775636	104.6	95.4	51.73	11.95	4.19944e+07	1.32348e+08	1.37903e+08	1.20827e+08	1.4655e+08	1.19051e+08	High	High	High	High	High	High
FALSE	High	Master Protein	Q13595	Transformer-2 protein homolog alpha OS=Homo sapiens OX=9606 GN=TRA2A PE=1 SV=1	0	71.588	30	13	75	9	1	282	32.7	11.27	211.98	13	0	1.315	0.67006	86.4	113.6	31.69	13.82	1.31371e+08	8.15232e+07	1.59041e+08	1.37442e+08	1.79434e+08	1.7271e+08	High	High	High	High	High	High
FALSE	High	Master Protein	Q7L0Y3	tRNA methyltransferase 10 homolog C OS=Homo sapiens OX=9606 GN=TRMT10C PE=1 SV=2	0	71.069	47	16	51	16	1	403	47.3	9.36	144.23	16	0	0.884	0.947828	106.2	93.8	24.85	2.29	3.89328e+07	5.79844e+07	6.47721e+07	5.14346e+07	51261098	4.93402e+07	High	High	High	High	High	High
FALSE	High	Master Protein	Q92769	Histone deacetylase 2 OS=Homo sapiens OX=9606 GN=HDAC2 PE=1 SV=2	0	70.818	30	12	43	6	1	488	55.3	5.91	172.3	12	0	1.984	0.676984	67	133	43.3	31.79	8.27446e+06		4.39494e+06	7.37439e+06	1.44226e+07	1.19658e+07	High	High	High	High	High	High
FALSE	High	Master Protein	Q9NRN7	L-aminoadipate-semialdehyde dehydrogenase-phosphopantetheinyl transferase OS=Homo sapiens OX=9606 GN=AASDHPPT PE=1 SV=2	0	70.645	29	11	53	11	1	309	35.8	6.8	161.92	11	0	1.352	0.680707	85	115	13.1	21.33	7.2556e+07	8.28572e+07	9.43588e+07	1.11999e+08	7.74462e+07	1.17888e+08	High	High	High	High	High	High
FALSE	High	Master Protein	Q06830	Peroxiredoxin-1 OS=Homo sapiens OX=9606 GN=PRDX1 PE=1 SV=1	0	70.372	67	11	40	9	1	199	22.1	8.13	171.69	11	2	1.381	0.465269	84	116	16	5.66	4.07037e+07	3.59456e+07	4.9191e+07	6.14901e+07	5.62196e+07	5.55072e+07	High	High	High	High	High	High
FALSE	High	Master Protein	Q9UNX4	WD repeat-containing protein 3 OS=Homo sapiens OX=9606 GN=WDR3 PE=1 SV=1	0	70.223	15	13	29	13	1	943	106	6.64	93.09	13	0	0.806	0.636375	110.7	89.3	20.92	22.64	2.40894e+07	3.45376e+07	2.48613e+07	2.00427e+07	2.68348e+07	1.74344e+07	High	High	High	High	High	High
FALSE	High	Master Protein	Q96IZ7	Serine/Arginine-related protein 53 OS=Homo sapiens OX=9606 GN=RSRC1 PE=1 SV=1	0	69.984	37	10	34	10	1	334	38.7	11.08	145.65	10	0	1.405	0.563103	83.2	116.8	23.21	2.72	3.43398e+07	4.55583e+07	5.52262e+07	63989883	6.64031e+07	6.29858e+07	High	High	High	High	High	High
FALSE	High	Master Protein	P07355	Annexin A2 OS=Homo sapiens OX=9606 GN=ANXA2 PE=1 SV=2	0	69.831	49	14	56	14	1	339	38.6	7.75	198.45	14	0	1.006	0.815896	99.7	100.3	16.51	11.68	8.49905e+07	68569386	6.19525e+07	5.75356e+07	6.90114e+07	7.22691e+07	High	High	High	High	High	High
FALSE	High	None	Q96E39	RNA binding motif protein, X-linked-like-1 OS=Homo sapiens OX=9606 GN=RBMXL1 PE=1 SV=1	0	69.692	40	15	53	15	1	390	42.1	9.89	168.77	15	0	1.398	0.803169	83.4	116.6	41.92	43.31	1.01999e+08	4.13219e+07	7.39885e+07	1.03469e+08	51370473	1.33732e+08	High	High	High	High	High	High
FALSE	High	Master Protein	P68400	Casein kinase II subunit alpha OS=Homo sapiens OX=9606 GN=CSNK2A1 PE=1 SV=1	0	69.54	36	11	38	10	1	391	45.1	7.74	161.32	11	0	0.391	0.525455	143.8	56.2	35.86	21.57	4.83103e+07	9.34806e+07	1.03161e+08	5.09886e+07	3.65726e+07	3.50043e+07	High	High	High	High	High	High
FALSE	High	Master Protein Candidate	Q8NEV1	Casein kinase II subunit alpha 3 OS=Homo sapiens OX=9606 GN=CSNK2A3 PE=1 SV=2	0	69.54	36	11	38	10	1	391	45.2	8.5	161.32	11	0	0.391	0.525455	143.8	56.2	35.86	21.57	4.83103e+07	9.34806e+07	1.03161e+08	5.09886e+07	3.65726e+07	3.50043e+07	High	High	High	High	High	High
FALSE	High	Master Protein	Q92900	Regulator of nonsense transcripts 1 OS=Homo sapiens OX=9606 GN=UPF1 PE=1 SV=2	0	69.403	20	16	36	16	1	1129	124.3	6.61	128.02	16	0	0.684	0.668701	118.7	81.3	24	6.13	2.1219e+07	3.22996e+07	3.42197e+07	2.16085e+07	2.42224e+07	2.21048e+07	High	High	High	High	High	High
FALSE	High	Master Protein	P78316	Nucleolar protein 14 OS=Homo sapiens OX=9606 GN=NOP14 PE=1 SV=3	0	69.317	20	14	23	14	1	857	97.6	7.58	75.05	14	0	1.698	0.577437	74.1	125.9	31.6	11.81	1.83344e+07	1.10555e+07	1.09103e+07	1.87698e+07	1.84092e+07	2.26566e+07	High	High	High	High	High	High
FALSE	High	Master Protein	P35998	26S proteasome regulatory subunit 7 OS=Homo sapiens OX=9606 GN=PSMC2 PE=1 SV=3	0	69.205	42	16	44	16	1	433	48.6	5.95	127.41	16	0	0.732	0.854391	115.5	84.5	22.74	19.67	3.46066e+07	5.16504e+07	5.41716e+07	5.19981e+07	3.78166e+07	3.7313e+07	High	High	High	High	High	High
FALSE	High	Master Protein	P38646	Stress-70 protein, mitochondrial OS=Homo sapiens OX=9606 GN=HSPA9 PE=1 SV=2	0	69.15	23	12	41	12	1	679	73.6	6.16	160.5	12	0	0.758	0.924424	113.7	86.3	22.12	20.07	2.59074e+07	3.89848e+07	3.94774e+07	4.04435e+07	2.95616e+07	2.85543e+07	High	High	High	High	High	High
FALSE	High	Master Protein	Q99986	Serine/threonine-protein kinase VRK1 OS=Homo sapiens OX=9606 GN=VRK1 PE=1 SV=1	0	69.008	35	11	40	11	1	396	45.4	8.91	148.3	11	0	0.873	0.815896	106.8	93.2	9.53	19.43	3.11412e+07	2.93355e+07	2.57591e+07	2.21343e+07	2.56022e+07	3.23348e+07	High	High	High	High	High	High
FALSE	High	Master Protein	P42766	60S ribosomal protein L35 OS=Homo sapiens OX=9606 GN=RPL35 PE=1 SV=2	0	68.915	46	11	68	11	1	123	14.5	11.05	231.71	11	0	0.967	0.841187	101.7	98.3	33.23	3.78	1.65162e+08	329912579	3.03272e+08	2.93204e+08	3.00889e+08	2.79165e+08	High	High	High	High	High	High
FALSE	High	Master Protein	P30101	Protein disulfide-isomerase A3 OS=Homo sapiens OX=9606 GN=PDIA3 PE=1 SV=4	0	68.57	35	11	29	11	1	505	56.7	6.35	121.89	11	0	12.951	0.431712	14.3	185.7	78.96	23.49	2.61746e+06	2.2954e+06	8.61923e+06	2.17785e+07	3.39715e+07	3.38995e+07	Peak Found	High	High	High	High	High
FALSE	High	Master Protein	O95373	Importin-7 OS=Homo sapiens OX=9606 GN=IPO7 PE=1 SV=1	0	68.521	15	11	41	10	1	1038	119.4	4.82	156.44	11	0	0.767	0.616991	113.2	86.8	19.24	18.78	2.81061e+07	3.80752e+07	4.13467e+07	2.92219e+07	2.14221e+07	3.10522e+07	High	High	High	High	High	High
FALSE	High	Master Protein	Q8WUQ7	Cactin OS=Homo sapiens OX=9606 GN=CACTIN PE=1 SV=3	0	68.423	26	14	33	14	1	758	88.6	9.14	126.64	14	0	1.201	0.998621	90.8	109.2	38.26	22.86	1.17843e+07	2.28101e+07	1.2935e+07	1.18596e+07	1.89151e+07	1.5541e+07	High	High	High	High	High	High
FALSE	High	Master Protein	Q8TEX9	Importin-4 OS=Homo sapiens OX=9606 GN=IPO4 PE=1 SV=2	0	68.38	19	16	37	16	1	1081	118.6	4.96	109.29	16	0	0.805	0.659757	110.8	89.2	11.91	14.18	2.28048e+07	2.78254e+07	2.85968e+07	2.62006e+07	22396912	1.97715e+07	High	High	High	High	High	High
FALSE	High	Master Protein	P36507	Dual specificity mitogen-activated protein kinase kinase 2 OS=Homo sapiens OX=9606 GN=MAP2K2 PE=1 SV=1	0	68.334	39	14	36	8	1	400	44.4	6.55	124.74	14	6	1.086	0.722086	95.9	104.1	18.35	10.59	3.89689e+07	5.50684e+07	5.42573e+07	6.0528e+07	4.94863e+07	5.89252e+07	High	High	High	High	High	High
FALSE	High	Master Protein	Q9H857	5'-nucleotidase domain-containing protein 2 OS=Homo sapiens OX=9606 GN=NT5DC2 PE=1 SV=1	0	68.315	31	14	42	14	1	520	60.7	6.77	145.36	14	0	0.987	0.958446	100.7	99.3	8.87	7.53	3.819e+07	3.19605e+07	3.51825e+07	3.19689e+07	3.47205e+07	3.71814e+07	High	High	High	High	High	High
FALSE	High	Master Protein	P49207	60S ribosomal protein L34 OS=Homo sapiens OX=9606 GN=RPL34 PE=1 SV=3	0	68.148	56	14	81	14	1	117	13.3	11.47	218.84	14	0	1.249	0.67006	88.9	111.1	9.65	12.7	4.51263e+08	4.62498e+08	5.37097e+08	5.99537e+08	4.69337e+08	5.77521e+08	High	High	High	High	High	High
FALSE	High	Master Protein	Q9NXF1	Testis-expressed protein 10 OS=Homo sapiens OX=9606 GN=TEX10 PE=1 SV=2	0	67.807	19	17	44	17	1	929	105.6	9.36	121.7	17	0	0.767	0.543174	113.2	86.8	6.5	16.46	2.96519e+07	3.12984e+07	3.37312e+07	2.0995e+07	2.90403e+07	2.40176e+07	High	High	High	High	High	High
FALSE	High	Master Protein	P12004	Proliferating cell nuclear antigen OS=Homo sapiens OX=9606 GN=PCNA PE=1 SV=1	0	67.533	63	16	43	16	1	261	28.8	4.69	145.57	16	0	1.011	0.824042	99.5	100.5	12.61	3.93	7.55026e+07	9.58921e+07	9.34612e+07	9.50422e+07	8.84561e+07	94443348	High	High	High	High	High	High
FALSE	High	Master Protein	O60684	Importin subunit alpha-7 OS=Homo sapiens OX=9606 GN=KPNA6 PE=1 SV=1	0	67.404	30	16	42	8	1	536	60	4.98	128.39	16	7	1.419	0.293583	82.7	117.3	5.53	0.85	5.35288e+07	4.96629e+07	4.81125e+07	6.97529e+07	7.0946e+07	7.04617e+07	High	High	High	High	High	High
FALSE	High	Master Protein	P24941	Cyclin-dependent kinase 2 OS=Homo sapiens OX=9606 GN=CDK2 PE=1 SV=2	0	67.378	44	9	47	7	1	298	33.9	8.68	170.9	9	0	1.103	0.841187	95.1	104.9	19.61	6.88	1.76974e+07	2.10413e+07	2.61155e+07	2.12473e+07	2.31985e+07	24373432	High	High	High	High	High	High
FALSE	High	Master Protein	P28288	ATP-binding cassette sub-family D member 3 OS=Homo sapiens OX=9606 GN=ABCD3 PE=1 SV=1	0	67.362	20	12	35	12	1	659	75.4	9.36	101.67	12	0	1.125	0.846609	94.1	105.9	16.22	2.48	5.812e+07	4.5604e+07	4.33669e+07	5.13145e+07	5.25204e+07	4.9974e+07	High	High	High	High	High	High
FALSE	High	Master Protein	P17612	cAMP-dependent protein kinase catalytic subunit alpha OS=Homo sapiens OX=9606 GN=PRKACA PE=1 SV=2	0	67.246	27	12	32	3	1	351	40.6	8.79	114.56	12	6	0.942	0.746818	103	97	2.04	7.91	3.22619e+07	3.17164e+07	3.30311e+07	3.03981e+07	2.8755e+07	3.35662e+07	Peak Found	High	High	High	High	Peak Found
FALSE	High	Master Protein	P62906	60S ribosomal protein L10a OS=Homo sapiens OX=9606 GN=RPL10A PE=1 SV=2	0	67.246	46	9	53	9	1	217	24.8	9.94	187.57	9	0	0.756	0.960406	113.9	86.1	19.66	32.6	5.63719e+07	8.01958e+07	8.20648e+07	5.68134e+07	9.93816e+07	6.06043e+07	High	High	High	High	High	High
FALSE	High	Master Protein	Q9BRT6	Protein LLP homolog OS=Homo sapiens OX=9606 GN=LLPH PE=1 SV=1	0	67.173	43	5	48	5	1	129	15.2	10.37	195.83	5	0	0.741	0.701789	114.9	85.1	24.74	12.25	1.3975e+08	8.48849e+07	1.29744e+08	8.19483e+07	104845657	9.60754e+07	High	High	High	High	High	High
FALSE	High	None	A5A3E0	POTE ankyrin domain family member F OS=Homo sapiens OX=9606 GN=POTEF PE=1 SV=2	0	66.913	7	8	68	2	1	1075	121.4	6.2	212.12	8	0	0.988	0.998621	100.6	99.4	11.39	5.49	7.03136e+08	8.02341e+08	884378254	7.93099e+08	8.38233e+08	7.51132e+08	High	High	High	High	High	High
FALSE	High	Master Protein	Q9BUJ2	Heterogeneous nuclear ribonucleoprotein U-like protein 1 OS=Homo sapiens OX=9606 GN=HNRNPUL1 PE=1 SV=2	0	66.911	19	12	28	11	1	856	95.7	6.92	83.68	12	0	0.492	0.828541	134	66	57.58	6.17	6.86156e+06	2.81079e+07	2.59405e+07	1.27737e+07	1.31429e+07	1.16579e+07	High	High	High	High	High	High
FALSE	High	Master Protein	O60832	H/ACA ribonucleoprotein complex subunit DKC1 OS=Homo sapiens OX=9606 GN=DKC1 PE=1 SV=3	0	66.868	30	12	24	12	1	514	57.6	9.42	86.47	12	0	1.14	0.957914	93.5	106.5	29.67	7.22	2.25885e+07	2.74298e+07	3.9813e+07	2.77261e+07	3.1718e+07	3.12583e+07	High	High	High	High	High	High
FALSE	High	Master Protein	Q9BXW7	Haloacid dehalogenase-like hydrolase domain-containing 5 OS=Homo sapiens OX=9606 GN=HDHD5 PE=1 SV=1	0	66.787	26	10	28	10	1	423	46.3	8.13	121.78	10	0	2.518	0.379193	56.9	143.1	18.2	24.61	1.91287e+07	1.32843e+07	1.58717e+07	4.08467e+07	2.53441e+07	3.99625e+07	High	High	High	High	High	High
FALSE	High	Master Protein	P11177	Pyruvate dehydrogenase E1 component subunit beta, mitochondrial OS=Homo sapiens OX=9606 GN=PDHB PE=1 SV=3	0	66.711	49	14	51	14	1	359	39.2	6.65	142.79	14	0	0.941	0.935765	103.1	96.9	15.04	1.79	5.79747e+07	7.83564e+07	7.21926e+07	6.58302e+07	67920886	6.79098e+07	High	High	High	High	High	High
FALSE	High	None	P53675	Clathrin heavy chain 2 OS=Homo sapiens OX=9606 GN=CLTCL1 PE=1 SV=2	0	66.656	8	12	45	12	1	1640	186.9	5.85	146.78	12	0	0.987	0.958446	100.7	99.3	18.87	9.02	5.26852e+07	7.68446e+07	7.11005e+07	7.24314e+07	6.08831e+07	7.01781e+07	High	High	High	High	High	High
FALSE	High	Master Protein	Q13347	Eukaryotic translation initiation factor 3 subunit I OS=Homo sapiens OX=9606 GN=EIF3I PE=1 SV=1	0	66.6	48	13	34	13	1	325	36.5	5.64	122.83	13	0	0.719	0.813098	116.4	83.6	46.93	24.17	2.99348e+07	5.61856e+07	8.27803e+07	3.30224e+07	5.31728e+07	4.0384e+07	High	High	High	High	High	High
FALSE	High	Master Protein	Q1KMD3	Heterogeneous nuclear ribonucleoprotein U-like protein 2 OS=Homo sapiens OX=9606 GN=HNRNPUL2 PE=1 SV=1	0	66.488	27	13	23	13	1	747	85.1	4.91	89.61	13	0	0.798	0.958446	111.2	88.8	38.75	14.91	8.37855e+06	1.80282e+07	1.8965e+07	1.43834e+07	1.33506e+07	1.76725e+07	High	High	High	High	High	High
FALSE	High	Master Protein	Q9H0S4	Probable ATP-dependent RNA helicase DDX47 OS=Homo sapiens OX=9606 GN=DDX47 PE=1 SV=1	0	66.419	35	13	37	13	1	455	50.6	9.1	132.87	13	0	1.075	0.824042	96.4	103.6	22.58	18.99	29060117	4.39527e+07	4.48563e+07	3.43938e+07	4.72273e+07	5.00225e+07	High	High	High	High	High	High
FALSE	High	None	A6NHL2	Tubulin alpha chain-like 3 OS=Homo sapiens OX=9606 GN=TUBAL3 PE=1 SV=2	0	66.381	8	7	61	0	3	446	49.9	6.05	214.86	7	0	0.98	0.832726	101	99	2.66	35.97	5.95271e+08	6.17828e+08	6.26925e+08	3.32867e+08	7.19956e+08	6.05261e+08	Not Found	Not Found	Not Found	Not Found	Not Found	Not Found
FALSE	High	Master Protein	P23258	Tubulin gamma-1 chain OS=Homo sapiens OX=9606 GN=TUBG1 PE=1 SV=2	0	66.358	38	13	46	13	1	451	51.1	6.14	173.21	13	0	1.48	0.585394	80.7	119.3	7.31	24.84	5.52303e+07	6.08328e+07	6.38706e+07	9.00027e+07	6.33528e+07	105823754	High	High	High	High	High	High
FALSE	High	Master Protein	P40937	Replication factor C subunit 5 OS=Homo sapiens OX=9606 GN=RFC5 PE=1 SV=1	0	66.206	39	12	41	12	1	340	38.5	7.2	128.86	12	0	1.033	0.956149	98.4	101.6	16.92	14.72	4.09825e+07	5.16195e+07	5.77355e+07	43033830	5.33447e+07	5.77723e+07	High	High	High	High	High	High
FALSE	High	Master Protein Candidate	Q16777	Histone H2A type 2-C OS=Homo sapiens OX=9606 GN=H2AC20 PE=1 SV=4	0	65.98	48	9	59	2	1	129	14	10.9	209.14	9	0	0.894	0.953243	105.6	94.4	20.08	7.25	4.38811e+08	6.16306e+08	652307309	503821436	582420374	5.50712e+08	High	High	High	High	High	High
FALSE	High	Master Protein Candidate	Q99878	Histone H2A type 1-J OS=Homo sapiens OX=9606 GN=H2AC14 PE=1 SV=3	0	65.98	48	9	59	2	1	128	13.9	10.89	209.14	9	0	0.894	0.953243	105.6	94.4	20.08	7.25	4.38811e+08	6.16306e+08	652307309	503821436	582420374	5.50712e+08	High	High	High	High	High	High
FALSE	High	Master Protein Candidate	Q96KK5	Histone H2A type 1-H OS=Homo sapiens OX=9606 GN=H2AC12 PE=1 SV=3	0	65.98	48	9	59	2	1	128	13.9	10.89	209.14	9	0	0.894	0.953243	105.6	94.4	20.08	7.25	4.38811e+08	6.16306e+08	652307309	503821436	582420374	5.50712e+08	High	High	High	High	High	High
FALSE	High	Master Protein Candidate	Q9BTM1	Histone H2A.J OS=Homo sapiens OX=9606 GN=H2AJ PE=1 SV=1	0	65.98	48	9	59	2	1	129	14	10.9	209.14	9	0	0.894	0.953243	105.6	94.4	20.08	7.25	4.38811e+08	6.16306e+08	652307309	503821436	582420374	5.50712e+08	High	High	High	High	High	High
FALSE	High	Master Protein	P0C0S8	Histone H2A type 1 OS=Homo sapiens OX=9606 GN=H2AC11 PE=1 SV=2	0	65.98	48	9	59	2	1	130	14.1	10.9	209.14	9	7	0.894	0.953243	105.6	94.4	20.08	7.25	4.38811e+08	6.16306e+08	652307309	503821436	582420374	5.50712e+08	High	High	High	High	High	High
FALSE	High	Master Protein Candidate	Q6FI13	Histone H2A type 2-A OS=Homo sapiens OX=9606 GN=H2AC18 PE=1 SV=3	0	65.98	48	9	59	2	1	130	14.1	10.9	209.14	9	0	0.894	0.953243	105.6	94.4	20.08	7.25	4.38811e+08	6.16306e+08	652307309	503821436	582420374	5.50712e+08	High	High	High	High	High	High
FALSE	High	None	Q16695	Histone H3.1t OS=Homo sapiens OX=9606 GN=H3-4 PE=1 SV=3	0	65.934	50	14	100	5	1	136	15.5	11.12	254.99	14	0	1.082	0.684041	96.1	103.9	10.54	4.87	3.00633e+09	2.44307e+09	2.65308e+09	3.09676e+09	2.86982e+09	2.83323e+09	High	High	High	High	High	High
FALSE	High	Master Protein	Q9NZB2	Constitutive coactivator of PPAR-gamma-like protein 1 OS=Homo sapiens OX=9606 GN=FAM120A PE=1 SV=2	0	65.76	15	12	28	12	1	1118	121.8	8.88	109.59	12	0	1.135	0.648428	93.7	106.3	6.23	14.01	2.14984e+07	1.94833e+07	2.1932e+07	2.06746e+07	2.44042e+07	2.7437e+07	High	High	High	High	High	High
FALSE	High	Master Protein	Q15003	Condensin complex subunit 2 OS=Homo sapiens OX=9606 GN=NCAPH PE=1 SV=3	0	65.298	26	14	24	14	1	741	82.5	5.06	95.25	14	0	0.865	0.560939	107.3	92.7	13.91	8.5	1.93316e+07	2.48848e+07	2.02004e+07	1.59992e+07	1.74683e+07	1.89707e+07	High	High	High	High	High	High
FALSE	High	Master Protein	P15924	Desmoplakin OS=Homo sapiens OX=9606 GN=DSP PE=1 SV=3	0	65.237	7	16	27	16	1	2871	331.6	6.81	79.31	16	0	0.91	0.905272	104.7	95.3	30.32	7.08	1.33239e+07	2.31795e+07	2.47377e+07	1.98062e+07	2.28035e+07	2.10903e+07	High	High	High	High	High	High
FALSE	High	Master Protein	Q9NRX1	RNA-binding protein PNO1 OS=Homo sapiens OX=9606 GN=PNO1 PE=1 SV=1	0	65.142	50	11	21	11	1	252	27.9	9.73	71.14	11	0	0.583	0.69396	126.3	73.7	18.04	56.38	1.56633e+07	1.99127e+07	1.41463e+07	6.98179e+06	1.9499e+07	9.1337e+06	High	High	High	High	High	High
FALSE	High	Master Protein	Q93077	Histone H2A type 1-C OS=Homo sapiens OX=9606 GN=H2AC6 PE=1 SV=3	0	65.115	48	9	58	2	1	130	14.1	11.05	210.25	9	0	1.079	0.68169	96.2	103.8	23.16	24.47	1.62047e+07	1.03251e+07	1.5708e+07	1.69459e+07	2.28209e+07	1.4203e+07	High	High	High	High	High	High
FALSE	High	Master Protein	O60306	RNA helicase aquarius OS=Homo sapiens OX=9606 GN=AQR PE=1 SV=4	0	65.081	13	14	29	13	1	1485	171.2	6.37	86.46	14	0	1.236	0.737036	89.5	110.5	6.66	26.65	1.18286e+07	1.03714e+07	1.13766e+07	9.87666e+06	1.40597e+07	1.7147e+07	High	High	High	High	High	High
FALSE	High	Master Protein	Q96CS3	FAS-associated factor 2 OS=Homo sapiens OX=9606 GN=FAF2 PE=1 SV=2	0	65.024	36	9	28	9	1	445	52.6	5.62	120.62	9	0	0.941	0.94899	103	97	9.76	21.07	1.68002e+07	2.04414e+07	1.8781e+07	1.76799e+07	1.6572e+07	2.41672e+07	High	High	High	High	High	High
FALSE	High	None	Q8NHW5	60S acidic ribosomal protein P0-like OS=Homo sapiens OX=9606 GN=RPLP0P6 PE=5 SV=1	0	64.705	36	11	55	11	1	317	34.3	5.55	177.63	11	0	1.206	0.94449	90.7	109.3	9.55	31.13	193236851	1.60262e+08	1.84825e+08	2.39432e+08	1.26318e+08	2.22843e+08	High	High	High	High	High	High
FALSE	High	Master Protein	Q562R1	Beta-actin-like protein 2 OS=Homo sapiens OX=9606 GN=ACTBL2 PE=1 SV=2	0	64.589	21	9	66	1	1	376	42	5.59	192.26	9	0	0.001		200						2954883				Not Found	Not Found	High	Not Found	Not Found	Not Found
FALSE	High	Master Protein	Q9UNM6	26S proteasome non-ATPase regulatory subunit 13 OS=Homo sapiens OX=9606 GN=PSMD13 PE=1 SV=2	0	64.552	39	12	29	12	1	376	42.9	5.81	93.59	12	0	0.938	0.887678	103.2	96.8	28.51	7.49	2.52948e+07	4.22887e+07	4.50679e+07	4.2511e+07	3.65817e+07	3.96507e+07	High	High	High	High	High	High
FALSE	High	Master Protein	P46977	Dolichyl-diphosphooligosaccharide--protein glycosyltransferase subunit STT3A OS=Homo sapiens OX=9606 GN=STT3A PE=1 SV=2	0	64.252	20	15	54	13	1	705	80.5	8.07	119.38	15	2	1.422	0.504829	82.6	117.4	17.04	8.21	6.11686e+07	5.4756e+07	7.60143e+07	9.03007e+07	7.69376e+07	8.69922e+07	High	High	High	High	High	High
FALSE	High	None	P16401	Histone H1.5 OS=Homo sapiens OX=9606 GN=H1-5 PE=1 SV=3	0	64.176	14	10	53	0	3	226	22.6	10.92	185.45	10	0	1.036	0.832726	98.2	101.8	28.58	10.07	1293455017	2.34372e+09	2.04923e+09	2.27877e+09	2.12256e+09	1862449718	Not Found	Not Found	Not Found	Not Found	Not Found	Not Found
FALSE	High	Master Protein	Q13423	NAD(P) transhydrogenase, mitochondrial OS=Homo sapiens OX=9606 GN=NNT PE=1 SV=3	0	64.081	16	16	28	16	1	1086	113.8	8.09	86.21	16	0	1.83	0.513888	70.7	129.3	38.09	10.8	1.81203e+07	4.11954e+07	3.23919e+07	5.39113e+07	6.68085e+07	5.92825e+07	High	High	High	High	High	High
FALSE	High	Master Protein	Q9UJS0	Calcium-binding mitochondrial carrier protein Aralar2 OS=Homo sapiens OX=9606 GN=SLC25A13 PE=1 SV=2	0	64.056	25	15	43	9	1	675	74.1	8.62	132.17	15	5	1.092	0.706541	95.6	104.4	12.38	2.34	4.50139e+07	5.77458e+07	5.14774e+07	5.62375e+07	5.74435e+07	5.48201e+07	High	High	High	High	High	High
FALSE	High	Master Protein Rejected	P21108	Ribose-phosphate pyrophosphokinase 3 OS=Homo sapiens OX=9606 GN=PRPS1L1 PE=1 SV=2	0	64.052	26	8	54	0	0	318	34.8	6.35	202.07	8	0													High	High	High	High	High	High
FALSE	High	Master Protein	Q9NY93	Probable ATP-dependent RNA helicase DDX56 OS=Homo sapiens OX=9606 GN=DDX56 PE=1 SV=1	0	63.975	29	14	47	14	1	547	61.6	9.26	165.03	14	0	0.933	0.86614	103.4	96.6	9.98	27.72	3.64119e+07	40147622	4.44531e+07	2.75107e+07	4.84668e+07	3.74701e+07	High	High	High	High	High	High
FALSE	High	Master Protein	O60841	Eukaryotic translation initiation factor 5B OS=Homo sapiens OX=9606 GN=EIF5B PE=1 SV=4	0	63.711	15	12	31	12	1	1220	138.7	5.49	142.43	12	0	0.258	0.639756	158.9	41.1	62.09	19.84	1.82193e+07	8.5787e+07	8.87365e+07	2.21712e+07	1.68405e+07	2.52378e+07	High	High	High	High	High	High
FALSE	High	Master Protein	Q02978	Mitochondrial 2-oxoglutarate/malate carrier protein OS=Homo sapiens OX=9606 GN=SLC25A11 PE=1 SV=3	0	63.692	38	13	44	13	1	314	34	9.91	127.08	13	0	1.298	0.326715	87	113	7.65	3.31	5.79049e+07	6.40991e+07	6.74254e+07	8.3218e+07	8.20103e+07	8.73324e+07	High	High	High	High	High	High
FALSE	High	Master Protein	P27824	Calnexin OS=Homo sapiens OX=9606 GN=CANX PE=1 SV=2	0	63.637	22	11	35	11	1	592	67.5	4.6	133.86	11	0	1.917	0.283219	68.6	131.4	14.26	7.26	1.55954e+07	2.03802e+07	2.00015e+07	3.65268e+07	3.83451e+07	4.20764e+07	High	High	High	High	High	High
FALSE	High	Master Protein	P04818	Thymidylate synthase OS=Homo sapiens OX=9606 GN=TYMS PE=1 SV=3	0	63.511	45	10	35	10	1	313	35.7	7.01	142.47	10	0	0.972	0.94449	101.4	98.6	14.3	5.94	1.82734e+07	1.36994e+07	1.60241e+07	1.6454e+07	1.46081e+07	1.55716e+07	High	High	High	High	High	High
FALSE	High	Master Protein	Q9BPX3	Condensin complex subunit 3 OS=Homo sapiens OX=9606 GN=NCAPG PE=1 SV=1	0	63.448	16	15	35	15	1	1015	114.3	5.59	105.92	15	0	0.374	0.722469	145.5	54.5	57.26	14.06	2.26774e+07	9.10259e+07	8.6373e+07	2.91975e+07	3.23321e+07	3.84084e+07	High	High	High	High	High	High
FALSE	High	Master Protein	Q9UPT8	Zinc finger CCCH domain-containing protein 4 OS=Homo sapiens OX=9606 GN=ZC3H4 PE=1 SV=3	0	62.923	16	11	31	11	1	1303	140.2	6.27	88.89	11	0	3.487	0.636375	44.6	155.4	80.79	5.25	2.00404e+07	1.99678e+07	72463249	6.37916e+07	6.989e+07	7.00514e+07	High	High	High	High	High	High
FALSE	High	Master Protein	O00487	26S proteasome non-ATPase regulatory subunit 14 OS=Homo sapiens OX=9606 GN=PSMD14 PE=1 SV=1	0	62.805	44	11	38	11	1	310	34.6	6.52	131.83	11	0	0.954	0.958893	102.4	97.6	11.54	18.71	6.05487e+07	5.82092e+07	4.84276e+07	5.55286e+07	6.86729e+07	4.74579e+07	High	High	High	High	High	High
FALSE	High	Master Protein	O00154	Cytosolic acyl coenzyme A thioester hydrolase OS=Homo sapiens OX=9606 GN=ACOT7 PE=1 SV=3	0	62.754	29	9	40	9	1	380	41.8	8.54	164.92	9	0	1.393	0.525455	83.6	116.4	4.13	15.93	3.91338e+07	3.89337e+07	41886752	5.45302e+07	4.40672e+07	60820854	High	High	High	High	High	High
FALSE	High	Master Protein	Q14232	Translation initiation factor eIF-2B subunit alpha OS=Homo sapiens OX=9606 GN=EIF2B1 PE=1 SV=1	0	62.39	44	11	35	11	1	305	33.7	7.33	148.53	11	0	0.618	0.935527	123.6	76.4	46.53	23.2	2.20853e+07	6.22821e+07	5.8075e+07	3.29108e+07	5.0117e+07	3.58928e+07	High	High	High	High	High	High
FALSE	High	Master Protein	P39748	Flap endonuclease 1 OS=Homo sapiens OX=9606 GN=FEN1 PE=1 SV=1	0	62.346	38	13	42	13	1	380	42.6	8.62	152.07	13	0	1.192	0.284412	91.2	108.8	4.77	4.41	5.29681e+07	4.98813e+07	5.48501e+07	6.77505e+07	6.25593e+07	63155096	High	High	High	High	High	High
FALSE	High	Master Protein	P14923	Junction plakoglobin OS=Homo sapiens OX=9606 GN=JUP PE=1 SV=3	0	62.337	27	15	31	13	1	745	81.7	6.14	90.6	15	2	1.524	0.137092	79.2	120.8	7.32	6.1	1.26871e+07	1.45917e+07	1.31844e+07	2.00938e+07	2.22667e+07	2.00454e+07	High	High	High	High	High	High
FALSE	High	Master Protein	O94973	AP-2 complex subunit alpha-2 OS=Homo sapiens OX=9606 GN=AP2A2 PE=1 SV=2	0	62.231	19	15	38	8	1	939	103.9	6.96	113.17	15	7	0.759	0.972469	113.7	86.3	32.95	10.85	2.67388e+07	5.09268e+07	5.17691e+07	4.56294e+07	3.86387e+07	3.74985e+07	High	High	High	High	High	High
FALSE	High	Master Protein	Q16513	Serine/threonine-protein kinase N2 OS=Homo sapiens OX=9606 GN=PKN2 PE=1 SV=1	0	61.958	18	13	34	11	1	984	112	6.3	107.94	13	2	0.89	0.935712	105.8	94.2	26.12	24.94	1.38113e+07	12439795	8.08633e+06	1.10713e+07	9.66462e+06	1.5431e+07	High	High	High	High	High	High
FALSE	High	Master Protein	Q9Y3A5	Ribosome maturation protein SBDS OS=Homo sapiens OX=9606 GN=SBDS PE=1 SV=4	0	61.828	52	11	34	11	1	250	28.7	8.75	141.16	11	0	0.814	0.990187	110.2	89.8	44.01	7.04	1.49185e+07	3.98264e+07	3.25578e+07	26515885	2.55968e+07	2.92677e+07	High	High	High	High	High	High
FALSE	High	None	A6NMY6	Putative annexin A2-like protein OS=Homo sapiens OX=9606 GN=ANXA2P2 PE=5 SV=2	0	61.726	41	12	50	12	1	339	38.6	6.95	179.14	12	0	1.071	0.953941	96.6	103.4	17.22	11.74	8.03461e+07	6.36586e+07	5.80458e+07	5.66761e+07	6.81508e+07	7.12433e+07	High	High	High	High	High	High
FALSE	High	None	P20671	Histone H2A type 1-D OS=Homo sapiens OX=9606 GN=H2AC7 PE=1 SV=2	0	61.467	40	8	53	2	1	130	14.1	10.9	190.79	8	0	0.873	0.958893	106.8	93.2	21.13	6.49	4.19565e+08	6.05349e+08	635560146	5.00268e+08	569051771	5.28617e+08	High	High	High	High	High	High
FALSE	High	Master Protein	Q15393	Splicing factor 3B subunit 3 OS=Homo sapiens OX=9606 GN=SF3B3 PE=1 SV=4	0	61.446	15	15	40	15	1	1217	135.5	5.26	130.67	15	0	1.124	0.532755	94.2	105.8	5.07	8	2.71302e+07	2.70246e+07	2.95262e+07	3.0489e+07	3.4485e+07	2.98023e+07	High	High	High	High	High	High
FALSE	High	Master Protein	Q6YN16	Hydroxysteroid dehydrogenase-like protein 2 OS=Homo sapiens OX=9606 GN=HSDL2 PE=1 SV=1	0	61.335	34	10	30	10	1	418	45.4	7.99	128.65	10	0	1.238	0.320727	89.4	110.6	5.51	1.82	2.23857e+07	2.47407e+07	2.45803e+07	3.04344e+07	3.10567e+07	2.99525e+07	High	High	High	High	High	High
FALSE	High	Master Protein	Q9UHI6	Probable ATP-dependent RNA helicase DDX20 OS=Homo sapiens OX=9606 GN=DDX20 PE=1 SV=2	0	61.282	18	12	34	12	1	824	92.2	6.95	116.55	12	0	1.237	0.612087	89.4	110.6	21.34	5.37	3.73557e+07	5.31434e+07	5.72693e+07	6.02507e+07	6.65876e+07	6.57629e+07	High	High	High	High	High	High
FALSE	High	Master Protein	Q9GZR7	ATP-dependent RNA helicase DDX24 OS=Homo sapiens OX=9606 GN=DDX24 PE=1 SV=1	0	61.192	21	14	34	14	1	859	96.3	9.06	98.15	14	0	1.128	0.832726	94	106	17.93	7.97	2.29038e+07	1.66122e+07	1.74932e+07	1.88259e+07	1.97398e+07	2.19517e+07	High	High	High	High	High	High
FALSE	High	Master Protein	P30050	60S ribosomal protein L12 OS=Homo sapiens OX=9606 GN=RPL12 PE=1 SV=1	0	60.941	67	10	49	10	1	165	17.8	9.42	198.04	10	0	1.315	0.680707	86.4	113.6	16.15	45.08	9.02678e+07	1.24426e+08	1.1604e+08	1.04606e+08	2.55407e+08	1.52633e+08	High	High	High	High	High	High
FALSE	High	Master Protein	O94925	Glutaminase kidney isoform, mitochondrial OS=Homo sapiens OX=9606 GN=GLS PE=1 SV=1	0	60.708	18	8	21	8	1	669	73.4	7.77	86.48	8	0	1.227	0.802432	89.8	110.2	29.31	47.68	1.40112e+07	8.21956e+06	9.29773e+06	8.67285e+06	1.14088e+07	2.11373e+07	High	High	High	High	High	High
FALSE	High	None	Q7L7L0	Histone H2A type 3 OS=Homo sapiens OX=9606 GN=H2AW PE=1 SV=3	0	60.602	40	8	52	2	1	130	14.1	11.05	191.9	8	0	1.079	0.68169	96.2	103.8	23.16	24.47	1.62047e+07	1.03251e+07	1.5708e+07	1.69459e+07	2.28209e+07	1.4203e+07	High	High	High	High	High	High
FALSE	High	None	P04908	Histone H2A type 1-B/E OS=Homo sapiens OX=9606 GN=H2AC4 PE=1 SV=2	0	60.602	40	8	52	2	1	130	14.1	11.05	191.9	8	0	1.079	0.68169	96.2	103.8	23.16	24.47	1.62047e+07	1.03251e+07	1.5708e+07	1.69459e+07	2.28209e+07	1.4203e+07	High	High	High	High	High	High
FALSE	High	Master Protein	P27694	Replication protein A 70 kDa DNA-binding subunit OS=Homo sapiens OX=9606 GN=RPA1 PE=1 SV=2	0	60.587	26	11	28	11	1	616	68.1	7.21	97.67	11	0	0.897	0.958893	105.4	94.6	24.27	26.51	2.12263e+07	1.73215e+07	1.29054e+07	1.44493e+07	1.55425e+07	2.30613e+07	High	High	High	High	High	High
FALSE	High	Master Protein	Q9Y5A9	YTH domain-containing family protein 2 OS=Homo sapiens OX=9606 GN=YTHDF2 PE=1 SV=2	0	60.465	19	10	27	8	1	579	62.3	8.79	90.84	10	2	1.028	0.746221	98.6	101.4	16.26	18.37	3.3747e+07	2.56349e+07	3.51107e+07	4.32437e+07	3.46842e+07	3.02126e+07	High	High	High	High	High	High
FALSE	High	Master Protein	P61019	Ras-related protein Rab-2A OS=Homo sapiens OX=9606 GN=RAB2A PE=1 SV=1	0	60.356	69	13	46	7	1	212	23.5	6.54	163.44	13	5	1.299	0.434394	87	113	7.83	10	4.19133e+07	4.47065e+07	4.89382e+07	5.80789e+07	5.15423e+07	6.30172e+07	High	High	High	High	High	High
FALSE	High	Master Protein	Q6PCB5	Lysine-specific demethylase RSBN1L OS=Homo sapiens OX=9606 GN=RSBN1L PE=1 SV=2	0	60.187	19	12	22	11	1	846	94.8	8.78	60.94	12	1	0.773	0.50277	112.8	87.2	13.5	13.06	2.26946e+07	1.73269e+07	1.97237e+07	1.73273e+07	1.33316e+07	1.52431e+07	High	High	High	High	High	High
FALSE	High	Master Protein	P51149	Ras-related protein Rab-7a OS=Homo sapiens OX=9606 GN=RAB7A PE=1 SV=1	0	60.184	60	11	36	11	1	207	23.5	6.7	123.35	11	0	1.161	0.680707	92.5	107.5	11.36	15.13	5.71863e+07	7.1409e+07	6.21251e+07	6.2692e+07	7.21505e+07	8.47736e+07	High	High	High	High	High	High
FALSE	High	Master Protein	P60866	40S ribosomal protein S20 OS=Homo sapiens OX=9606 GN=RPS20 PE=1 SV=1	0	60.104	62	9	56	9	1	119	13.4	9.94	165	9	0	1.566	0.0636116	77.9	122.1	3.3	4.6	2.49051e+08	258541735	2.66009e+08	4.0903e+08	4.0489e+08	3.75591e+08	High	High	High	High	High	High
FALSE	High	Master Protein	Q9BV20	Methylthioribose-1-phosphate isomerase OS=Homo sapiens OX=9606 GN=MRI1 PE=1 SV=1	0	59.87	47	12	27	12	1	369	39.1	6.3	87.28	12	0	1.175	0.720765	92	108	23.48	23.49	2.09606e+07	3.39785e+07	2.88574e+07	2.65413e+07	3.38948e+07	4.26696e+07	High	Peak Found	High	High	High	High
FALSE	High	Master Protein	Q02750	Dual specificity mitogen-activated protein kinase kinase 1 OS=Homo sapiens OX=9606 GN=MAP2K1 PE=1 SV=2	0	59.765	24	12	35	6	1	393	43.4	6.62	104.75	12	0	1.641	0.616991	75.7	124.3	57.48	33.15	3.98406e+06	1.59178e+07	15620794	3.49532e+07	1.76771e+07	2.5633e+07	Peak Found	High	High	High	High	High
FALSE	High	Master Protein	P62899	60S ribosomal protein L31 OS=Homo sapiens OX=9606 GN=RPL31 PE=1 SV=1	0	59.711	56	10	47	10	1	125	14.5	10.54	146.01	10	0	0.956	0.74076	102.2	97.8	13.32	19.64	3.46694e+08	394099815	4.52426e+08	3.76818e+08	3.9917e+08	2.70873e+08	High	High	High	High	High	High
FALSE	High	None	P22492	Histone H1t OS=Homo sapiens OX=9606 GN=H1-6 PE=2 SV=4	0	59.532	13	6	70	0	3	207	22	11.71	307.38	6	0	1.159	0.668701	92.6	107.4	26.83	6.95	2879193681	4.42636e+09	5.01135e+09	5587615636	4.87469e+09	5128923578	Not Found	Not Found	Not Found	Not Found	Not Found	Not Found
FALSE	High	Master Protein	P00338	L-lactate dehydrogenase A chain OS=Homo sapiens OX=9606 GN=LDHA PE=1 SV=2	0	59.481	46	14	46	12	1	332	36.7	8.27	147.58	14	1	1.006	0.700999	99.7	100.3	9.61	10.64	5.96077e+07	6.87313e+07	7.19921e+07	6.88231e+07	8.25381e+07	6.91563e+07	High	High	High	High	High	High
FALSE	High	Master Protein	Q6PD62	RNA polymerase-associated protein CTR9 homolog OS=Homo sapiens OX=9606 GN=CTR9 PE=1 SV=1	0	59.476	13	12	21	12	1	1173	133.4	6.77	67.85	12	0	1.397	0.824042	83.4	116.6	25.4	33.8	1.33742e+07	8.0567e+06	1.01788e+07	1.61921e+07	7.92213e+06	1.42218e+07	High	High	High	High	High	High
FALSE	High	Master Protein	Q9UHR5	SAP30-binding protein OS=Homo sapiens OX=9606 GN=SAP30BP PE=1 SV=1	0	59.475	31	10	28	10	1	308	33.9	4.84	102.03	10	0	0.127	0.680707	177.5	22.5	78.7	15.38	3.17669e+07	4.43316e+08	5.02942e+08	4.2929e+07	5.72969e+07	5.63198e+07	High	High	High	High	High	High
FALSE	High	Master Protein	O95299	NADH dehydrogenase [ubiquinone] 1 alpha subcomplex subunit 10, mitochondrial OS=Homo sapiens OX=9606 GN=NDUFA10 PE=1 SV=1	0	59.338	30	11	41	11	1	355	40.7	8.48	140.64	11	0	1.016	0.913835	99.2	100.8	14.15	27.15	3.51126e+07	2.9426e+07	2.66785e+07	2.9883e+07	2.09062e+07	3.66898e+07	High	High	High	High	High	High
FALSE	High	Master Protein	Q3YEC7	Rab-like protein 6 OS=Homo sapiens OX=9606 GN=RABL6 PE=1 SV=2	0	59.285	20	12	36	12	1	729	79.5	5.22	116.24	12	0	0.948	0.725435	102.7	97.3	29.8	23.06	2.37091e+07	3.04075e+07	4.26677e+07	1.8698e+07	2.89204e+07	2.88327e+07	High	High	High	High	High	High
FALSE	High	Master Protein	P41250	Glycine--tRNA ligase OS=Homo sapiens OX=9606 GN=GARS1 PE=1 SV=3	0	59.276	19	13	37	12	1	739	83.1	7.03	107.88	13	1	0.871	0.958893	106.9	93.1	44.49	15.56	1.39838e+07	3.4168e+07	3.73865e+07	3.07694e+07	2.97535e+07	2.28248e+07	High	High	High	High	High	High
FALSE	High	Master Protein	P18077	60S ribosomal protein L35a OS=Homo sapiens OX=9606 GN=RPL35A PE=1 SV=2	0	59.226	64	17	64	17	1	110	12.5	11.06	160.03	17	0	1.095	0.434394	95.5	104.5	3.14	1.61	2.84481e+08	2.70382e+08	2.68811e+08	2.90957e+08	2.96153e+08	3.00499e+08	High	High	High	High	High	High
FALSE	High	Master Protein	P46783	40S ribosomal protein S10 OS=Homo sapiens OX=9606 GN=RPS10 PE=1 SV=1	0	59.198	55	10	38	10	1	165	18.9	10.15	139.37	10	0	1.339	0.67006	85.5	114.5	32.07	34.4	6.51076e+07	3.6643e+07	41229484	5.17811e+07	5.51983e+07	9.31232e+07	High	High	High	High	High	High
FALSE	High	Master Protein	P43487	Ran-specific GTPase-activating protein OS=Homo sapiens OX=9606 GN=RANBP1 PE=1 SV=1	0	59.125	39	7	29	7	1	201	23.3	5.29	153.88	7	0	0.873	0.995293	106.8	93.2	29.25	10.33	2.51435e+07	4.07725e+07	4.62015e+07	3.55849e+07	4.05729e+07	3.31936e+07	High	High	High	High	High	High
FALSE	High	Master Protein	Q9H078	Caseinolytic peptidase B protein homolog OS=Homo sapiens OX=9606 GN=CLPB PE=1 SV=1	0	59.079	18	11	24	11	1	707	78.7	9.01	67.86	11	0	1.392	0.50277	83.6	116.4	15.65	21.77	2.05645e+07	2.41596e+07	2.81654e+07	4.41072e+07	3.36337e+07	28987229	High	High	High	High	High	High
FALSE	High	Master Protein	P63173	60S ribosomal protein L38 OS=Homo sapiens OX=9606 GN=RPL38 PE=1 SV=2	0	59.07	57	7	58	7	1	70	8.2	10.1	203.65	7	0	1.091	0.725435	95.6	104.4	25.19	7.18	1.51923e+08	9.02942e+07	1.30811e+08	1.5666e+08	1.3624e+08	1.42745e+08	High	High	High	High	High	High
FALSE	High	Master Protein	P00387	NADH-cytochrome b5 reductase 3 OS=Homo sapiens OX=9606 GN=CYB5R3 PE=1 SV=3	0	58.718	34	8	28	8	1	301	34.2	7.59	108.83	8	0	1.03	0.806551	98.5	101.5	59.55	26.26	1.78981e+07	7.72948e+07	7.67144e+07	8.32293e+07	7.90109e+07	4.92661e+07	High	High	High	High	High	High
FALSE	High	Master Protein	Q9HCG8	Pre-mRNA-splicing factor CWC22 homolog OS=Homo sapiens OX=9606 GN=CWC22 PE=1 SV=3	0	58.696	15	15	31	15	1	908	105.4	7.03	80.63	15	0	1.241	0.806551	89.3	110.7	21.48	24.64	2.6769e+07	1.7252e+07	2.26328e+07	2.80819e+07	1.84919e+07	3.0434e+07	High	High	High	High	High	High
FALSE	High	Master Protein	P48047	ATP synthase subunit O, mitochondrial OS=Homo sapiens OX=9606 GN=ATP5PO PE=1 SV=1	0	58.664	67	11	39	11	1	213	23.3	9.96	135.7	11	0	1.072	0.744775	96.5	103.5	24.53	10.02	3.30957e+07	5.3406e+07	5.19031e+07	4.72717e+07	5.72209e+07	5.56424e+07	High	High	High	High	High	High
FALSE	High	Master Protein	P61006	Ras-related protein Rab-8A OS=Homo sapiens OX=9606 GN=RAB8A PE=1 SV=1	0	58.662	52	12	48	6	1	207	23.7	9.07	133.11	12	2	1.24	0.725435	89.3	110.7	74.89	23.82	2.91805e+07	3.01137e+08	313650420	3.73391e+08	2.56458e+08	417360080	High	High	High	High	High	High
FALSE	High	Master Protein	P55039	Developmentally-regulated GTP-binding protein 2 OS=Homo sapiens OX=9606 GN=DRG2 PE=1 SV=1	0	58.583	29	9	31	8	1	364	40.7	8.88	102.8	9	0	0.931	0.885677	103.6	96.4	8.42	13.77	2.27e+07	2.42593e+07	2.6803e+07	2.74185e+07	22584955	2.11905e+07	High	High	High	High	High	High
FALSE	High	Master Protein	Q8NI27	THO complex subunit 2 OS=Homo sapiens OX=9606 GN=THOC2 PE=1 SV=2	0	58.439	11	16	30	16	1	1593	182.7	8.44	72.03	16	0	1.285	0.585394	87.5	112.5	8.64	15.32	1.68561e+07	1.99115e+07	1.92935e+07	1.90981e+07	2.48006e+07	2.56101e+07	High	High	High	High	High	High
FALSE	High	None	Q9NRH3	Tubulin gamma-2 chain OS=Homo sapiens OX=9606 GN=TUBG2 PE=2 SV=1	0	58.367	29	11	41	11	1	451	51.1	5.8	157	11	0	1.52	0.585394	79.4	120.6	5.96	24.87	5.52303e+07	5.8344e+07	6.2205e+07	88702865	6.21061e+07	103796927	High	High	High	High	High	High
FALSE	High	Master Protein	O00178	GTP-binding protein 1 OS=Homo sapiens OX=9606 GN=GTPBP1 PE=1 SV=3	0	58.28	24	10	30	10	1	669	72.4	8.34	117.8	10	0	0.788	0.720765	111.9	88.1	15.62	20.63	1.45637e+07	1.92216e+07	1.95039e+07	1.51417e+07	1.19995e+07	1.82405e+07	High	High	High	High	High	High
FALSE	High	Master Protein	P63167	Dynein light chain 1, cytoplasmic OS=Homo sapiens OX=9606 GN=DYNLL1 PE=1 SV=1	0	58.27	53	6	39	4	1	89	10.4	7.4	182.95	6	2	1.308	0.533172	86.7	113.3	9.92	15.24	4.00641e+07	4.8801e+07	4.37845e+07	4.76751e+07	5.72561e+07	6.48933e+07	High	High	High	High	High	High
FALSE	High	Master Protein	Q08170	Serine/arginine-rich splicing factor 4 OS=Homo sapiens OX=9606 GN=SRSF4 PE=1 SV=2	0	58.177	19	9	29	7	1	494	56.6	11.52	111.51	9	2	1.21	0.506261	90.5	109.5	18.26	13.26	4.00033e+07	5.58943e+07	5.61803e+07	6.23408e+07	6.76284e+07	80422714	High	High	High	High	High	High
FALSE	High	Master Protein	P51665	26S proteasome non-ATPase regulatory subunit 7 OS=Homo sapiens OX=9606 GN=PSMD7 PE=1 SV=2	0	58.16	31	8	29	8	1	324	37	6.77	155.27	8	0	1.134	0.752819	93.7	106.3	26.44	9	15135252	2.11563e+07	2.61179e+07	2.39832e+07	2.16515e+07	2.59404e+07	High	High	High	High	High	High
FALSE	High	Master Protein	Q12905	Interleukin enhancer-binding factor 2 OS=Homo sapiens OX=9606 GN=ILF2 PE=1 SV=2	0	58.092	32	9	36	9	1	390	43	5.26	131.68	9	0	1.361	0.156792	84.7	115.3	2.78	0.67	2.90347e+07	3.03529e+07	2.88535e+07	3.95094e+07	3.98632e+07	3.93407e+07	High	High	High	High	High	High
FALSE	High	Master Protein	Q5VYK3	Proteasome adapter and scaffold protein ECM29 OS=Homo sapiens OX=9606 GN=ECPAS PE=1 SV=2	0	58.019	11	13	26	13	1	1845	204.2	7.12	90.34	13	0	1.201	0.639756	90.9	109.1	8.2	13.85	9.92488e+06	1.1137e+07	1.16715e+07	1.06718e+07	1.33707e+07	1.39654e+07	High	High	High	High	High	High
FALSE	High	Master Protein	P28331	NADH-ubiquinone oxidoreductase 75 kDa subunit, mitochondrial OS=Homo sapiens OX=9606 GN=NDUFS1 PE=1 SV=3	0	57.833	21	12	21	12	1	727	79.4	6.23	72.44	12	0	1.266	0.680707	88.3	111.7	44.58	3.26	1.6744e+07	3.79181e+07	4.54204e+07	4.66494e+07	49783318	4.80012e+07	High	High	High	High	High	High
FALSE	High	Master Protein	Q9Y5L0	Transportin-3 OS=Homo sapiens OX=9606 GN=TNPO3 PE=1 SV=3	0	57.764	18	13	31	13	1	923	104.1	5.57	90.39	13	0	0.785	0.402751	112	88	6.45	10.17	2.73101e+07	2.42997e+07	2.46736e+07	2.11017e+07	1.93762e+07	17200068	High	High	High	High	High	High
FALSE	High	Master Protein	P37837	Transaldolase OS=Homo sapiens OX=9606 GN=TALDO1 PE=1 SV=2	0	57.763	32	11	29	11	1	337	37.5	6.81	71.63	11	0	1.158	0.660839	92.7	107.3	18.15	3.7	2.95093e+07	3.73038e+07	4.26848e+07	4.13453e+07	4.45106e+07	4.3194e+07	High	High	High	High	High	High
FALSE	High	Master Protein	P24539	ATP synthase F(0) complex subunit B1, mitochondrial OS=Homo sapiens OX=9606 GN=ATP5PB PE=1 SV=2	0	57.583	44	10	26	10	1	256	28.9	9.36	103.37	10	0	0.371	0.962834	145.9	54.1	74.05	26.46	5.00639e+06	4.92377e+07	49399373	1.78784e+07	2.78496e+07	1.82759e+07	High	High	High	High	High	High
FALSE	High	Master Protein	Q8WWY3	U4/U6 small nuclear ribonucleoprotein Prp31 OS=Homo sapiens OX=9606 GN=PRPF31 PE=1 SV=2	0	57.503	31	12	27	12	1	499	55.4	5.78	90.38	12	0	1.394	0.616991	83.5	116.5	19.77	11.58	16201361	2.36e+07	1.82262e+07	2.54145e+07	2.08097e+07	2.5812e+07	High	High	High	High	High	High
FALSE	High	Master Protein	Q9UMS4	Pre-mRNA-processing factor 19 OS=Homo sapiens OX=9606 GN=PRPF19 PE=1 SV=1	0	57.278	29	10	24	10	1	504	55.1	6.61	85.08	10	0	0.924	0.985306	104	96	29.98	19.36	8.56875e+06	1.53358e+07	1.54088e+07	1.00956e+07	1.41686e+07	1.46816e+07	High	High	High	High	High	High
FALSE	High	Master Protein	Q7Z6Z7	E3 ubiquitin-protein ligase HUWE1 OS=Homo sapiens OX=9606 GN=HUWE1 PE=1 SV=3	0	57.255	3	13	26	13	1	4374	481.6	5.22	75.47	13	0	1.103	0.813089	95.1	104.9	29.72	7.69	2.14247e+07	1.15113e+07	1.73747e+07	1.91639e+07	1.69871e+07	1.96854e+07	High	High	High	High	High	High
FALSE	High	Master Protein	Q8NI60	Atypical kinase COQ8A, mitochondrial OS=Homo sapiens OX=9606 GN=COQ8A PE=1 SV=1	0	57.222	21	12	34	12	1	647	71.9	6.99	119.16	12	0	0.877	0.958893	106.6	93.4	19.96	10.12	1.8498e+07	2.60586e+07	2.73594e+07	2.70767e+07	2.28528e+07	2.28017e+07	High	High	High	High	High	High
FALSE	High	Master Protein	P62136	Serine/threonine-protein phosphatase PP1-alpha catalytic subunit OS=Homo sapiens OX=9606 GN=PPP1CA PE=1 SV=1	0	57.133	41	11	32	3	1	330	37.5	6.33	122.47	11	7	1.159	0.636375	92.6	107.4	20.59	10.97	1.97723e+07	2.77718e+07	2.9825e+07	2.89413e+07	3.2198e+07	3.6038e+07	High	High	Peak Found	High	Peak Found	High
FALSE	High	Master Protein	O75691	Small subunit processome component 20 homolog OS=Homo sapiens OX=9606 GN=UTP20 PE=1 SV=3	0	57.122	6	15	29	15	1	2785	318.2	7.39	73.32	15	0	0.716	0.640531	116.5	83.5	19.3	15.74	1.85514e+07	2.40983e+07	27488913	1.70122e+07	2.22717e+07	1.72623e+07	High	High	High	High	High	High
FALSE	High	Master Protein	Q9H9A6	Leucine-rich repeat-containing protein 40 OS=Homo sapiens OX=9606 GN=LRRC40 PE=1 SV=1	0	56.977	24	16	53	16	1	602	68.2	6.43	122.89	16	0	0.989	0.86729	100.5	99.5	4.16	14.4	6.24432e+07	6.69715e+07	6.22853e+07	7.0276e+07	5.25631e+07	6.17853e+07	High	High	High	High	High	High
FALSE	High	Master Protein	P12081	Histidine--tRNA ligase, cytoplasmic OS=Homo sapiens OX=9606 GN=HARS1 PE=1 SV=2	0	56.887	23	11	27	11	1	509	57.4	5.88	99.98	11	0	0.69	0.502597	118.4	81.6	15.03	4.94	2.76132e+07	3.57351e+07	3.67733e+07	2.33917e+07	2.464e+07	2.58213e+07	High	High	High	High	High	High
FALSE	High	None	Q96L21	60S ribosomal protein L10-like OS=Homo sapiens OX=9606 GN=RPL10L PE=1 SV=3	0	56.868	37	13	70	13	1	214	24.5	10.01	169.06	13	0	1.202	0.563103	90.8	109.2	11.87	4.41	5.05241e+08	5.80078e+08	6.41744e+08	709010350	6.51788e+08	6.97499e+08	High	High	High	High	High	High
FALSE	High	Master Protein	Q01081	Splicing factor U2AF 35 kDa subunit OS=Homo sapiens OX=9606 GN=U2AF1 PE=1 SV=3	0	56.857	36	9	47	9	1	240	27.9	8.81	188.3	9	0	1.181	0.410063	91.7	108.3	6.07	3.27	1.55789e+08	1.60279e+08	1.74803e+08	1.88606e+08	1.89237e+08	1.99828e+08	High	High	High	High	High	High
FALSE	High	Master Protein	Q14692	Ribosome biogenesis protein BMS1 homolog OS=Homo sapiens OX=9606 GN=BMS1 PE=1 SV=1	0	56.599	12	13	28	13	1	1282	145.7	6.44	94.99	13	0	1.204	0.722469	90.7	109.3	26.06	12.89	1.61753e+07	2.38323e+07	2.77452e+07	2.87029e+07	22857420	2.89893e+07	High	High	High	High	High	High
FALSE	High	Master Protein	P42677	40S ribosomal protein S27 OS=Homo sapiens OX=9606 GN=RPS27 PE=1 SV=3	0	56.584	45	8	39	3	1	84	9.5	9.45	117.68	8	6	0.946	0.958893	102.8	97.2	18.86	10.06	2.72581e+08	3.96105e+08	3.71689e+08	3.51589e+08	3.61669e+08	2.98528e+08	High	High	High	High	High	High
FALSE	High	Master Protein	A6NDG6	Glycerol-3-phosphate phosphatase OS=Homo sapiens OX=9606 GN=PGP PE=1 SV=1	0	56.352	40	10	30	10	1	321	34	6.14	104.29	10	0	1.179	0.582851	91.8	108.2	6.79	17.43	2.51456e+07	2.75939e+07	2.87618e+07	3.25338e+07	4.14092e+07	2.98917e+07	High	High	High	High	High	High
FALSE	High	Master Protein	Q9UKM9	RNA-binding protein Raly OS=Homo sapiens OX=9606 GN=RALY PE=1 SV=1	0	56.325	32	11	34	11	1	306	32.4	9.17	100.45	11	0	0.119	0.605027	178.7	21.3	72.27	8.53	5.54726e+07	3.86123e+08	4.73133e+08	5.23193e+07	4.46797e+07	4.60774e+07	High	High	High	High	High	High
FALSE	High	Master Protein	Q14C86	GTPase-activating protein and VPS9 domain-containing protein 1 OS=Homo sapiens OX=9606 GN=GAPVD1 PE=1 SV=2	0	55.654	10	9	28	9	1	1478	164.9	5.22	108.63	9	0	1.349	0.50277	85.1	114.9	11.86	11.42	1.48689e+07	1.30799e+07	1.17412e+07	1.76509e+07	1.44995e+07	1.79324e+07	High	High	High	High	High	High
FALSE	High	Master Protein	Q92598	Heat shock protein 105 kDa OS=Homo sapiens OX=9606 GN=HSPH1 PE=1 SV=1	0	55.274	17	11	23	11	1	858	96.8	5.39	76.88	11	0	0.808	0.543174	110.6	89.4	16.75	12.28	1.60473e+07	1.29499e+07	1.16284e+07	1.04584e+07	9.12774e+06	1.16875e+07	High	High	High	High	High	High
FALSE	High	Master Protein	P08865	40S ribosomal protein SA OS=Homo sapiens OX=9606 GN=RPSA PE=1 SV=4	0	55.216	42	7	32	7	1	295	32.8	4.87	125.85	7	0	1.329	0.680707	85.9	114.1	31.66	17.42	1.76308e+07	2.9214e+07	3.43634e+07	3.9554e+07	28461668	3.88241e+07	High	High	High	High	High	High
FALSE	High	Master Protein	Q86Y56	Dynein axonemal assembly factor 5 OS=Homo sapiens OX=9606 GN=DNAAF5 PE=1 SV=4	0	55.163	15	13	32	13	1	855	93.5	6.42	92.98	13	0	0.717	0.746962	116.5	83.5	34.13	22.84	1.25729e+07	2.59229e+07	2.26302e+07	1.16692e+07	1.62316e+07	1.86466e+07	High	High	High	High	High	High
FALSE	High	Master Protein	Q92552	28S ribosomal protein S27, mitochondrial OS=Homo sapiens OX=9606 GN=MRPS27 PE=1 SV=3	0	55.149	30	9	31	9	1	414	47.6	6.18	127.58	9	0	0.661	0.458943	120.4	79.6	16.93	8.85	2.70535e+07	3.43957e+07	3.80876e+07	2.2739e+07	2.1473e+07	2.54932e+07	High	High	High	High	High	High
FALSE	High	Master Protein	P35268	60S ribosomal protein L22 OS=Homo sapiens OX=9606 GN=RPL22 PE=1 SV=2	0	55.103	39	10	48	8	1	128	14.8	9.19	146.51	10	1	0.883	0.779297	106.2	93.8	5.27	12.77	2.38775e+08	262809426	2.61074e+08	2.14593e+08	2.3055e+08	273724779	High	High	High	High	High	High
FALSE	High	Master Protein	O00429	Dynamin-1-like protein OS=Homo sapiens OX=9606 GN=DNM1L PE=1 SV=2	0	54.966	19	12	28	12	1	736	81.8	6.81	82.68	12	0	1.132	0.684041	93.8	106.2	14.58	8.87	2.12818e+07	1.60172e+07	1.78003e+07	20156863	2.2662e+07	1.9098e+07	High	High	High	High	High	High
FALSE	High	Master Protein	Q14978	Nucleolar and coiled-body phosphoprotein 1 OS=Homo sapiens OX=9606 GN=NOLC1 PE=1 SV=2	0	54.923	25	14	28	14	1	699	73.6	9.47	79.95	14	0	0.539	0.402983	130	70	15.76	24.45	3.26457e+07	3.44136e+07	4.34668e+07	1.85391e+07	1.48111e+07	2.41159e+07	High	High	High	High	High	High
FALSE	High	Master Protein	Q8TAD8	Smad nuclear-interacting protein 1 OS=Homo sapiens OX=9606 GN=SNIP1 PE=1 SV=1	0	54.889	32	9	33	9	1	396	45.8	9.99	103.95	9	0	1.221	0.870599	90	110	29.56	16.6	3.39129e+07	1.96174e+07	2.2747e+07	27779900	22596038	3.16407e+07	High	High	High	High	High	High
FALSE	High	Master Protein	Q14694	Ubiquitin carboxyl-terminal hydrolase 10 OS=Homo sapiens OX=9606 GN=USP10 PE=1 SV=2	0	54.744	17	10	31	10	1	798	87.1	5.31	117.38	10	0	1.337	0.636375	85.6	114.4	6.88	27.45	9.6729e+06	9.74807e+06	1.09135e+07	1.3035e+07	1.04211e+07	1.78734e+07	High	High	High	High	High	High
FALSE	High	None	P0CG38	POTE ankyrin domain family member I OS=Homo sapiens OX=9606 GN=POTEI PE=3 SV=1	0	54.737	5	7	56	2	1	1075	121.2	6.21	172.1	7	0	0.988	0.999499	100.6	99.4	12.87	5.32	6.36066e+08	7.37068e+08	824446719	7.28546e+08	7.68271e+08	6.90748e+08	High	High	High	High	High	High
FALSE	High	None	A6NEC2	Puromycin-sensitive aminopeptidase-like protein OS=Homo sapiens OX=9606 GN=NPEPPSL1 PE=2 SV=3	0	54.585	16	8	26	8	1	478	53.7	5.34	98.93	8	0	0.679	0.636715	119.1	80.9	17.84	19.6	2.74515e+07	3.77845e+07	3.84452e+07	2.3178e+07	3.3489e+07	2.5671e+07	High	High	High	High	High	High
FALSE	High	Master Protein	P21796	Voltage-dependent anion-selective channel protein 1 OS=Homo sapiens OX=9606 GN=VDAC1 PE=1 SV=2	0	54.565	47	11	35	10	1	283	30.8	8.54	117.99	11	0	0.646	0.357784	121.5	78.5	8.82	12.36	35783667	4.26752e+07	40189321	3.16495e+07	2.5957e+07	2.55078e+07	High	High	High	High	High	High
FALSE	High	Master Protein	P46459	Vesicle-fusing ATPase OS=Homo sapiens OX=9606 GN=NSF PE=1 SV=3	0	54.492	20	11	26	11	1	744	82.5	6.95	89.18	11	0	1.386	0.619592	83.8	116.2	10.27	18.65	2.57596e+07	2.39563e+07	2.92728e+07	3.78683e+07	2.62106e+07	3.57155e+07	High	High	High	High	High	High
FALSE	High	Master Protein	Q9UIA9	Exportin-7 OS=Homo sapiens OX=9606 GN=XPO7 PE=1 SV=3	0	54.489	14	12	27	12	1	1087	123.8	6.32	95.03	12	0	1.081	0.952519	96.1	103.9	6.77	12.68	2.0349e+07	2.01945e+07	2.27434e+07	1.77515e+07	2.25803e+07	2.1988e+07	High	High	High	High	High	High
FALSE	High	Master Protein	Q96C36	Pyrroline-5-carboxylate reductase 2 OS=Homo sapiens OX=9606 GN=PYCR2 PE=1 SV=1	0	54.378	36	9	25	8	1	320	33.6	7.77	93.44	9	1	0.857	0.434394	107.7	92.3	1.14	5.34	2.31137e+07	2.35885e+07	2.31457e+07	2.10147e+07	1.98407e+07	1.88921e+07	High	High	High	High	High	High
FALSE	High	Master Protein	P20340	Ras-related protein Rab-6A OS=Homo sapiens OX=9606 GN=RAB6A PE=1 SV=3	0	54.312	53	12	53	11	1	208	23.6	5.54	148.02	12	0	1.079	0.854391	96.2	103.8	30.05	23.25	30857842	56542790	54083401	3.86389e+07	6.11201e+07	5.83323e+07	High	High	High	High	High	High
FALSE	High	Master Protein	Q14671	Pumilio homolog 1 OS=Homo sapiens OX=9606 GN=PUM1 PE=1 SV=3	0	54.169	14	12	23	11	1	1186	126.4	6.84	86.73	12	1	0.514	0.293583	132.1	67.9	9.73	15.31	1.59476e+07	1.88083e+07	1.91188e+07	9.67306e+06	1.12834e+07	8.2999e+06	High	High	High	High	High	High
FALSE	High	Master Protein	Q15046	Lysine--tRNA ligase OS=Homo sapiens OX=9606 GN=KARS1 PE=1 SV=3	0	54.112	24	14	28	14	1	597	68	6.35	73.75	14	0	1.103	0.725862	95.1	104.9	32.12	6.06	1.41024e+07	2.77542e+07	2.39391e+07	2.51726e+07	2.63965e+07	2.83723e+07	High	High	High	High	High	High
FALSE	High	Master Protein	O95782	AP-2 complex subunit alpha-1 OS=Homo sapiens OX=9606 GN=AP2A1 PE=1 SV=3	0	54.052	15	13	27	6	1	977	107.5	7.03	78.97	13	0	1.242	0.803764	89.2	110.8	16.94	13.81	5.47707e+06	7.52443e+06	5.95814e+06	5.79329e+06	7.39984e+06	7.4796e+06	Peak Found	High	High	Peak Found	High	High
FALSE	High	Master Protein	P49755	Transmembrane emp24 domain-containing protein 10 OS=Homo sapiens OX=9606 GN=TMED10 PE=1 SV=2	0	54.025	31	7	33	7	1	219	25	7.44	112.82	7	0	1.057	0.8007	97.2	102.8	31.97	9.67	3.88256e+07	6.45909e+07	7.62457e+07	7.42607e+07	6.11528e+07	6.8251e+07	High	High	High	High	High	High
FALSE	High	Master Protein	P57678	Gem-associated protein 4 OS=Homo sapiens OX=9606 GN=GEMIN4 PE=1 SV=2	0	53.92	13	12	27	12	1	1058	120	6.04	81.43	12	0	0.871	0.846609	106.9	93.1	58.76	28.77	1.41052e+07	5.74264e+07	5.98002e+07	6.42716e+07	3.55406e+07	5.00088e+07	High	High	High	High	High	High
FALSE	High	Master Protein	P14324	Farnesyl pyrophosphate synthase OS=Homo sapiens OX=9606 GN=FDPS PE=1 SV=4	0	53.881	20	8	30	8	1	419	48.2	6.15	126.43	8	0	0.913	0.720765	104.5	95.5	8.13	7.22	3.18786e+07	3.73645e+07	3.59767e+07	3.286e+07	3.51247e+07	3.03915e+07	High	High	High	High	High	High
FALSE	High	Master Protein	Q9Y2Q3	Glutathione S-transferase kappa 1 OS=Homo sapiens OX=9606 GN=GSTK1 PE=1 SV=3	0	53.731	51	10	26	10	1	226	25.5	8.41	91.78	10	0	1.67	0.434394	74.9	125.1	13.96	16.84	1.69174e+07	1.27923e+07	14680513	2.45197e+07	1.83584e+07	2.53843e+07	High	High	High	High	High	High
FALSE	High	Master Protein	P26368	Splicing factor U2AF 65 kDa subunit OS=Homo sapiens OX=9606 GN=U2AF2 PE=1 SV=4	0	53.609	21	8	44	8	1	475	53.5	9.09	140.18	8	0	4.74	0.445808	34.8	165.2	59.35	10.57	9.14992e+07	2.71579e+07	4.75484e+07	2.63218e+08	2.25359e+08	216417550	High	High	High	High	High	High
FALSE	High	Master Protein	P52294	Importin subunit alpha-5 OS=Homo sapiens OX=9606 GN=KPNA1 PE=1 SV=3	0	53.564	18	13	32	5	1	538	60.2	5.01	92.21	13	0	0.455	0.694198	137.5	62.5	108.47	54.07	6.93171e+06	695311	1.65854e+06	503946		1.12783e+06	High	High	High	Peak Found	Not Found	High
FALSE	High	Master Protein	P84085	ADP-ribosylation factor 5 OS=Homo sapiens OX=9606 GN=ARF5 PE=1 SV=2	0	53.535	71	10	46	4	1	180	20.5	6.79	168.82	10	0	0.978	0.752244	101.1	98.9	10.81	59.22	2.61962e+07	2.99019e+07	3.25532e+07	2.97539e+07	6.9537e+06	2.92318e+07	High	High	High	High	High	High
FALSE	High	Master Protein	Q9NR31	GTP-binding protein SAR1a OS=Homo sapiens OX=9606 GN=SAR1A PE=1 SV=1	0	53.414	56	10	28	6	1	198	22.4	6.68	88.09	10	4	0.937	0.950757	103.3	96.7	21.73	17.48	3.54365e+07	5.51247e+07	4.95264e+07	4.07642e+07	5.73236e+07	4.63956e+07	High	High	High	High	High	High
FALSE	High	Master Protein	Q96A33	PAT complex subunit CCDC47 OS=Homo sapiens OX=9606 GN=CCDC47 PE=1 SV=1	0	53.354	22	10	19	10	1	483	55.8	4.87	66.25	10	0	1.484	0.636375	80.5	119.5	45.53	18.62	7.45146e+06	1.55251e+07	2.05423e+07	1.94122e+07	2.81332e+07	23044192	High	High	High	High	High	High
FALSE	High	Master Protein	P62495	Eukaryotic peptide chain release factor subunit 1 OS=Homo sapiens OX=9606 GN=ETF1 PE=1 SV=3	0	53.243	28	11	37	11	1	437	49	5.71	128.75	11	0	1.049	0.668701	97.6	102.4	4.26	3.25	3.60104e+07	3.52139e+07	3.82171e+07	3.7757e+07	3.93373e+07	3.68995e+07	High	High	High	High	High	High
FALSE	High	Master Protein	P33176	Kinesin-1 heavy chain OS=Homo sapiens OX=9606 GN=KIF5B PE=1 SV=1	0	53.223	17	11	22	11	1	963	109.6	6.51	80.72	11	0	0.865	0.904591	107.2	92.8	17.43	20.16	1.39652e+07	1.14993e+07	1.63586e+07	1.20837e+07	1.63159e+07	1.13719e+07	High	High	High	High	High	High
FALSE	High	Master Protein	Q7Z4Q2	HEAT repeat-containing protein 3 OS=Homo sapiens OX=9606 GN=HEATR3 PE=1 SV=2	0	53.124	21	12	38	12	1	680	74.5	5.11	121.13	12	0	2.115	0.603535	64.2	135.8	50.62	9.35	2.62563e+07	9.92504e+06	1.40997e+07	3.10887e+07	2.59011e+07	2.98259e+07	High	High	High	High	High	High
FALSE	High	Master Protein	Q53GQ0	Very-long-chain 3-oxoacyl-CoA reductase OS=Homo sapiens OX=9606 GN=HSD17B12 PE=1 SV=2	0	53.079	34	10	36	10	1	312	34.3	9.32	133.13	10	0	0.821	0.980346	109.8	90.2	40.56	13.69	3.06042e+07	7.25373e+07	6.91469e+07	5.72013e+07	5.67772e+07	4.44703e+07	High	High	High	High	High	High
FALSE	High	Master Protein	P22694	cAMP-dependent protein kinase catalytic subunit beta OS=Homo sapiens OX=9606 GN=PRKACB PE=1 SV=2	0	52.884	23	10	26	1	1	351	40.6	8.78	89.08	10	0													Not Found	High	Not Found	Not Found	Not Found	Not Found
FALSE	High	Master Protein	P61586	Transforming protein RhoA OS=Homo sapiens OX=9606 GN=RHOA PE=1 SV=1	0	52.74	40	8	44	8	1	193	21.8	6.1	146.18	8	0	1.161	0.832726	92.5	107.5	15.19	24.29	6.09557e+07	4.73547e+07	6.35567e+07	7.6302e+07	4.67779e+07	7.07934e+07	High	High	High	High	High	High
FALSE	High	Master Protein	P11217	Glycogen phosphorylase, muscle form OS=Homo sapiens OX=9606 GN=PYGM PE=1 SV=6	0	52.687	14	11	43	1	1	842	97	7.03	127.32	11	0	0.761		113.6	86.4			1.58129e+06					1.20309e+06	High	Not Found	Not Found	High	Not Found	Peak Found
FALSE	High	Master Protein	Q9Y2T2	AP-3 complex subunit mu-1 OS=Homo sapiens OX=9606 GN=AP3M1 PE=1 SV=1	0	52.48	34	9	34	7	1	418	46.9	6.93	139.28	9	2	1.38	0.445808	84	116	15.83	8.85	1.20321e+07	1.45129e+07	1.65762e+07	2.00229e+07	1.87158e+07	2.22723e+07	High	High	High	High	High	High
FALSE	High	None	O60812	Heterogeneous nuclear ribonucleoprotein C-like 1 OS=Homo sapiens OX=9606 GN=HNRNPCL1 PE=1 SV=1	0	52.432	17	9	36	9	1	293	32.1	5.06	121.28	9	0	1.113	0.663848	94.7	105.3	16.77	4.77	7.73417e+07	1.08458e+08	9.85376e+07	1.0965e+08	1.05306e+08	1.15783e+08	High	High	High	High	High	High
FALSE	High	None	B7ZW38	Heterogeneous nuclear ribonucleoprotein C-like 3 OS=Homo sapiens OX=9606 GN=HNRNPCL3 PE=2 SV=1	0	52.432	17	9	36	9	1	293	32	5.68	121.28	9	0	1.113	0.663848	94.7	105.3	16.77	4.77	7.73417e+07	1.08458e+08	9.85376e+07	1.0965e+08	1.05306e+08	1.15783e+08	High	High	High	High	High	High
FALSE	High	None	B2RXH8	Heterogeneous nuclear ribonucleoprotein C-like 2 OS=Homo sapiens OX=9606 GN=HNRNPCL2 PE=1 SV=1	0	52.432	17	9	36	9	1	293	32.1	5.44	121.28	9	0	1.113	0.663848	94.7	105.3	16.77	4.77	7.73417e+07	1.08458e+08	9.85376e+07	1.0965e+08	1.05306e+08	1.15783e+08	High	High	High	High	High	High
FALSE	High	Master Protein	Q3ZCQ8	Mitochondrial import inner membrane translocase subunit TIM50 OS=Homo sapiens OX=9606 GN=TIMM50 PE=1 SV=2	0	52.28	25	7	29	7	1	353	39.6	8.37	126.17	7	0	1.394	0.722469	83.5	116.5	32.93	27.56	3.03772e+07	1.52717e+07	2.31868e+07	3.23289e+07	2.06341e+07	3.64775e+07	High	High	High	High	High	High
FALSE	High	Master Protein	Q9BSJ2	Gamma-tubulin complex component 2 OS=Homo sapiens OX=9606 GN=TUBGCP2 PE=1 SV=2	0	52.276	17	10	22	10	1	902	102.5	6.84	69.21	10	0	0.949	0.960763	102.6	97.4	10.59	7.28	1.1455e+07	1.35129e+07	1.40708e+07	1.19501e+07	1.28235e+07	1.3821e+07	High	High	High	High	High	High
FALSE	High	Master Protein	Q8IY37	Probable ATP-dependent RNA helicase DHX37 OS=Homo sapiens OX=9606 GN=DHX37 PE=1 SV=1	0	52.27	14	13	24	13	1	1157	129.5	8.1	68.07	13	0	0.832	0.966758	109.2	90.8	44.19	11.52	8.89562e+06	2.07876e+07	2.37853e+07	1.49735e+07	1.72961e+07	1.88788e+07	High	High	High	High	High	High
FALSE	High	None	A6NKT7	RanBP2-like and GRIP domain-containing protein 3 OS=Homo sapiens OX=9606 GN=RGPD3 PE=3 SV=2	0	52.243	8	12	25	12	1	1758	197.4	6.33	63.89	12	0	1.038	0.986094	98.1	101.9	41.38	26.22	6.606e+06	1.25789e+07	1.63145e+07	1.35108e+07	1.30566e+07	8.05683e+06	High	High	High	High	High	High
FALSE	High	Master Protein	O15397	Importin-8 OS=Homo sapiens OX=9606 GN=IPO8 PE=1 SV=2	0	52.155	13	12	40	11	1	1037	119.9	5.16	122.55	12	1	1.115	0.604624	94.6	105.4	9.29	8.92	2.0476e+07	2.42155e+07	2.41145e+07	2.36012e+07	2.81239e+07	2.688e+07	High	High	High	High	High	High
FALSE	High	Master Protein	Q13217	DnaJ homolog subfamily C member 3 OS=Homo sapiens OX=9606 GN=DNAJC3 PE=1 SV=1	0	51.971	26	11	17	11	1	504	57.5	6.15	60.38	11	0	1.941	0.639756	68	132	78.53	16.5	1.21044e+06	1.33784e+07	16980982	2.55504e+07	3.38827e+07	2.59611e+07	High	Peak Found	Peak Found	High	High	High
FALSE	High	Master Protein	P56270	Myc-associated zinc finger protein OS=Homo sapiens OX=9606 GN=MAZ PE=1 SV=1	0	51.97	23	9	27	9	1	477	48.6	8.95	94.15	9	0	0.95	0.997279	102.6	97.4	30.86	12.96	1.61558e+07	2.18128e+07	3.0074e+07	2.02546e+07	2.54402e+07	2.07235e+07	High	High	High	High	High	High
FALSE	High	Master Protein	P36873	Serine/threonine-protein phosphatase PP1-gamma catalytic subunit OS=Homo sapiens OX=9606 GN=PPP1CC PE=1 SV=1	0	51.958	37	10	34	2	1	323	37	6.54	132.98	10	0	0.762	0.806551	113.5	86.5	83.69	24.6	1.66909e+06	8.75484e+06	3044786	3.18048e+06	1.99132e+06	2.31927e+06	Peak Found	High	High	High	High	High
FALSE	High	Master Protein	Q15907	Ras-related protein Rab-11B OS=Homo sapiens OX=9606 GN=RAB11B PE=1 SV=4	0	51.9	48	12	38	12	1	218	24.5	5.94	108.86	12	0	1.017	0.760406	99.1	100.9	53.07	3.76	2.4797e+07	8.14646e+07	8.53735e+07	7.84224e+07	8.43365e+07	82884880	High	High	High	High	High	High
FALSE	High	Master Protein	Q9Y6M1	Insulin-like growth factor 2 mRNA-binding protein 2 OS=Homo sapiens OX=9606 GN=IGF2BP2 PE=1 SV=2	0	51.534	23	11	32	9	1	599	66.1	8.46	98.46	11	0	0.938	0.969744	103.2	96.8	19.23	17.97	1.5348e+07	2.04458e+07	2.26506e+07	2.35128e+07	1.91759e+07	1.64873e+07	High	High	High	High	High	High
FALSE	High	Master Protein	P14314	Glucosidase 2 subunit beta OS=Homo sapiens OX=9606 GN=PRKCSH PE=1 SV=2	0	51.47	17	7	13	7	1	528	59.4	4.41	62.49	7	0	33.991	0.442789	5.7	194.3	95.85	6.86	683221	1.81858e+06	156621	2.10656e+07	2.32234e+07	2.41038e+07	Peak Found	Peak Found	Peak Found	High	High	High
FALSE	High	Master Protein	Q15031	Leucine--tRNA ligase, mitochondrial OS=Homo sapiens OX=9606 GN=LARS2 PE=1 SV=2	0	51.35	17	12	21	12	1	903	101.9	8.22	60.91	12	0	1.198	0.809338	91	109	22.58	21.53	1.63247e+07	2.59512e+07	2.23678e+07	1.8468e+07	2.82374e+07	2.68058e+07	Peak Found	High	High	High	High	Peak Found
FALSE	High	Master Protein	P18085	ADP-ribosylation factor 4 OS=Homo sapiens OX=9606 GN=ARF4 PE=1 SV=3	0	51.099	66	10	46	6	1	180	20.5	7.14	155.86	10	0	1.757	0.306115	72.5	127.5	13.82	6.59	3.13401e+07	2.58439e+07	3.41038e+07	55872122	5.50781e+07	4.94147e+07	High	High	High	High	High	High
FALSE	High	Master Protein	Q7Z478	ATP-dependent RNA helicase DHX29 OS=Homo sapiens OX=9606 GN=DHX29 PE=1 SV=2	0	50.932	11	10	21	9	1	1369	155.1	8.09	69.94	10	1	1.119	0.739242	94.4	105.6	50.28	25.66	1.54731e+07	4.8682e+06	1.17758e+07	11494649	1.31744e+07	1.85739e+07	High	High	High	High	High	High
FALSE	High	Master Protein	O43684	Mitotic checkpoint protein BUB3 OS=Homo sapiens OX=9606 GN=BUB3 PE=1 SV=1	0	50.847	38	9	31	9	1	328	37.1	6.84	124.93	9	0	0.845	0.995677	108.4	91.6	35.92	1.95	2.91758e+07	54376661	6.28994e+07	47161904	4.53986e+07	4.59737e+07	High	High	High	High	High	High
FALSE	High	Master Protein	Q9BVI4	Nucleolar complex protein 4 homolog OS=Homo sapiens OX=9606 GN=NOC4L PE=1 SV=1	0	50.543	25	9	23	9	1	516	58.4	7.49	73.65	9	0	1.618	0.17148	76.4	123.6	9.08	6.41	1.80127e+07	2.14272e+07	2.08357e+07	3.37137e+07	3.07307e+07	3.48373e+07	High	High	High	High	High	High
FALSE	High	Master Protein	Q9BXP5	Serrate RNA effector molecule homolog OS=Homo sapiens OX=9606 GN=SRRT PE=1 SV=1	0	50.155	15	11	22	11	1	876	100.6	5.96	63.91	11	0	1.351	0.722469	85.1	114.9	24.15	17.91	1.4841e+07	9.28455e+06	1.1087e+07	1.498e+07	1.11067e+07	1.57789e+07	High	High	High	High	High	High
FALSE	High	Master Protein	P78344	Eukaryotic translation initiation factor 4 gamma 2 OS=Homo sapiens OX=9606 GN=EIF4G2 PE=1 SV=1	0	50.069	15	11	27	11	1	907	102.3	7.14	95.51	11	0	1.055	0.909559	97.3	102.7	16.79	24.33	1.32929e+07	1.16232e+07	9.45684e+06	1.22654e+07	9.31015e+06	1.52893e+07	High	High	High	High	High	High
FALSE	High	None	P62491	Ras-related protein Rab-11A OS=Homo sapiens OX=9606 GN=RAB11A PE=1 SV=3	0	50.033	45	11	37	11	1	216	24.4	6.57	108.86	11	0	1.012	0.760406	99.4	100.6	55.31	3.68	2.25495e+07	8.06625e+07	8.37017e+07	7.73803e+07	8.31029e+07	8.15908e+07	High	High	High	High	High	High
FALSE	High	Master Protein	Q9UGI8	Testin OS=Homo sapiens OX=9606 GN=TES PE=1 SV=1	0	49.983	35	10	20	10	1	421	48	7.68	69.55	10	0	3.167	0.958446	48	152	122.8	51.65	4.93983e+07	5.37103e+06	6.52861e+06	2.07658e+07	6.44248e+06	20678933	High	High	High	High	High	High
FALSE	High	Master Protein	Q86WJ1	Chromodomain-helicase-DNA-binding protein 1-like OS=Homo sapiens OX=9606 GN=CHD1L PE=1 SV=3	0	49.95	12	9	16	9	1	897	100.9	6.9	58.67	9	0	0.892	0.921324	105.7	94.3	17.86	17.58	4.9059e+06	6.382e+06	7.03466e+06	6.92844e+06	4.89161e+06	5.69238e+06	High	High	High	High	High	High
FALSE	High	Master Protein	P51531	Probable global transcription activator SNF2L2 OS=Homo sapiens OX=9606 GN=SMARCA2 PE=1 SV=2	0	49.92	8	11	30	2	1	1590	181.2	7.2	87.24	11	0	1.776		72	128	58.86		681719	281021		777456			Peak Found	High	Not Found	Peak Found	Not Found	Not Found
FALSE	High	Master Protein	P62195	26S proteasome regulatory subunit 8 OS=Homo sapiens OX=9606 GN=PSMC5 PE=1 SV=1	0	49.696	32	12	31	11	1	406	45.6	7.55	101.72	12	1	0.931	0.700727	103.5	96.5	39.23	1.31	46651763	2.47422e+07	2.49258e+07	2.33048e+07	22740746	2.32172e+07	High	High	High	High	High	High
FALSE	High	Master Protein	P04406	Glyceraldehyde-3-phosphate dehydrogenase OS=Homo sapiens OX=9606 GN=GAPDH PE=1 SV=3	0	49.559	37	9	29	9	1	335	36	8.46	105.68	9	0	1.161	0.583815	92.5	107.5	16.38	13.19	4.38221e+07	4.45837e+07	3.27649e+07	4.46158e+07	50887636	5.81138e+07	High	High	High	High	High	High
FALSE	High	None	Q6NXT2	Histone H3.3C OS=Homo sapiens OX=9606 GN=H3-5 PE=1 SV=3	0	49.544	32	11	77	3	1	135	15.2	11.11	194.47	11	0	0.859	0.473805	107.6	92.4	8.05	6.63	2087760987	2.26827e+09	2.45327e+09	2.05013e+09	1.94803e+09	1.79585e+09	High	High	High	High	High	High
FALSE	High	Master Protein	Q9BW92	Threonine--tRNA ligase, mitochondrial OS=Homo sapiens OX=9606 GN=TARS2 PE=1 SV=1	0	49.488	20	11	19	11	1	718	81	7.3	61.68	11	0	1.296	0.725435	87.1	112.9	59.16	6.26	4.17191e+06	1.07527e+07	1.65954e+07	1.39383e+07	1.55008e+07	1.39299e+07	High	High	High	High	High	High
FALSE	High	Master Protein	Q9BZJ0	Crooked neck-like protein 1 OS=Homo sapiens OX=9606 GN=CRNKL1 PE=1 SV=4	0	49.449	18	13	28	13	1	848	100.4	8	67.16	13	0	0.873	0.989005	106.8	93.2	19.2	11.87	14339532	2.07072e+07	2.01801e+07	1.76209e+07	1.65921e+07	2.0769e+07	High	High	High	High	High	High
FALSE	High	Master Protein	P51571	Translocon-associated protein subunit delta OS=Homo sapiens OX=9606 GN=SSR4 PE=1 SV=1	0	49.346	38	7	42	7	1	173	19	6.15	153.08	7	0	0.988	0.958893	100.6	99.4	16.18	7.6	4.73373e+07	3.70978e+07	5.12817e+07	4.19017e+07	4.86381e+07	46774561	High	High	High	High	High	High
FALSE	High	Master Protein Rejected	O15131	Importin subunit alpha-6 OS=Homo sapiens OX=9606 GN=KPNA5 PE=1 SV=3	0	49.321	16	9	21	0	0	539	60.6	5.12	77.09	9	0													High	High	High	Peak Found	Peak Found	High
FALSE	High	Master Protein	Q96F07	Cytoplasmic FMR1-interacting protein 2 OS=Homo sapiens OX=9606 GN=CYFIP2 PE=1 SV=2	0	49.277	8	11	27	1	1	1278	148.3	7.31	85.27	11	0	1.009	0.832726	99.6	100.4	9.63	21.23	1.88487e+06	1.98338e+06	1.64008e+06	1.28446e+06	1.91875e+06	1.90125e+06	High	Peak Found	Peak Found	Peak Found	Peak Found	High
FALSE	High	Master Protein	P51812	Ribosomal protein S6 kinase alpha-3 OS=Homo sapiens OX=9606 GN=RPS6KA3 PE=1 SV=1	0	49.131	19	10	26	6	1	740	83.7	6.89	83.66	10	4	1.482	0.521263	80.6	119.4	22.81	23.86	1.33158e+07	18937095	2.12129e+07	3.42477e+07	2.10033e+07	2.80555e+07	Peak Found	High	High	High	High	High
FALSE	High	Master Protein	Q53GS9	U4/U6.U5 tri-snRNP-associated protein 2 OS=Homo sapiens OX=9606 GN=USP39 PE=1 SV=2	0	49.031	24	12	33	11	1	565	65.3	8.91	117.54	12	0	1.118	0.87416	94.4	105.6	31.37	8.2	3.29545e+07	1.94847e+07	2.01525e+07	1.95804e+07	2.25385e+07	2.27512e+07	High	High	High	High	High	High
FALSE	High	Master Protein	P20073	Annexin A7 OS=Homo sapiens OX=9606 GN=ANXA7 PE=1 SV=3	0	49.003	29	12	35	12	1	488	52.7	5.68	98.5	12	0	1.217	0.616991	90.2	109.8	23.75	4.42	2.53709e+07	3.66037e+07	4.12722e+07	4.42426e+07	4.45455e+07	4.78737e+07	High	High	High	High	High	High
FALSE	High	Master Protein	Q96MU7	YTH domain-containing protein 1 OS=Homo sapiens OX=9606 GN=YTHDC1 PE=1 SV=3	0	48.392	17	12	27	12	1	727	84.6	6.23	68.15	12	0	1.142	0.884974	93.4	106.6	34.77	6.81	3.47692e+07	2.7031e+07	5.29359e+07	4.33633e+07	3.97078e+07	3.79859e+07	High	High	High	High	High	High
FALSE	High	Master Protein	Q15126	Phosphomevalonate kinase OS=Homo sapiens OX=9606 GN=PMVK PE=1 SV=3	0	48.076	50	9	20	9	1	192	22	5.73	72.72	9	0	0.967	0.959949	101.7	98.3	10.66	5.73	2.93057e+07	2.66718e+07	2.36526e+07	2.578e+07	2.50096e+07	2.79102e+07	High	High	High	High	High	High
FALSE	High	Master Protein	Q9HCE1	Helicase MOV-10 OS=Homo sapiens OX=9606 GN=MOV10 PE=1 SV=2	0	47.804	14	11	36	11	1	1003	113.6	8.82	121.9	11	0	0.612	0.790305	124	76	41.36	10.03	8.65653e+06	2.0824e+07	2.01851e+07	1.09196e+07	1.33564e+07	1.23601e+07	High	High	High	High	High	High
FALSE	High	Master Protein	O75439	Mitochondrial-processing peptidase subunit beta OS=Homo sapiens OX=9606 GN=PMPCB PE=1 SV=2	0	47.796	26	11	24	10	1	489	54.3	6.83	76.6	11	0	0.996	0.986094	100.2	99.8	9.88	4.6	2.49616e+07	2.19203e+07	2.06301e+07	2.17282e+07	2.18433e+07	2.35676e+07	High	High	High	High	High	High
FALSE	High	Master Protein	Q8TD19	Serine/threonine-protein kinase Nek9 OS=Homo sapiens OX=9606 GN=NEK9 PE=1 SV=2	0	47.771	15	11	19	11	1	979	107.1	5.74	72.28	11	0	1.682	0.445808	74.6	125.4	25.75	12.7	4.20017e+06	7.01185e+06	6.67481e+06	9.41671e+06	1.21452e+07	1.12242e+07	High	High	High	High	High	High
FALSE	High	None	P0CG39	POTE ankyrin domain family member J OS=Homo sapiens OX=9606 GN=POTEJ PE=3 SV=1	0	47.763	4	6	44	2	1	1038	117.3	5.97	144.17	6	0	0.963	0.813098	101.9	98.1	10.44	6.86	4.24635e+08	4.82061e+08	523780143	4.64078e+08	4.77086e+08	4.1792e+08	High	High	High	High	High	High
FALSE	High	None	Q9BYX7	Putative beta-actin-like protein 3 OS=Homo sapiens OX=9606 GN=POTEKP PE=5 SV=1	0	47.741	11	4	41	2	1	375	42	6.33	146.26	4	0	1.188	0.444508	91.4	108.6	1.42	8	1.60495e+08	1.56042e+08	1.58804e+08	1.85914e+08	2.14372e+08	1.8866e+08	High	High	High	High	High	High
FALSE	High	Master Protein	P02786	Transferrin receptor protein 1 OS=Homo sapiens OX=9606 GN=TFRC PE=1 SV=2	0	47.651	17	10	17	10	1	760	84.8	6.61	51.22	10	0	1.111	0.680707	94.8	105.2	35.71	21.66	1.31485e+07	6.16177e+06	1.17564e+07	1.7553e+07	1.17197e+07	1.3057e+07	High	High	High	High	High	High
FALSE	High	Master Protein	P51148	Ras-related protein Rab-5C OS=Homo sapiens OX=9606 GN=RAB5C PE=1 SV=2	0	47.561	33	8	50	6	1	216	23.5	8.41	173.68	8	2	1.829	0.402051	70.7	129.3	18.56	7.48	5.14403e+07	37158512	3.85785e+07	6.86973e+07	70562851	78911297	High	High	High	High	High	High
FALSE	High	Master Protein	Q96CW1	AP-2 complex subunit mu OS=Homo sapiens OX=9606 GN=AP2M1 PE=1 SV=2	0	47.527	25	11	32	11	1	435	49.6	9.54	87.33	11	0	1.095	0.67006	95.5	104.5	12.26	10.99	2.58192e+07	3.2547e+07	3.17921e+07	3.00744e+07	3.74751e+07	3.48101e+07	High	High	High	High	High	High
FALSE	High	Master Protein	Q9H6R4	Nucleolar protein 6 OS=Homo sapiens OX=9606 GN=NOL6 PE=1 SV=2	0	47.45	12	10	16	10	1	1146	127.5	7.64	56.59	10	0	0.658	0.582851	120.7	79.3	29.76	22.19	7.72535e+06	5.90357e+06	1.06819e+07	4.19496e+06	5.08081e+06	6.50859e+06	High	High	High	High	High	High
FALSE	High	Master Protein	P10155	RNA-binding protein RO60 OS=Homo sapiens OX=9606 GN=RO60 PE=1 SV=2	0	47.409	25	10	29	10	1	538	60.6	8.03	95.04	10	0	1.008	0.746962	99.6	100.4	31.15	16.44	9.27031e+06	1.76164e+07	1.62747e+07	1.64053e+07	1.49728e+07	2.04507e+07	High	High	High	High	High	High
FALSE	High	Master Protein	Q13263	Transcription intermediary factor 1-beta OS=Homo sapiens OX=9606 GN=TRIM28 PE=1 SV=5	0	47.25	20	10	17	10	1	835	88.5	5.77	56.96	10	0	1.409	0.725435	83	117	74.41	14.51	1.62336e+06	1.02314e+07	1.43803e+07	1.12554e+07	1.4842e+07	1.44186e+07	High	High	High	High	High	High
FALSE	High	Master Protein	P61619	Protein transport protein Sec61 subunit alpha isoform 1 OS=Homo sapiens OX=9606 GN=SEC61A1 PE=1 SV=2	0	47.239	16	8	30	8	1	476	52.2	8.06	87.43	8	0	0.883	0.916716	106.2	93.8	41.81	6.21	3.55769e+07	88947839	7.8689e+07	6.94741e+07	6.51117e+07	7.37382e+07	High	High	High	High	High	High
FALSE	High	Master Protein	P48729	Casein kinase I isoform alpha OS=Homo sapiens OX=9606 GN=CSNK1A1 PE=1 SV=2	0	47.172	41	12	35	12	1	337	38.9	9.57	82.06	12	0	0.952	0.818925	102.5	97.5	26.18	6.12	1.39899e+07	2.35937e+07	2.24017e+07	2.13217e+07	2.1034e+07	2.34928e+07	High	High	High	High	High	High
FALSE	High	Master Protein	Q9UI10	Translation initiation factor eIF-2B subunit delta OS=Homo sapiens OX=9606 GN=EIF2B4 PE=1 SV=2	0	47.107	26	11	20	11	1	523	57.5	9.38	58.4	11	0	0.919	0.99023	104.2	95.8	18.06	31.35	2.58951e+07	2.24055e+07	1.79404e+07	2.0593e+07	1.68162e+07	3.05647e+07	High	High	High	High	High	High
FALSE	High	Master Protein	Q13895	Bystin OS=Homo sapiens OX=9606 GN=BYSL PE=1 SV=3	0	46.838	27	10	28	10	1	437	49.6	8.12	80.82	10	0	0.579	0.720765	126.6	73.4	38.64	11.99	1.09858e+07	2.5285e+07	2.23309e+07	1.29386e+07	1.22024e+07	1.52969e+07	High	High	High	High	High	High
FALSE	High	Master Protein Rejected	Q5T2N8	ATPase family AAA domain-containing protein 3C OS=Homo sapiens OX=9606 GN=ATAD3C PE=2 SV=2	0	46.484	22	8	31	0	0	411	46.4	9.31	124.63	8	0													High	High	High	High	High	High
FALSE	High	Master Protein	Q9NQG5	Regulation of nuclear pre-mRNA domain-containing protein 1B OS=Homo sapiens OX=9606 GN=RPRD1B PE=1 SV=1	0	46.413	38	10	22	7	1	326	36.9	5.97	87.1	10	2	1.567	0.636375	77.9	122.1	15.7	27.58	1.00954e+07	8.66562e+06	7.36198e+06	8.43307e+06	1.48196e+07	1.35767e+07	High	High	High	High	High	High
FALSE	High	Master Protein	Q14669	E3 ubiquitin-protein ligase TRIP12 OS=Homo sapiens OX=9606 GN=TRIP12 PE=1 SV=1	0	46.338	9	13	14	13	1	1992	220.3	8.48	43.2	13	0	0.695	0.737036	118	82	41.68	26.48	8.67894e+06	5078329	1.23261e+07	4.64455e+06	6.03533e+06	7915374	High	High	High	High	High	High
FALSE	High	Master Protein	Q9UM54	Unconventional myosin-VI OS=Homo sapiens OX=9606 GN=MYO6 PE=1 SV=4	0	46.337	11	10	18	10	1	1294	149.6	8.53	58.94	10	0	1.13	0.866253	93.9	106.1	19.57	12.26	5.57707e+06	8.06317e+06	6.19702e+06	7000380	6.13587e+06	7.85169e+06	High	High	High	High	High	High
FALSE	High	None	Q5M9Q1	NKAP-like protein OS=Homo sapiens OX=9606 GN=NKAPL PE=1 SV=3	0	46.088	6	7	37	7	1	402	46.3	9.72	115.9	7	0	1.514	0.616991	79.6	120.4	4.03	21.97	1.24168e+08	1.27403e+08	1.34304e+08	1.92855e+08	1.29617e+08	1.98132e+08	High	High	High	High	High	High
FALSE	High	None	Q7Z3J3	RanBP2-like and GRIP domain-containing protein 4 OS=Homo sapiens OX=9606 GN=RGPD4 PE=2 SV=3	0	46.066	7	10	19	10	1	1758	197.2	6.27	50.88	10	0	1.076	0.986146	96.3	103.7	42.29	32.53	5.74419e+06	1.08389e+07	1.44531e+07	1.18879e+07	1.1665e+07	6.19254e+06	Peak Found	High	High	High	High	High
FALSE	High	None	A0A2R8Y4L2	Heterogeneous nuclear ribonucleoprotein A1-like 3 OS=Homo sapiens OX=9606 GN=HNRNPA1L3 PE=4 SV=1	0	45.805	35	7	30	4	1	275	29.2	9.48	98.03	7	0	1.839	0.582851	70.4	129.6	36.58	11.98	1.10293e+07	5.36365e+06	7.26008e+06	1.33517e+07	1.07948e+07	1.34344e+07	High	High	High	High	High	High
FALSE	High	Master Protein	P27816	Microtubule-associated protein 4 OS=Homo sapiens OX=9606 GN=MAP4 PE=1 SV=3	0	45.561	11	10	17	10	1	1152	120.9	5.43	60.56	10	0	1.237	0.730489	89.4	110.6	70.31	1.38	1.49918e+06	8.64536e+06	1.10469e+07	1.072e+07	1.04539e+07	1.06913e+07	High	High	High	High	High	High
FALSE	High	Master Protein	Q96KG9	N-terminal kinase-like protein OS=Homo sapiens OX=9606 GN=SCYL1 PE=1 SV=1	0	45.526	17	11	23	11	1	808	89.6	6.3	73.38	11	0	1.909	0.616991	68.8	131.2	14.84	51.09	11683483	1.33425e+07	9.88956e+06	3.68843e+07	1.26e+07	2.22985e+07	High	High	High	High	High	High
FALSE	High	Master Protein	Q9P0J0	NADH dehydrogenase [ubiquinone] 1 alpha subcomplex subunit 13 OS=Homo sapiens OX=9606 GN=NDUFA13 PE=1 SV=3	0	45.488	67	7	33	7	1	144	16.7	8.43	106.82	7	0	1.789	0.585394	71.7	128.3	40.05	20.22	1.48694e+07	3.47397e+07	2.48036e+07	46995318	4.43786e+07	31517584	High	High	High	High	High	High
FALSE	High	Master Protein	Q709C8	Intermembrane lipid transfer protein VPS13C OS=Homo sapiens OX=9606 GN=VPS13C PE=1 SV=1	0	45.461	4	10	17	10	1	3753	422.1	6.83	69.83	10	0	0.802	0.89042	111	89	21.84	41.87	7.26783e+06	4.78221e+06	5.50836e+06	3.8991e+06	4.41838e+06	8.10202e+06	High	High	High	Peak Found	High	High
FALSE	High	Master Protein	P62854	40S ribosomal protein S26 OS=Homo sapiens OX=9606 GN=RPS26 PE=1 SV=3	0	45.417	50	5	41	5	1	115	13	11	122.94	5	0	0.987	0.755311	100.7	99.3	74.46	0.85	5.33582e+07	5.49273e+08	5.37877e+08	5.36362e+08	5.27356e+08	5.30876e+08	High	High	High	High	High	High
FALSE	High	Master Protein	Q9NYF8	Bcl-2-associated transcription factor 1 OS=Homo sapiens OX=9606 GN=BCLAF1 PE=1 SV=2	0	45.38	14	11	17	11	1	920	106.1	9.98	40.53	11	0	0.965	0.764834	101.8	98.2	18.36	37.32	23798660	2.70161e+07	1.85966e+07	2.29671e+07	1.08201e+07	2.32479e+07	High	High	High	High	High	High
FALSE	High	Master Protein	Q13330	Metastasis-associated protein MTA1 OS=Homo sapiens OX=9606 GN=MTA1 PE=1 SV=2	0	45.349	16	10	33	8	1	715	80.7	9.26	96.1	10	0	1.541	0.696757	78.7	121.3	59.63	2.44	5.18197e+06	1.18689e+07	1.98203e+07	1.82842e+07	1.86148e+07	1.77336e+07	High	High	High	High	High	High
FALSE	High	Master Protein	P57721	Poly(rC)-binding protein 3 OS=Homo sapiens OX=9606 GN=PCBP3 PE=1 SV=2	0	45.196	21	7	38	1	1	371	39.4	8.07	133.44	7	0	0.92	0.903594	104.2	95.8	10.66	2.6	3.17758e+06	2.58938e+06	3.07417e+06	2.82891e+06	2.81388e+06	2.94954e+06	High	High	Peak Found	Peak Found	High	High
FALSE	High	Master Protein	Q14527	Helicase-like transcription factor OS=Homo sapiens OX=9606 GN=HLTF PE=1 SV=2	0	45.115	13	10	21	10	1	1009	113.9	8.6	57.12	10	0	0.374	0.792434	145.6	54.4	72.04	20.91	5095059	3.30169e+07	4.19534e+07	1.23468e+07	1.31042e+07	8.65969e+06	High	Peak Found	High	High	High	High
FALSE	High	Master Protein	P23381	Tryptophan--tRNA ligase, cytoplasmic OS=Homo sapiens OX=9606 GN=WARS1 PE=1 SV=2	0	45.062	30	9	26	9	1	471	53.1	6.23	85.44	9	0	0.974	0.789221	101.3	98.7	19.17	12.92	8.99985e+06	1.2983e+07	1.26672e+07	1.13107e+07	1.23328e+07	1.4528e+07	High	High	High	High	High	High
FALSE	High	Master Protein	Q9P2D1	Chromodomain-helicase-DNA-binding protein 7 OS=Homo sapiens OX=9606 GN=CHD7 PE=1 SV=3	0	44.748	5	12	25	9	1	2997	335.7	6.34	54.92	12	2	1.01	0.685195	99.5	100.5	30.2	16.95	6718123	1.21141e+07	12113196	1.22294e+07	1.58376e+07	1.17118e+07	Peak Found	High	High	High	High	High
FALSE	High	None	Q92928	Putative Ras-related protein Rab-1C OS=Homo sapiens OX=9606 GN=RAB1C PE=5 SV=2	0	44.712	44	8	42	3	1	201	22	5.43	129.84	8	0	1.849	0.953243	70.2	129.8	54.43	43.62	6.61608e+06	6491214	1.55619e+07	12235852	5224609	1.37008e+07	High	High	High	High	High	High
FALSE	High	None	Q969P6	DNA topoisomerase I, mitochondrial OS=Homo sapiens OX=9606 GN=TOP1MT PE=1 SV=1	0	44.655	10	10	58	10	1	601	69.8	9.41	164.31	10	0	0.828	0.817661	109.4	90.6	18.75	7.15	4.44625e+08	6.43386e+08	6.07733e+08	5.55391e+08	4.84474e+08	5.0296e+08	High	High	High	High	High	High
FALSE	High	Master Protein	O43264	Centromere/kinetochore protein zw10 homolog OS=Homo sapiens OX=9606 GN=ZW10 PE=1 SV=3	0	44.436	16	8	15	8	1	779	88.8	6.27	67.89	8	0	1.378	0.443247	84.1	115.9	6.95	14.76	9.3497e+06	1.00401e+07	1.07451e+07	1.23823e+07	1.65254e+07	1.38335e+07	High	High	High	High	High	High
FALSE	High	Master Protein	Q6P158	Putative ATP-dependent RNA helicase DHX57 OS=Homo sapiens OX=9606 GN=DHX57 PE=1 SV=2	0	44.415	8	9	23	7	1	1386	155.5	7.71	69.15	9	1	0.578	0.774692	126.7	73.3	52.42	17	7.81988e+06	2.03741e+07	2.66315e+07	9.78872e+06	1.17822e+07	1.37971e+07	High	High	High	Peak Found	High	High
FALSE	High	Master Protein	Q8ND82	Zinc finger protein 280C OS=Homo sapiens OX=9606 GN=ZNF280C PE=1 SV=1	0	44.31	18	10	19	10	1	737	83	9.11	61.73	10	0	1.441	0.947722	81.9	118.1	47.04	23.71	1.95155e+07	9.37464e+06	9.05397e+06	1.35083e+07	9.63443e+06	1.56976e+07	High	High	High	High	High	High
FALSE	High	Master Protein	Q9UN86	Ras GTPase-activating protein-binding protein 2 OS=Homo sapiens OX=9606 GN=G3BP2 PE=1 SV=2	0	44.195	24	8	21	8	1	482	54.1	5.55	60.21	8	0	1.226	0.94449	89.8	110.2	47.91	46.18	19334161	1.89627e+07	4.11128e+07	3.57852e+07	1.33746e+07	2.3707e+07	High	High	High	High	High	High
FALSE	High	Master Protein	P39656	Dolichyl-diphosphooligosaccharide--protein glycosyltransferase 48 kDa subunit OS=Homo sapiens OX=9606 GN=DDOST PE=1 SV=4	0	44.128	27	11	39	11	1	456	50.8	6.55	98.29	11	0	1.147	0.283076	93.2	106.8	3.82	2.62	7.17926e+07	7.69237e+07	7.65954e+07	8.74203e+07	9.16525e+07	8.78366e+07	High	High	High	High	High	High
FALSE	High	Master Protein	Q15050	Ribosome biogenesis regulatory protein homolog OS=Homo sapiens OX=9606 GN=RRS1 PE=1 SV=2	0	44.034	39	11	17	11	1	365	41.2	10.7	46.42	11	0	1.091	0.768933	95.7	104.3	24.6	17.52	1.82186e+07	1.70814e+07	1.11295e+07	2.0448e+07	1.43686e+07	1.86318e+07	High	High	High	High	High	High
FALSE	High	None	Q32P51	Heterogeneous nuclear ribonucleoprotein A1-like 2 OS=Homo sapiens OX=9606 GN=HNRNPA1L2 PE=2 SV=2	0	43.95	23	7	30	4	1	320	34.2	9	96.76	7	0	0.965	0.806551	101.8	98.2	18.44	9.65	2.60097e+07	1.8112e+07	2.46777e+07	2.38204e+07	2.31044e+07	2.75659e+07	High	High	High	High	High	High
FALSE	High	Master Protein	Q9BW27	Nuclear pore complex protein Nup85 OS=Homo sapiens OX=9606 GN=NUP85 PE=1 SV=1	0	43.82	19	10	17	10	1	656	75	5.55	66.45	10	0	1.129	0.758355	93.9	106.1	8.89	40.02	8.86404e+06	9.57916e+06	1.05765e+07	1.0818e+07	18229597	8.64026e+06	High	High	High	High	High	High
FALSE	High	Master Protein	Q12797	Aspartyl/asparaginyl beta-hydroxylase OS=Homo sapiens OX=9606 GN=ASPH PE=1 SV=3	0	43.808	20	12	19	12	1	758	85.8	5.01	55.1	12	0	1000			200		15.4				1.55411e+07	1.68954e+07	2.08036e+07	Not Found	Not Found	Not Found	High	High	High
FALSE	High	Master Protein	Q9BY32	Inosine triphosphate pyrophosphatase OS=Homo sapiens OX=9606 GN=ITPA PE=1 SV=2	0	43.762	54	6	20	6	1	194	21.4	5.66	79.09	6	0	0.884	0.877649	106.2	93.8	65.09	13.84	2.88506e+06	1.20628e+07	1.59274e+07	9.18376e+06	1.06639e+07	1.21348e+07	High	High	High	High	High	High
FALSE	High	Master Protein	Q8N9Q2	Protein SREK1IP1 OS=Homo sapiens OX=9606 GN=SREK1IP1 PE=1 SV=1	0	43.641	18	5	27	5	1	155	18.2	9.85	98.97	5	0	1.265	0.683223	88.3	111.7	7.17	26.06	6.07155e+07	5.31883e+07	59996365	9.23176e+07	53875400	75895208	High	High	High	High	High	High
FALSE	High	Master Protein	P15311	Ezrin OS=Homo sapiens OX=9606 GN=EZR PE=1 SV=4	0	43.528	22	12	22	7	1	586	69.4	6.27	52.57	12	4	1.214	0.958893	90.3	109.7	49.83	19.93	2.29928e+07	1.02392e+07	1.05558e+07	1.07821e+07	1.28161e+07	1.60012e+07	High	High	High	High	High	Peak Found
FALSE	High	Master Protein	P82650	28S ribosomal protein S22, mitochondrial OS=Homo sapiens OX=9606 GN=MRPS22 PE=1 SV=1	0	43.503	29	10	22	10	1	360	41.3	7.9	71.73	10	0	1.579	0.431712	77.5	122.5	18.68	8.13	1.24492e+07	1.76444e+07	1.75193e+07	2.76629e+07	2.44921e+07	2.86987e+07	High	High	High	High	High	High
FALSE	High	Master Protein	Q9NRF8	CTP synthase 2 OS=Homo sapiens OX=9606 GN=CTPS2 PE=1 SV=1	0	43.484	24	10	17	7	1	586	65.6	6.9	61.83	10	0	1.138	0.742226	93.5	106.5	34.84	11.88	5.54061e+06	9.3448e+06	1.16383e+07	1.06388e+07	9.50796e+06	1.20528e+07	High	High	High	High	High	High
FALSE	High	Master Protein	P24752	Acetyl-CoA acetyltransferase, mitochondrial OS=Homo sapiens OX=9606 GN=ACAT1 PE=1 SV=1	0	43.409	29	7	22	7	1	427	45.2	8.85	100.89	7	0	1.602	0.445808	76.9	123.1	13.95	26.29	9.52871e+06	1.24076e+07	1.02563e+07	1.64256e+07	1.49496e+07	2.39944e+07	High	High	High	High	High	High
FALSE	High	Master Protein	O15269	Serine palmitoyltransferase 1 OS=Homo sapiens OX=9606 GN=SPTLC1 PE=1 SV=1	0	43.37	22	8	15	8	1	473	52.7	6.01	51.64	8	0	0.94	0.806551	103.1	96.9	42.74	46.88	4.40079e+06	9.29503e+06	1.13434e+07	8.74103e+06	1.65448e+07	7.07257e+06	High	High	High	High	High	High
FALSE	High	Master Protein	P46782	40S ribosomal protein S5 OS=Homo sapiens OX=9606 GN=RPS5 PE=1 SV=4	0	43.207	32	9	33	9	1	204	22.9	9.72	100.17	9	0	0.744	0.661133	114.7	85.3	31.85	9.48	97262772	5.02809e+07	7.36952e+07	4.67234e+07	5.48244e+07	5.5763e+07	High	High	High	High	High	High
FALSE	High	Master Protein	Q15428	Splicing factor 3A subunit 2 OS=Homo sapiens OX=9606 GN=SF3A2 PE=1 SV=2	0	43.139	18	8	22	8	1	464	49.2	9.64	83.19	8	0	1.169	0.854391	92.2	107.8	22.45	11.16	1.35848e+07	1.32784e+07	1.94269e+07	1.84492e+07	1.49029e+07	1.58818e+07	High	High	High	High	High	High
FALSE	High	Master Protein	P53007	Tricarboxylate transport protein, mitochondrial OS=Homo sapiens OX=9606 GN=SLC25A1 PE=1 SV=2	0	43.13	36	12	36	12	1	311	34	9.89	105.43	12	0	1.026	0.832726	98.7	101.3	22.85	14.39	4.80919e+07	5.3797e+07	7.35549e+07	5.86207e+07	44121515	55186780	High	High	High	High	High	High
FALSE	High	Master Protein	Q9Y490	Talin-1 OS=Homo sapiens OX=9606 GN=TLN1 PE=1 SV=3	0	43.083	5	9	16	9	1	2541	269.6	6.07	59.4	9	0	0.802	0.832726	111	89	36.32	21.88	5.2822e+06	1.14554e+07	8.86723e+06	8.5178e+06	7.10754e+06	5.44717e+06	High	Peak Found	High	High	High	High
FALSE	High	Master Protein	Q8TCJ2	Dolichyl-diphosphooligosaccharide--protein glycosyltransferase subunit STT3B OS=Homo sapiens OX=9606 GN=STT3B PE=1 SV=1	0	43.017	11	11	28	9	1	826	93.6	8.91	90.95	11	0	1.403	0.473805	83.2	116.8	5.9	17.42	2.02357e+07	1.88195e+07	2.11718e+07	3.38957e+07	2.83901e+07	2.39044e+07	High	High	High	High	High	High
FALSE	High	Master Protein	Q15020	Squamous cell carcinoma antigen recognized by T-cells 3 OS=Homo sapiens OX=9606 GN=SART3 PE=1 SV=1	0	42.999	13	10	17	10	1	963	109.9	5.57	56.05	10	0	1.357	0.931028	84.9	115.1	54.69	10.12	1.50324e+07	6.39869e+06	6.2113e+06	1.02915e+07	8.6685e+06	8.6828e+06	High	High	High	High	High	High
FALSE	High	Master Protein	O43491	Band 4.1-like protein 2 OS=Homo sapiens OX=9606 GN=EPB41L2 PE=1 SV=1	0	42.956	13	10	18	8	1	1005	112.5	5.44	56.8	10	2	1.652	0.443247	75.4	124.6	19.43	20.23	1.22486e+07	8326354	9.90395e+06	2.02447e+07	1.35123e+07	1.63654e+07	Peak Found	High	High	High	High	High
FALSE	High	Master Protein	Q9BRX2	Protein pelota homolog OS=Homo sapiens OX=9606 GN=PELO PE=1 SV=2	0	42.889	29	12	27	12	1	385	43.3	6.34	72.49	12	0	0.997	0.903594	100.1	99.9	38.17	16.45	1.33217e+07	1.09332e+07	2.21401e+07	1.32844e+07	1.61281e+07	1.168e+07	High	High	High	High	High	High
FALSE	High	Master Protein	A0A2R8Y619	Histone H2B type 2-K1 OS=Homo sapiens OX=9606 GN=H2BK1 PE=3 SV=1	0	42.734	32	7	33	1	1	122	13.5	10.1	108.92	7	0													High	Not Found	Not Found	Not Found	Not Found	Not Found
FALSE	High	Master Protein	P56545	C-terminal-binding protein 2 OS=Homo sapiens OX=9606 GN=CTBP2 PE=1 SV=1	0	42.726	25	10	27	5	1	445	48.9	6.95	75.71	10	5	0.552	0.677105	128.8	71.2	38.49	24.36	2.37422e+07	5.15498e+07	5.28417e+07	2.03741e+07	3.36728e+07	2.8478e+07	High	High	High	High	High	High
FALSE	High	Master Protein	P57088	Transmembrane protein 33 OS=Homo sapiens OX=9606 GN=TMEM33 PE=1 SV=2	0	42.666	32	7	29	7	1	247	28	9.7	107.42	7	0	1.107	0.532755	94.9	105.1	9.01	5.91	3.66891e+07	3.31066e+07	3.96744e+07	4.06098e+07	4.48955e+07	4.05813e+07	High	High	High	High	High	High
FALSE	High	Master Protein	Q5TEC6	Histone H3-7 OS=Homo sapiens OX=9606 GN=H3-7 PE=1 SV=1	0	42.326	40	10	76	1	1	136	15.4	11.27	172.82	10	0	1.127	0.850813	94	106	8.87	51.68	136322012	119975812	142902836	159874904	48789438	153615716	High	High	High	High	High	High
FALSE	High	Master Protein	P43897	Elongation factor Ts, mitochondrial OS=Homo sapiens OX=9606 GN=TSFM PE=1 SV=2	0	42.317	33	6	23	6	1	325	35.4	8.38	119.27	6	0	1.221	0.639333	90	110	20.18	7.92	15790043	20840491	2.38371e+07	2.23736e+07	2.54492e+07	2.59802e+07	High	High	High	High	High	High
FALSE	High	Master Protein	Q13618	Cullin-3 OS=Homo sapiens OX=9606 GN=CUL3 PE=1 SV=2	0	42.316	15	9	20	9	1	768	88.9	8.48	59.58	9	0	0.779	0.639333	112.4	87.6	19.75	4.43	8.37527e+06	5.60657e+06	7.05838e+06	5.47491e+06	5.91778e+06	5.49839e+06	High	High	High	High	High	High
FALSE	High	Master Protein	Q96P16	Regulation of nuclear pre-mRNA domain-containing protein 1A OS=Homo sapiens OX=9606 GN=RPRD1A PE=1 SV=1	0	42.308	37	8	18	5	1	312	35.7	7.55	79.17	8	0	1.209	0.711324	90.6	109.4	46.93	10.62	7.76491e+06	2.70689e+06	7.10511e+06	7.22504e+06	8.85214e+06	8.58703e+06	High	High	High	High	High	High
FALSE	High	Master Protein	Q15418	Ribosomal protein S6 kinase alpha-1 OS=Homo sapiens OX=9606 GN=RPS6KA1 PE=1 SV=2	0	42.3	20	10	21	6	1	735	82.7	7.83	70.92	10	0	0.768	0.577437	113.1	86.9	21.76	19.52	5980577	3.86851e+06	4.76681e+06	3.99598e+06	2.69828e+06	3.66101e+06	High	High	High	High	Peak Found	High
FALSE	High	Master Protein	P53985	Monocarboxylate transporter 1 OS=Homo sapiens OX=9606 GN=SLC16A1 PE=1 SV=3	0	42.235	11	5	26	5	1	500	53.9	8.66	104.8	5	0	0.621	0.958893	123.4	76.6	71.62	4.87	8.58868e+06	7.09162e+07	5.94696e+07	36008024	39521472	36901231	High	High	High	High	High	High
FALSE	High	None	O00507	Probable ubiquitin carboxyl-terminal hydrolase FAF-Y OS=Homo sapiens OX=9606 GN=USP9Y PE=2 SV=2	0	42.129	4	7	19	7	1	2555	290.9	5.86	64.87	7	0	1.406	0.582851	83.1	116.9	27.94	16.31	1.59808e+07	8.9794e+06	12645465	1.55636e+07	1.77766e+07	2.14624e+07	High	High	High	High	High	High
FALSE	High	Master Protein	Q7RTV0	PHD finger-like domain-containing protein 5A OS=Homo sapiens OX=9606 GN=PHF5A PE=1 SV=1	0	41.989	75	9	27	9	1	110	12.4	8.41	69.22	9	0	0.51	0.720765	132.4	67.6	37.48	34.46	2.17859e+07	4.5899e+07	4.74205e+07	1.97556e+07	3.72814e+07	2.34288e+07	High	High	High	High	High	High
FALSE	High	Master Protein	Q15029	116 kDa U5 small nuclear ribonucleoprotein component OS=Homo sapiens OX=9606 GN=EFTUD2 PE=1 SV=1	0	41.742	10	6	15	5	1	972	109.4	5	82.96	6	0	0.882	0.935846	106.3	93.7	26.76	18.92	3.70569e+06	6117837	6.25669e+06	6.70341e+06	5.39787e+06	4.61638e+06	High	High	High	High	High	High
FALSE	High	Master Protein	Q00535	Cyclin-dependent kinase 5 OS=Homo sapiens OX=9606 GN=CDK5 PE=1 SV=3	0	41.733	35	8	37	7	1	292	33.3	7.66	105.28	8	0	1.275	0.806551	87.9	112.1	21.59	9.68	3.65421e+07	2.62849e+07	2.50103e+07	3.35106e+07	2.82373e+07	3.3625e+07	High	High	High	High	High	High
FALSE	High	Master Protein	Q8NAV1	Pre-mRNA-splicing factor 38A OS=Homo sapiens OX=9606 GN=PRPF38A PE=1 SV=1	0	41.707	22	8	36	8	1	312	37.5	9.96	114.63	8	0	0.995	0.884974	100.2	99.8	29.55	14.25	27481490	4.46911e+07	5.0863e+07	4.44896e+07	4.95977e+07	3.71887e+07	High	High	High	High	High	High
FALSE	High	Master Protein	Q9UJX3	Anaphase-promoting complex subunit 7 OS=Homo sapiens OX=9606 GN=ANAPC7 PE=1 SV=5	0	41.621	27	10	22	10	1	565	63.1	5.72	74.01	10	0	0.812	0.881982	110.4	89.6	65.54	25.76	1.27073e+06	5.41514e+06	7.15987e+06	4.3951e+06	3.8689e+06	6.24071e+06	High	High	High	High	High	High
FALSE	High	Master Protein	P61009	Signal peptidase complex subunit 3 OS=Homo sapiens OX=9606 GN=SPCS3 PE=1 SV=1	0	41.553	29	7	18	7	1	180	20.3	8.62	70.38	7	0	15.311	0.293583	12.3	187.7	37.08	4.22	2959457	5559124	6.57874e+06	8.7658e+07	8.06128e+07	8.51137e+07	Peak Found	High	High	High	High	High
FALSE	High	Master Protein	P61026	Ras-related protein Rab-10 OS=Homo sapiens OX=9606 GN=RAB10 PE=1 SV=1	0	41.55	54	11	42	6	1	200	22.5	8.38	121.17	11	1	4.69	0.639756	35.2	164.8	122.47	47.38	35136818	4891667	3.65105e+06	22940799	21990741	47824367	High	High	High	High	High	High
FALSE	High	Master Protein	Q99714	3-hydroxyacyl-CoA dehydrogenase type-2 OS=Homo sapiens OX=9606 GN=HSD17B10 PE=1 SV=3	0	41.458	32	6	19	6	1	261	26.9	7.78	76.33	6	0	0.746	0.670271	114.5	85.5	22.95	9.35	1.22278e+07	1.77537e+07	1.94635e+07	1.17732e+07	1.3246e+07	1.41991e+07	High	High	High	High	High	High
FALSE	High	Master Protein	Q9ULX3	RNA-binding protein NOB1 OS=Homo sapiens OX=9606 GN=NOB1 PE=1 SV=1	0	41.311	21	8	24	8	1	412	46.6	7.18	79.9	8	0	1.173	0.974079	92	108	12.26	29.17	1.90567e+07	1.61494e+07	1.50856e+07	1.18516e+07	18947600	2.17731e+07	High	High	High	High	High	High
FALSE	High	None	Q99666	RANBP2-like and GRIP domain-containing protein 5/6 OS=Homo sapiens OX=9606 GN=RGPD5 PE=1 SV=3	0	41.291	6	9	22	9	1	1765	198.8	6.42	59.8	9	0	0.777	0.746221	112.6	87.4	35.87	34.49	6.606e+06	1.25789e+07	1.41716e+07	9.76969e+06	9.80332e+06	4.91066e+06	High	High	High	High	High	High
FALSE	High	None	O14715	RANBP2-like and GRIP domain-containing protein 8 OS=Homo sapiens OX=9606 GN=RGPD8 PE=1 SV=2	0	41.291	6	9	22	9	1	1765	198.9	6.49	59.8	9	0	0.777	0.746221	112.6	87.4	35.87	34.49	6.606e+06	1.25789e+07	1.41716e+07	9.76969e+06	9.80332e+06	4.91066e+06	High	High	High	High	High	High
FALSE	High	Master Protein	Q15386	Ubiquitin-protein ligase E3C OS=Homo sapiens OX=9606 GN=UBE3C PE=1 SV=3	0	41.269	13	10	12	10	1	1083	123.8	6.71	31.91	10	0	1.047	0.75132	97.7	102.3	13.39	9.54	6.20217e+06	5.64884e+06	4.736e+06	6631221	5.91702e+06	5.49607e+06	High	High	High	Peak Found	High	High
FALSE	High	Master Protein	Q9UBB4	Ataxin-10 OS=Homo sapiens OX=9606 GN=ATXN10 PE=1 SV=1	0	41.118	25	10	27	10	1	475	53.5	5.25	81	10	0	1.421	0.725435	82.6	117.4	24.37	27.02	2.17057e+07	1.69029e+07	13300737	1.51344e+07	2.62884e+07	2.40168e+07	High	High	High	High	High	High
FALSE	High	Master Protein	Q969V3	Nicalin OS=Homo sapiens OX=9606 GN=NCLN PE=1 SV=2	0	40.94	14	7	26	7	1	563	62.9	6.89	111.61	7	0	1.134	0.666157	93.7	106.3	7.09	19.62	1.9066e+07	2.13782e+07	2.17993e+07	2.42476e+07	3.02787e+07	2.05505e+07	High	High	High	High	High	High
FALSE	High	Master Protein	Q8TD26	Chromodomain-helicase-DNA-binding protein 6 OS=Homo sapiens OX=9606 GN=CHD6 PE=1 SV=4	0	40.906	4	11	23	7	1	2715	305.2	6.27	55.85	11	0	0.482	0.737036	135	65	157.25	2.49	1.20957e+08	1.96682e+06	5.98226e+06	2.8814e+06	2.99896e+06	2.86675e+06	High	High	High	High	High	High
FALSE	High	Master Protein	P39019	40S ribosomal protein S19 OS=Homo sapiens OX=9606 GN=RPS19 PE=1 SV=2	0	40.848	45	9	36	9	1	145	16.1	10.32	97.14	9	0	1.124	0.953243	94.1	105.9	36.03	2.4	3.26247e+07	4.0377e+07	6.42565e+07	4.52731e+07	4.7242e+07	4.54019e+07	High	High	High	High	High	High
FALSE	High	Master Protein	Q96EK5	KIF-binding protein OS=Homo sapiens OX=9606 GN=KIFBP PE=1 SV=1	0	40.837	16	8	24	8	1	621	71.8	5.49	64.55	8	0	1.306	0.445808	86.7	113.3	15.01	19.21	1.65823e+07	2.22246e+07	2.11755e+07	2.67899e+07	3.73793e+07	2.7659e+07	High	High	High	High	High	High
FALSE	High	Master Protein	P19525	Interferon-induced, double-stranded RNA-activated protein kinase OS=Homo sapiens OX=9606 GN=EIF2AK2 PE=1 SV=2	0	40.761	15	8	29	8	1	551	62.1	8.4	97.04	8	0	1.111	0.667885	94.7	105.3	25.35	9.75	1.55347e+07	2.56082e+07	2.46496e+07	2.73898e+07	2.50334e+07	3.04022e+07	High	High	High	High	High	High
FALSE	High	Master Protein	P62140	Serine/threonine-protein phosphatase PP1-beta catalytic subunit OS=Homo sapiens OX=9606 GN=PPP1CB PE=1 SV=3	0	40.758	33	9	24	3	1	327	37.2	6.19	90.78	9	0	1.219	0.583815	90.1	109.9	23.16	23	4.59427e+06	7.38598e+06	6.12705e+06	7.46639e+06	1.07999e+07	7.33644e+06	Peak Found	High	High	Peak Found	High	High
FALSE	High	Master Protein	P62266	40S ribosomal protein S23 OS=Homo sapiens OX=9606 GN=RPS23 PE=1 SV=3	0	40.632	32	8	42	8	1	143	15.8	10.49	140.84	8	0	1.054	0.653313	97.4	102.6	13	6.36	3.05297e+08	3.79022e+08	3.9162e+08	4.34421e+08	384009456	3.99543e+08	High	High	High	High	High	High
FALSE	High	Master Protein	Q6ZXV5	Protein O-mannosyl-transferase TMTC3 OS=Homo sapiens OX=9606 GN=TMTC3 PE=1 SV=2	0	40.6	10	6	13	6	1	915	103.9	8.87	49.09	6	0	4.226	0.325914	38.3	161.7	33.44	9.85	2.8366e+06	3.68613e+06	5.45336e+06	1.55772e+07	1.72903e+07	1.42065e+07	Peak Found	High	High	High	High	High
FALSE	High	Master Protein	Q9BSD7	Cancer-related nucleoside-triphosphatase OS=Homo sapiens OX=9606 GN=NTPCR PE=1 SV=1	0	40.55	40	7	32	7	1	190	20.7	9.54	117.66	7	0	1.15	0.660839	93	107	20.7	1.44	24434115	3.31476e+07	3.7244e+07	3.77685e+07	3.88459e+07	3.81134e+07	High	High	High	High	High	High
FALSE	High	Master Protein	P07195	L-lactate dehydrogenase B chain OS=Homo sapiens OX=9606 GN=LDHB PE=1 SV=2	0	40.498	34	11	26	9	1	334	36.6	6.05	63.42	11	0	0.689	0.648428	118.4	81.6	11.94	26.21	3.10396e+07	31620515	2.52905e+07	1.85043e+07	30258376	21377654	High	High	High	High	High	High
FALSE	High	Master Protein	O95163	Elongator complex protein 1 OS=Homo sapiens OX=9606 GN=ELP1 PE=1 SV=3	0	40.395	10	10	17	10	1	1332	150.2	5.94	49.33	10	0	1.114	0.958893	94.6	105.4	24.53	10.73	5.4526e+06	8528940	6.02502e+06	6.71059e+06	5.65107e+06	6.94758e+06	High	High	High	High	High	High
FALSE	High	Master Protein	Q6DKI1	60S ribosomal protein L7-like 1 OS=Homo sapiens OX=9606 GN=RPL7L1 PE=1 SV=2	0	40.391	33	9	34	9	1	255	29.7	10.52	97.92	9	0	1.161	0.636375	92.6	107.4	18.81	5.97	3.05813e+07	4.41921e+07	4.20899e+07	49557567	4.43182e+07	4.88492e+07	High	High	High	High	High	High
FALSE	High	None	Q6NVV1	Putative 60S ribosomal protein L13a protein RPL13AP3 OS=Homo sapiens OX=9606 GN=RPL13AP3 PE=5 SV=1	0	40.278	36	7	54	7	1	102	12.1	10.76	140.37	7	0	1.715	0.505443	73.7	126.3	26.18	10.48	3.1844e+08	2.05138e+08	2.10141e+08	3.36981e+08	3.6042e+08	412713978	High	High	High	High	High	High
FALSE	High	Master Protein	Q96P70	Importin-9 OS=Homo sapiens OX=9606 GN=IPO9 PE=1 SV=3	0	40.263	9	9	23	9	1	1041	115.9	4.81	60.42	9	0	1.469	0.421961	81	119	13.58	8.28	24481487	2.46537e+07	3.08347e+07	34784846	3.62083e+07	4.06906e+07	High	High	High	High	High	High
FALSE	High	Master Protein	Q13620	Cullin-4B OS=Homo sapiens OX=9606 GN=CUL4B PE=1 SV=4	0	40.255	12	9	24	9	1	913	103.9	7.37	68.65	9	0	1.216	0.550087	90.3	109.7	12.78	4.18	1.14778e+07	1.00657e+07	8.88918e+06	1.18525e+07	1.22359e+07	1.28721e+07	High	High	High	High	High	High
FALSE	High	Master Protein	Q15738	Sterol-4-alpha-carboxylate 3-dehydrogenase, decarboxylating OS=Homo sapiens OX=9606 GN=NSDHL PE=1 SV=2	0	40.253	32	8	23	8	1	373	41.9	8.06	76.83	8	0	0.717	0.639756	116.5	83.5	8.09	24.13	1.83653e+07	1.56444e+07	1.74934e+07	1.7667e+07	1.13785e+07	1.25422e+07	High	High	High	High	High	High
FALSE	High	Master Protein	O00267	Transcription elongation factor SPT5 OS=Homo sapiens OX=9606 GN=SUPT5H PE=1 SV=1	0	40.162	11	9	11	9	1	1087	120.9	5.06	42.32	9	0	2.204	0.636375	62.4	137.6	72.67	13.68	1.17573e+06	2355937	5.34899e+06	5.19275e+06	6.39244e+06	4.99551e+06	High	High	High	High	High	High
FALSE	High	Master Protein	P26358	DNA (cytosine-5)-methyltransferase 1 OS=Homo sapiens OX=9606 GN=DNMT1 PE=1 SV=2	0	40.15	8	12	18	12	1	1616	183.1	7.75	48.08	12	0	0.891	0.867645	105.8	94.2	19.78	13.92	8.04358e+06	1.0263e+07	1.20354e+07	9.14031e+06	8.21442e+06	1.07927e+07	High	High	High	High	High	High
FALSE	High	Master Protein	P22830	Ferrochelatase, mitochondrial OS=Homo sapiens OX=9606 GN=FECH PE=1 SV=2	0	40.111	21	6	18	6	1	423	47.8	8.73	69.43	6	0	1.816	0.293583	71	129	18.4	14.51	7.53324e+06	5.44015e+06	7.73332e+06	1.66612e+07	1.26586e+07	1.36769e+07	High	Peak Found	High	High	High	High
FALSE	High	None	Q9H0C2	ADP/ATP translocase 4 OS=Homo sapiens OX=9606 GN=SLC25A31 PE=1 SV=1	0	40.1	11	6	35	0	3	315	35	9.89	113.92	6	0	0.878	0.797755	106.5	93.5	7.73	17.2	7.121e+08	6.15903e+08	6.99262e+08	7.42074e+08	614090772	527436473	Not Found	Not Found	Not Found	Not Found	Not Found	Not Found
FALSE	High	Master Protein	P62333	26S proteasome regulatory subunit 10B OS=Homo sapiens OX=9606 GN=PSMC6 PE=1 SV=1	0	40.079	37	11	28	11	1	389	44.1	7.49	76.94	11	0	1.064	0.862566	96.9	103.1	19.34	14.54	1.61954e+07	2.34265e+07	1.82262e+07	1.4909e+07	1.93851e+07	1.94592e+07	High	High	High	High	High	High
FALSE	High	Master Protein	P50402	Emerin OS=Homo sapiens OX=9606 GN=EMD PE=1 SV=1	0	39.966	45	8	22	8	1	254	29	5.5	59.04	8	0	0.582	0.585394	126.4	73.6	20.05	38.86	2.03007e+07	3.0303e+07	2.81369e+07	1.63707e+07	9.5717e+06	2.1962e+07	High	High	High	High	High	High
FALSE	High	Master Protein	P42167	Lamina-associated polypeptide 2, isoforms beta/gamma OS=Homo sapiens OX=9606 GN=TMPO PE=1 SV=2	0	39.961	26	7	12	7	1	454	50.6	9.38	42.55	7	0	1.416	0.680466	82.8	117.2	70.33	39.84	788776	5.85535e+06	5.94541e+06	8.28933e+06	5.31245e+06	1.2129e+07	Peak Found	Peak Found	Peak Found	High	High	High
FALSE	High	Master Protein	Q5QJE6	Deoxynucleotidyltransferase terminal-interacting protein 2 OS=Homo sapiens OX=9606 GN=DNTTIP2 PE=1 SV=2	0	39.939	13	7	16	7	1	756	84.4	6.16	63.58	7	0	1.494	0.445808	80.2	119.8	5.03	17.04	9.56335e+06	9.22063e+06	8.65331e+06	1.65574e+07	1.17959e+07	1.37732e+07	High	High	High	High	High	High
FALSE	High	Master Protein	Q86YZ3	Hornerin OS=Homo sapiens OX=9606 GN=HRNR PE=1 SV=2	0	39.829	8	4	17	4	1	2850	282.2	10.04	72.67	4	0	2.186	0.421961	62.8	137.2	16.08	35.91	5.28916e+06		4.20923e+06	1.03123e+07	1.76235e+07	9485460	High	Not Found	Peak Found	High	High	High
FALSE	High	Master Protein	Q13155	Aminoacyl tRNA synthase complex-interacting multifunctional protein 2 OS=Homo sapiens OX=9606 GN=AIMP2 PE=1 SV=2	0	39.751	31	8	32	8	1	320	35.3	8.22	100.91	8	0	0.081	0.0227185	185	15	15.81	11.78	6.71317e+08	5.06047e+08	6.79421e+08	5.81818e+07	4.59909e+07	5.42562e+07	High	High	High	High	High	High
FALSE	High	Master Protein	Q9BXS5	AP-1 complex subunit mu-1 OS=Homo sapiens OX=9606 GN=AP1M1 PE=1 SV=3	0	39.746	24	8	19	8	1	423	48.6	7.3	61.08	8	0	1.228	0.63738	89.8	110.2	20.35	4.19	8.64085e+06	1.11907e+07	1.30911e+07	1.38058e+07	1.37416e+07	1.27992e+07	High	High	High	High	High	High
FALSE	High	None	P42025	Beta-centractin OS=Homo sapiens OX=9606 GN=ACTR1B PE=1 SV=1	0	39.725	18	4	20	4	1	376	42.3	6.4	102.59	4	0	1.818	0.482288	71	129	25.23	19.26	1.26018e+07	1.9419e+07	1.31165e+07	1.90145e+07	2.38476e+07	2.81251e+07	High	High	High	High	High	High
FALSE	High	Master Protein	O75821	Eukaryotic translation initiation factor 3 subunit G OS=Homo sapiens OX=9606 GN=EIF3G PE=1 SV=2	0	39.706	40	8	26	8	1	320	35.6	6.13	79.52	8	0	1.396	0.518457	83.5	116.5	12.66	19.27	2.60703e+07	2.48672e+07	2.0363e+07	3.47065e+07	2.6149e+07	3.86547e+07	High	High	High	High	High	High
FALSE	High	None	P13637	Sodium/potassium-transporting ATPase subunit alpha-3 OS=Homo sapiens OX=9606 GN=ATP1A3 PE=1 SV=3	0	39.687	11	9	24	9	1	1013	111.7	5.38	68.34	9	0	1.665	0.326715	75	125	13.06	13.86	2.73941e+07	3.39491e+07	2.71597e+07	4.08716e+07	5.36762e+07	4.56087e+07	High	High	High	High	High	High
FALSE	High	Master Protein	Q9H6E4	Coiled-coil domain-containing protein 134 OS=Homo sapiens OX=9606 GN=CCDC134 PE=1 SV=1	0	39.571	33	7	24	7	1	229	26.5	8.85	76.66	7	0	59.129	0.431712	3.3	196.7	89.19	2.39	360844	2.34574e+06	4.83605e+06	1.34262e+08	1.38701e+08	1.40699e+08	Peak Found	Peak Found	Peak Found	High	High	High
FALSE	High	Master Protein	Q9UGN5	Poly [ADP-ribose] polymerase 2 OS=Homo sapiens OX=9606 GN=PARP2 PE=1 SV=2	0	39.542	20	10	23	10	1	583	66.2	8.88	61.05	10	0	0.992	0.83793	100.4	99.6	16.74	11.92	30040316	2.34234e+07	3.27841e+07	2.75807e+07	34733297	2.97984e+07	High	High	High	High	High	High
FALSE	High	Master Protein	Q15555	Microtubule-associated protein RP/EB family member 2 OS=Homo sapiens OX=9606 GN=MAPRE2 PE=1 SV=1	0	39.521	14	5	29	5	1	327	37	5.57	85.77	5	0	0.686	0.638233	118.6	81.4	27.54	21.81	20441363	3.15725e+07	3.61942e+07	25216305	2.166e+07	1.61272e+07	High	High	High	High	High	High
FALSE	High	Master Protein	Q13162	Peroxiredoxin-4 OS=Homo sapiens OX=9606 GN=PRDX4 PE=1 SV=1	0	39.475	27	6	23	5	1	271	30.5	6.29	78.49	6	0	62.785	0.506261	3.1	196.9	75.13	14.6	3.54307e+06	1084520		108896348	1.23073e+08	1.45325e+08	Peak Found	Peak Found	Not Found	High	High	High
FALSE	High	Master Protein	Q9H2P0	Activity-dependent neuroprotector homeobox protein OS=Homo sapiens OX=9606 GN=ADNP PE=1 SV=1	0	39.471	14	11	14	11	1	1102	123.5	7.34	36.96	11	0	1.364	0.980346	84.6	115.4	107.67	17.66	2.68081e+07	5.66629e+06	3451184	8.76342e+06		6.81751e+06	High	High	High	High	Not Found	High
FALSE	High	Master Protein	Q15696	U2 small nuclear ribonucleoprotein auxiliary factor 35 kDa subunit-related protein 2 OS=Homo sapiens OX=9606 GN=ZRSR2 PE=1 SV=2	0	39.406	23	9	26	9	1	482	58	9.72	84.98	9	0	1.232	0.68169	89.6	110.4	11	20.59	1.70267e+07	1.44393e+07	1.79288e+07	2.34749e+07	2.09797e+07	1.54424e+07	High	High	High	High	High	High
FALSE	High	Master Protein	Q96GA3	Protein LTV1 homolog OS=Homo sapiens OX=9606 GN=LTV1 PE=1 SV=1	0	39.371	25	8	13	8	1	475	54.8	4.91	50.21	8	0	0.375	0.0650242	145.4	54.6	8	11.2	1.67626e+07	1.95717e+07	1.89358e+07	6.84005e+06	8.39999e+06	7.10821e+06	High	High	High	High	High	Peak Found
FALSE	High	None	P16989	Y-box-binding protein 3 OS=Homo sapiens OX=9606 GN=YBX3 PE=1 SV=4	0	39.323	6	5	23	5	1	372	40.1	9.77	100.53	5	0	0.371	0.846609	145.9	54.1	71.57	8.6	1.223e+07	8.58488e+07	101035605	3.46877e+07	2.92039e+07	3.18275e+07	Peak Found	High	High	High	High	High
FALSE	High	Master Protein	Q9UNF1	Melanoma-associated antigen D2 OS=Homo sapiens OX=9606 GN=MAGED2 PE=1 SV=2	0	39.278	17	9	20	9	1	606	64.9	9.32	46.5	9	0	1.318	0.775973	86.3	113.7	37.85	14.56	18649633	9.63543e+06	1.07211e+07	1.74836e+07	1.33796e+07	1.41343e+07	High	High	High	High	High	High
FALSE	High	Master Protein	P30837	Aldehyde dehydrogenase X, mitochondrial OS=Homo sapiens OX=9606 GN=ALDH1B1 PE=1 SV=4	0	39.247	22	9	20	9	1	517	57.2	6.99	69.23	9	0	1.331	0.701789	85.8	114.2	31.31	8.93	9.10017e+06	1.19832e+07	1.69481e+07	1.5954e+07	1.40623e+07	1.67784e+07	High	High	High	High	High	High
FALSE	High	None	Q5JNZ5	Putative 40S ribosomal protein S26-like 1 OS=Homo sapiens OX=9606 GN=RPS26P11 PE=5 SV=1	0	39.244	37	4	39	4	1	115	13	10.54	113.49	4	0	0.983	0.755311	100.9	99.1	78.54	1.13	3.41723e+07	5.38616e+08	5.25174e+08	5.25438e+08	5.14595e+08	5.16205e+08	High	High	High	High	High	High
FALSE	High	Master Protein	Q6NUK1	Calcium-binding mitochondrial carrier protein SCaMC-1 OS=Homo sapiens OX=9606 GN=SLC25A24 PE=1 SV=2	0	39.156	17	9	27	9	1	477	53.3	6.33	69.7	9	0	1.139	0.742226	93.5	106.5	12.18	6.83	22931368	18711049	1.8667e+07	2.13196e+07	2.03244e+07	2.32299e+07	High	High	High	High	High	High
FALSE	High	Master Protein	Q92620	Pre-mRNA-splicing factor ATP-dependent RNA helicase PRP16 OS=Homo sapiens OX=9606 GN=DHX38 PE=1 SV=2	0	39.117	12	10	16	9	1	1227	140.4	6.54	61.84	10	1	1.431	0.746741	82.3	117.7	49.44	35.1	8.52588e+06	3.74492e+06	4.01883e+06	5.55839e+06	5.75026e+06	9.96221e+06	High	High	High	High	High	High
FALSE	High	Master Protein	Q8NI36	WD repeat-containing protein 36 OS=Homo sapiens OX=9606 GN=WDR36 PE=1 SV=1	0	39.092	12	10	20	10	1	951	105.3	7.53	57.64	10	0	1.113	0.738211	94.7	105.3	8.06	18.64	1.0826e+07	9.61158e+06	9.31892e+06	1.06937e+07	9.48832e+06	1.357e+07	High	High	High	High	High	High
FALSE	High	Master Protein	Q13242	Serine/arginine-rich splicing factor 9 OS=Homo sapiens OX=9606 GN=SRSF9 PE=1 SV=1	0	38.769	46	9	27	7	1	221	25.5	8.65	88.01	9	0	1.457	0.585394	81.4	118.6	25.66	17.13	1.79876e+07	1.13515e+07	1.23901e+07	2.26633e+07	1.63658e+07	1.8052e+07	High	High	High	High	High	High
FALSE	High	Master Protein	Q9H223	EH domain-containing protein 4 OS=Homo sapiens OX=9606 GN=EHD4 PE=1 SV=1	0	38.714	22	10	21	10	1	541	61.1	6.76	67.22	10	0	1.364	0.402983	84.6	115.4	4.19	10.75	1.19769e+07	1.21357e+07	1.2941e+07	1.65582e+07	1.55453e+07	1.9107e+07	High	High	High	High	High	High
FALSE	High	Master Protein	Q9Y2Z4	Tyrosine--tRNA ligase, mitochondrial OS=Homo sapiens OX=9606 GN=YARS2 PE=1 SV=2	0	38.711	23	8	20	8	1	477	53.2	8.98	70.19	8	0	1.768	0.443247	72.2	127.8	21.7	11.21	21338068	1.39464e+07	1.65469e+07	30717611	24658334	2.92581e+07	High	High	High	High	High	High
FALSE	High	None	P48741	Putative heat shock 70 kDa protein 7 OS=Homo sapiens OX=9606 GN=HSPA7 PE=5 SV=2	0	38.617	16	6	39	3	1	367	40.2	7.87	128.44	6	0	0.95	0.843058	102.5	97.5	22.73	4.32	172844371	2.64342e+08	2.6582e+08	261375797	239707327	251213902	High	High	High	High	High	High
FALSE	High	Master Protein	O15381	Nuclear valosin-containing protein-like OS=Homo sapiens OX=9606 GN=NVL PE=1 SV=1	0	38.611	13	8	11	8	1	856	95	6.48	34.15	8	0	2.023	0.838703	66.2	133.8	71.5	32.24	2.96381e+06	3.33898e+06	9.784e+06	3.93676e+06	7.7625e+06	6.75516e+06	Peak Found	High	High	High	High	High
FALSE	High	Master Protein	O94905	Erlin-2 OS=Homo sapiens OX=9606 GN=ERLIN2 PE=1 SV=1	0	38.446	21	7	31	3	1	339	37.8	5.62	70.81	7	4	2.069	0.445808	65.2	134.8	38.2	20.92	9.73909e+06	1.81053e+07	22265695	4.94851e+07	3.33438e+07	3.74624e+07	Peak Found	High	High	High	High	High
FALSE	High	None	Q9H4B7	Tubulin beta-1 chain OS=Homo sapiens OX=9606 GN=TUBB1 PE=1 SV=1	0	38.381	6	5	86	0	4	451	50.3	5.17	253.48	5	0	1.088	0.720765	95.8	104.2	10.75	11.11	1.22946e+09	1.17747e+09	1.43779e+09	1.58774e+09	1.2998e+09	1337594267	Not Found	Not Found	Not Found	Not Found	Not Found	Not Found
FALSE	High	Master Protein	Q12769	Nuclear pore complex protein Nup160 OS=Homo sapiens OX=9606 GN=NUP160 PE=1 SV=3	0	38.38	7	9	20	9	1	1436	162	5.5	60.42	9	0	0.938	0.802432	103.2	96.8	17.83	8.29	14059285	1.73813e+07	2.01884e+07	1.41794e+07	16541076	1.62958e+07	High	High	High	High	High	High
FALSE	High	Master Protein	Q96EY7	Pentatricopeptide repeat domain-containing protein 3, mitochondrial OS=Homo sapiens OX=9606 GN=PTCD3 PE=1 SV=3	0	38.364	14	8	20	8	1	689	78.5	6.42	57.31	8	0	1.21	0.50277	90.5	109.5	8.64	8.03	1.23774e+07	1.16371e+07	1.0415e+07	1.42379e+07	1.4084e+07	1.22841e+07	High	High	High	High	High	High
FALSE	High	Master Protein	O00763	Acetyl-CoA carboxylase 2 OS=Homo sapiens OX=9606 GN=ACACB PE=1 SV=3	0	38.338	5	9	23	1	1	2458	276.4	6.49	63.62	9	0													Not Found	Not Found	Not Found	Not Found	Not Found	High
FALSE	High	Master Protein	P62330	ADP-ribosylation factor 6 OS=Homo sapiens OX=9606 GN=ARF6 PE=1 SV=2	0	38.216	60	7	17	5	1	175	20.1	8.95	66.82	7	0	1.472	0.668701	80.9	119.1	41.32	15.73	6.1202e+06	4.36792e+06	9.8535e+06	9.01159e+06	1.09093e+07	8.02588e+06	High	High	High	High	High	High
FALSE	High	Master Protein	Q9GZZ1	N-alpha-acetyltransferase 50 OS=Homo sapiens OX=9606 GN=NAA50 PE=1 SV=1	0	38.164	39	8	11	8	1	169	19.4	8.81	30.31	8	0	0.437	0.636375	139.2	60.8	57.02	49.27	5.51369e+06	1.96626e+07	1.20786e+07	5.27816e+06	8.85733e+06	3.22384e+06	High	High	High	High	High	High
FALSE	High	Master Protein	P52597	Heterogeneous nuclear ribonucleoprotein F OS=Homo sapiens OX=9606 GN=HNRNPF PE=1 SV=3	0	38.111	23	7	29	5	1	415	45.6	5.58	89.27	7	0	0.307	0.627775	153.1	46.9	49.61	80.15	7.64559e+06	2.34551e+07	1.69469e+07	2.35004e+06	1.29184e+07	5.19781e+06	High	High	High	Peak Found	High	High
FALSE	High	Master Protein	Q9Y570	Protein phosphatase methylesterase 1 OS=Homo sapiens OX=9606 GN=PPME1 PE=1 SV=3	0	38.043	29	9	21	9	1	386	42.3	5.97	57.51	9	0	0.701	0.445808	117.6	82.4	12.44	23.98	1.9389e+07	2.36282e+07	1.89864e+07	8857399	1.35888e+07	1.42209e+07	High	High	High	High	High	High
FALSE	High	Master Protein	P82930	28S ribosomal protein S34, mitochondrial OS=Homo sapiens OX=9606 GN=MRPS34 PE=1 SV=2	0	37.94	37	8	34	8	1	218	25.6	9.98	79.33	8	0	1.719	0.325914	73.6	126.4	15.27	7.65	1.63237e+07	2.22063e+07	1.92514e+07	3.09189e+07	3.60019e+07	3.30898e+07	High	High	High	High	High	High
FALSE	High	Master Protein	O14818	Proteasome subunit alpha type-7 OS=Homo sapiens OX=9606 GN=PSMA7 PE=1 SV=1	0	37.863	28	5	19	5	1	248	27.9	8.46	90.33	5	0	1.374	0.535314	84.3	115.7	25.03	9.81	4.72041e+06	7.80616e+06	7.29659e+06	8.99017e+06	1.00224e+07	1.09488e+07	High	High	High	High	High	High
FALSE	High	Master Protein	Q9Y305	Acyl-coenzyme A thioesterase 9, mitochondrial OS=Homo sapiens OX=9606 GN=ACOT9 PE=1 SV=2	0	37.824	23	8	17	8	1	439	49.9	8.6	46.23	8	0	1.183	0.636715	91.6	108.4	20.52	15.71	4.17178e+06	6.26163e+06	5.90399e+06	5.74096e+06	7.89138e+06	6.98228e+06	Peak Found	High	High	High	High	High
FALSE	High	Master Protein	Q9Y4R8	Telomere length regulation protein TEL2 homolog OS=Homo sapiens OX=9606 GN=TELO2 PE=1 SV=2	0	37.809	13	10	19	10	1	837	91.7	5.76	60.35	10	0	0.911	0.845546	104.7	95.3	46.42	12.91	5.72145e+06	1.63325e+07	1.40956e+07	1.28348e+07	1.53704e+07	1.20561e+07	Peak Found	High	High	High	High	High
FALSE	High	Master Protein	P62841	40S ribosomal protein S15 OS=Homo sapiens OX=9606 GN=RPS15 PE=1 SV=2	0	37.762	41	4	19	4	1	145	17	10.39	115.31	4	0	0.959	0.761253	102.1	97.9	58.03	8.48	5.55379e+07	1.99849e+07	2.4515e+07	2.02165e+07	2.34985e+07	2.35174e+07	High	High	High	High	High	High
FALSE	High	Master Protein	P53004	Biliverdin reductase A OS=Homo sapiens OX=9606 GN=BLVRA PE=1 SV=2	0	37.721	26	6	20	6	1	296	33.4	6.44	68.92	6	0	1.26	0.616677	88.5	111.5	21.56	3.68	1.97959e+07	3.0721e+07	2.73761e+07	3.23602e+07	3.45249e+07	3.45046e+07	High	High	High	High	High	High
FALSE	High	Master Protein	Q6IBS0	Twinfilin-2 OS=Homo sapiens OX=9606 GN=TWF2 PE=1 SV=2	0	37.579	22	7	20	5	1	349	39.5	6.84	80.63	7	0	1.071	0.967193	96.6	103.4	7.83	15.88	9.97991e+06	1.15722e+07	1.03538e+07	8.99388e+06	1.10874e+07	1.24031e+07	High	High	High	High	High	High
FALSE	High	Master Protein	Q8NBJ5	Procollagen galactosyltransferase 1 OS=Homo sapiens OX=9606 GN=COLGALT1 PE=1 SV=1	0	37.507	13	7	25	7	1	622	71.6	7.31	69.18	7	0	1.084	0.720765	96	104	31.44	26.44	1.14537e+07	2.04982e+07	2.17892e+07	2.22234e+07	29614707	1.74923e+07	High	High	High	High	High	High
FALSE	High	Master Protein	Q99661	Kinesin-like protein KIF2C OS=Homo sapiens OX=9606 GN=KIF2C PE=1 SV=2	0	37.492	15	8	18	7	1	725	81.3	7.83	40.37	8	0	1.416	0.758355	82.8	117.2	76.65	34.85	1.30209e+06	7432080	3.44206e+06	3.94512e+06	7.61666e+06	4.87359e+06	High	High	High	High	High	High
FALSE	High	Master Protein	Q13177	Serine/threonine-protein kinase PAK 2 OS=Homo sapiens OX=9606 GN=PAK2 PE=1 SV=3	0	37.49	25	8	21	8	1	524	58	5.96	64.92	8	0	1.123	0.782251	94.2	105.8	27.18	14.06	6.99852e+06	1.04241e+07	1.23126e+07	1.25774e+07	9.50439e+06	11702850	High	High	High	High	High	High
FALSE	High	Master Protein	Q96A65	Exocyst complex component 4 OS=Homo sapiens OX=9606 GN=EXOC4 PE=1 SV=1	0	37.449	12	9	10	9	1	974	110.4	6.49	30.18	9	0	0.673	0.958893	119.5	80.5	44.83	20.48	7.04197e+06	2.90579e+06	7.88411e+06	6.47866e+06	4.7412e+06	4.51576e+06	High	High	High	High	Peak Found	Peak Found
FALSE	High	Master Protein	Q15843	NEDD8 OS=Homo sapiens OX=9606 GN=NEDD8 PE=1 SV=1	0	37.335	56	4	19	4	1	81	9.1	8.43	74.33	4	0	1.455	0.663848	81.5	118.5	55.83	32.84	980368	3.65181e+06	3.64488e+06	5.30488e+06	3166082	6.34867e+06	High	High	High	High	High	High
FALSE	High	Master Protein	Q13045	Protein flightless-1 homolog OS=Homo sapiens OX=9606 GN=FLII PE=1 SV=2	0	37.175	9	9	20	9	1	1269	144.7	6.05	71.49	9	0	0.899	0.725435	105.3	94.7	9.83	23	1.23895e+07	1.01701e+07	1.13279e+07	1.01842e+07	7.33185e+06	1.17604e+07	High	High	High	High	High	High
FALSE	High	Master Protein	P25789	Proteasome subunit alpha type-4 OS=Homo sapiens OX=9606 GN=PSMA4 PE=1 SV=1	0	37.174	28	8	19	8	1	261	29.5	7.72	61.86	8	0	1.001	0.988982	99.9	100.1	30.38	8.24	15988476	2.98115e+07	2.2489e+07	2.03064e+07	2.39451e+07	2.2514e+07	High	High	High	High	High	High
FALSE	High	Master Protein	P82675	28S ribosomal protein S5, mitochondrial OS=Homo sapiens OX=9606 GN=MRPS5 PE=1 SV=2	0	37.164	27	11	24	11	1	430	48	9.92	63.68	11	0	1.608	0.434394	76.7	123.3	5.79	14.22	2.48844e+07	2.61667e+07	2.79191e+07	4.20717e+07	3.25921e+07	4.23171e+07	High	High	High	High	High	High
FALSE	High	Master Protein	P82933	28S ribosomal protein S9, mitochondrial OS=Homo sapiens OX=9606 GN=MRPS9 PE=1 SV=2	0	37.131	18	7	21	7	1	396	45.8	9.51	58.8	7	0	1.144	0.893035	93.3	106.7	71.86	9.07	3.76552e+07	1.32401e+07	1.09289e+07	1.51456e+07	1.6316e+07	1.35987e+07	High	High	High	High	High	High
FALSE	High	Master Protein	Q92974	Rho guanine nucleotide exchange factor 2 OS=Homo sapiens OX=9606 GN=ARHGEF2 PE=1 SV=4	0	37.126	13	9	11	9	1	986	111.5	7.27	36.15	9	0	1.033	0.887678	98.4	101.6	8.45	24.85	1.0893e+07	9612607	1.13424e+07	1.12496e+07	7.2114e+06	1.18032e+07	High	High	High	High	High	High
FALSE	High	Master Protein	O00479	High mobility group nucleosome-binding domain-containing protein 4 OS=Homo sapiens OX=9606 GN=HMGN4 PE=1 SV=3	0	37.106	38	3	18	3	1	90	9.5	10.48	81.17	3	0	0.941	0.920888	103	97	32.35	25.29	4.3587e+07	22753636	4.25555e+07	2.81654e+07	4.75093e+07	40048684	High	High	High	High	High	Peak Found
FALSE	High	Master Protein	P23919	Thymidylate kinase OS=Homo sapiens OX=9606 GN=DTYMK PE=1 SV=4	0	37.008	42	9	22	9	1	212	23.8	8.27	59.27	9	0	0.575	0.904007	127	73	52.69	22.66	1.34935e+07	4.68837e+07	3.98496e+07	2.29077e+07	3.22896e+07	2.16696e+07	High	High	High	High	High	High
FALSE	High	Master Protein	P22059	Oxysterol-binding protein 1 OS=Homo sapiens OX=9606 GN=OSBP PE=1 SV=1	0	36.973	12	7	17	7	1	807	89.4	7.3	58.51	7	0	1.012	0.769734	99.4	100.6	17.07	2.78	8.33835e+06	1.10473e+07	1.16548e+07	1.11799e+07	10946597	1.15651e+07	High	High	High	High	High	High
FALSE	High	Master Protein	P42858	Huntingtin OS=Homo sapiens OX=9606 GN=HTT PE=1 SV=2	0	36.97	4	8	14	8	1	3142	347.4	6.2	40.76	8	0	0.233	0.616991	162.2	37.8	63.2	14.48	4.13196e+06	1.87961e+07	2.16007e+07	4.38034e+06	3.37744e+06	4.40835e+06	High	High	High	High	High	High
FALSE	High	None	P17661	Desmin OS=Homo sapiens OX=9606 GN=DES PE=1 SV=3	0	36.964	7	6	30	4	1	470	53.5	5.27	106.65	6	0	1.024	0.938985	98.8	101.2	18.18	18.74	1.23945e+08	1.34967e+08	1.73863e+08	129627791	1.38173e+08	1.8201e+08	High	High	High	High	High	High
FALSE	High	Master Protein	Q9UJZ1	Stomatin-like protein 2, mitochondrial OS=Homo sapiens OX=9606 GN=STOML2 PE=1 SV=1	0	36.93	27	5	20	5	1	356	38.5	7.39	105.73	5	0	1.363	0.56279	84.6	115.4	23.99	1.12	6.21899e+06	1.00791e+07	9.35123e+06	1.28986e+07	1.27463e+07	1.26139e+07	High	High	High	High	High	High
FALSE	High	Master Protein	Q15155	Nodal modulator 1 OS=Homo sapiens OX=9606 GN=NOMO1 PE=1 SV=5	0	36.873	9	9	15	9	1	1222	134.2	5.81	44.07	9	0	53.327	0.326715	3.7	196.3	84.53	20.43	134174	813720	306040	1.63203e+07	1.49553e+07	2.1785e+07	Peak Found	Peak Found	Peak Found	High	High	High
FALSE	High	Master Protein	P40939	Trifunctional enzyme subunit alpha, mitochondrial OS=Homo sapiens OX=9606 GN=HADHA PE=1 SV=2	0	36.864	16	10	16	10	1	763	82.9	9.04	45.08	10	0	0.906	0.919026	104.9	95.1	21.86	36.82	8.34285e+06	1.18025e+07	1.29887e+07	1.72891e+07	1.06892e+07	8.68983e+06	High	High	High	High	High	High
FALSE	High	Master Protein	O43795	Unconventional myosin-Ib OS=Homo sapiens OX=9606 GN=MYO1B PE=1 SV=3	0	36.821	8	7	9	7	1	1136	131.9	9.38	27.86	7	0	1.179	0.944284	91.8	108.2	56.43	17.68	3.09956e+06	9.72583e+06	5.18599e+06	4.83828e+06	6.92854e+06	6.11297e+06	High	High	High	Peak Found	High	Peak Found
FALSE	High	Master Protein	Q8WUD1	Ras-related protein Rab-2B OS=Homo sapiens OX=9606 GN=RAB2B PE=1 SV=1	0	36.79	35	7	27	1	1	216	24.2	7.83	91.05	7	0													Not Found	Not Found	High	Not Found	Not Found	Not Found
FALSE	High	Master Protein	P35250	Replication factor C subunit 2 OS=Homo sapiens OX=9606 GN=RFC2 PE=1 SV=3	0	36.788	28	10	27	10	1	354	39.1	6.44	90.45	10	0	1.39	0.605027	83.7	116.3	20.96	17.39	1.61903e+07	2.11702e+07	2.48487e+07	2.94272e+07	2.20748e+07	3.10584e+07	High	High	High	High	High	High
FALSE	High	Master Protein	Q9BTX1	Nucleoporin NDC1 OS=Homo sapiens OX=9606 GN=NDC1 PE=1 SV=2	0	36.768	13	7	14	7	1	674	76.3	9.09	49.03	7	0	0.25	0.67006	160	40	27.85	116.44	4.6579e+06	6.93561e+06	8.31923e+06	551972	7.93933e+06	1732866	High	High	High	High	High	High
FALSE	High	Master Protein	O60313	Dynamin-like 120 kDa protein, mitochondrial OS=Homo sapiens OX=9606 GN=OPA1 PE=1 SV=3	0	36.768	9	7	13	7	1	960	111.6	7.87	32.54	7	0	1.118	0.958446	94.4	105.6	95.63	50.31	1.39435e+07	2.56962e+06	3.3879e+06	3.02989e+06	3.78835e+06	7.52237e+06	High	Peak Found	Peak Found	High	High	High
FALSE	High	Master Protein	Q9HCS7	Pre-mRNA-splicing factor SYF1 OS=Homo sapiens OX=9606 GN=XAB2 PE=1 SV=2	0	36.726	11	11	13	11	1	855	99.9	6.23	31.27	11	0	0.183	0.532755	169	31	55.58	36.5	2.47257e+07	9.24623e+07	8.95933e+07	1.33201e+07	1.6439e+07	2.64036e+07	High	Peak Found	High	Peak Found	High	High
FALSE	High	None	Q58FF3	Putative endoplasmin-like protein OS=Homo sapiens OX=9606 GN=HSP90B2P PE=5 SV=1	0	36.698	14	9	24	8	1	399	45.8	5.26	57.55	9	0	17.083	0.320437	11.1	188.9	63.56	18.33	4.7239e+07	1.83725e+07	1.61895e+07	3.05679e+08	3.13857e+08	4.1953e+08	High	High	High	High	High	High
FALSE	High	Master Protein	Q71UM5	40S ribosomal protein S27-like OS=Homo sapiens OX=9606 GN=RPS27L PE=1 SV=3	0	36.642	45	6	27	1	1	84	9.5	9.45	81.28	6	0	1.515	0.720765	79.5	120.5	86.67	13.23	286396	21447410	26804736	39179805	32495833	30593108	Peak Found	High	High	High	Peak Found	High
FALSE	High	Master Protein	Q8IYS2	Uncharacterized protein KIAA2013 OS=Homo sapiens OX=9606 GN=KIAA2013 PE=1 SV=1	0	36.494	15	7	15	7	1	634	69.1	8.19	53.73	7	0	20.836	0.0636116	9.2	190.8	29.65	29.78	482359	886362	816821	1.84614e+07	1.00183e+07	1.70192e+07	Peak Found	Peak Found	Peak Found	High	High	High
FALSE	High	Master Protein	P13667	Protein disulfide-isomerase A4 OS=Homo sapiens OX=9606 GN=PDIA4 PE=1 SV=2	0	36.469	16	8	13	8	1	645	72.9	5.07	45.01	8	0	1.869	0.0173948	69.7	130.3	1.55	2.76	3.1714e+07	3.25529e+07	3.16761e+07	5.92687e+07	6.03845e+07	5.71759e+07	Peak Found	Peak Found	Peak Found	High	High	High
FALSE	High	Master Protein	O75155	Cullin-associated NEDD8-dissociated protein 2 OS=Homo sapiens OX=9606 GN=CAND2 PE=1 SV=3	0	36.453	6	7	15	3	1	1236	135.2	5.68	58.27	7	0													High	High	High	Not Found	Not Found	Not Found
FALSE	High	Master Protein	Q8WUM0	Nuclear pore complex protein Nup133 OS=Homo sapiens OX=9606 GN=NUP133 PE=1 SV=2	0	36.357	13	11	15	11	1	1156	128.9	5.1	43.94	11	0	1.671	0.668701	74.9	125.1	25.32	28.32	5.9651e+06	9.33102e+06	6.39941e+06	1.21708e+07	6760313	1.06957e+07	Peak Found	High	High	High	High	High
FALSE	High	None	Q6DN03	Putative histone H2B type 2-C OS=Homo sapiens OX=9606 GN=H2BC20P PE=5 SV=3	0	36.246	15	7	36	1	1	193	21.5	10.7	110.08	7	0	0.972	0.769734	101.4	98.6	53.68	2.56	9.96344e+07	3.40659e+08	3.45819e+08	3.30987e+08	3.33552e+08	3.17935e+08	High	High	High	High	High	High
FALSE	High	None	Q6DRA6	Putative histone H2B type 2-D OS=Homo sapiens OX=9606 GN=H2BC19P PE=5 SV=3	0	36.246	18	7	36	1	1	164	18	10.58	110.08	7	0	0.972	0.769734	101.4	98.6	53.68	2.56	9.96344e+07	3.40659e+08	3.45819e+08	3.30987e+08	3.33552e+08	3.17935e+08	High	High	High	High	High	High
FALSE	High	Master Protein	Q8TC12	Retinol dehydrogenase 11 OS=Homo sapiens OX=9606 GN=RDH11 PE=1 SV=2	0	36.235	37	8	20	8	1	318	35.4	8.82	65.33	8	0	1.357	0.50277	84.9	115.1	14.94	20.71	8.62761e+06	10523591	1.16661e+07	1.42759e+07	1.81658e+07	1.20976e+07	High	High	High	High	High	High
FALSE	High	Master Protein	Q13148	TAR DNA-binding protein 43 OS=Homo sapiens OX=9606 GN=TARDBP PE=1 SV=1	0	36.208	19	6	24	6	1	414	44.7	6.19	108.33	6	0	1.697	0.448699	74.1	125.9	22.31	10.56	2.38573e+07	2.15047e+07	3.24996e+07	4.31349e+07	3.49571e+07	40495332	High	High	High	High	High	High
FALSE	High	Master Protein	Q8IXB1	DnaJ homolog subfamily C member 10 OS=Homo sapiens OX=9606 GN=DNAJC10 PE=1 SV=2	0	36.197	13	8	25	8	1	793	91	7.18	75.38	8	0	1.492	0.445808	80.3	119.7	17.96	7.33	8.97609e+06	7.50695e+06	6.25621e+06	1.0443e+07	1.11985e+07	1.20897e+07	High	High	High	High	High	High
FALSE	High	Master Protein	Q5VWG9	Transcription initiation factor TFIID subunit 3 OS=Homo sapiens OX=9606 GN=TAF3 PE=1 SV=1	0	35.736	7	6	13	6	1	929	103.5	9.06	42.28	6	0	0.314	0.616991	152.3	47.7	53.07	19.4	7.27627e+06	2.56119e+07	21664375	6.14971e+06	8.84759e+06	6.79268e+06	High	High	High	Peak Found	High	Peak Found
FALSE	High	None	P50993	Sodium/potassium-transporting ATPase subunit alpha-2 OS=Homo sapiens OX=9606 GN=ATP1A2 PE=1 SV=1	0	35.421	10	8	19	8	1	1020	112.2	5.66	54.39	8	0	1.739	0.325914	73	127	15.65	8.61	1.91158e+07	2.56475e+07	2.06656e+07	3.43224e+07	4.04524e+07	3.59408e+07	High	High	High	High	High	High
FALSE	High	None	Q14568	Heat shock protein HSP 90-alpha A2 OS=Homo sapiens OX=9606 GN=HSP90AA2P PE=1 SV=2	0	35.381	15	6	32	1	1	343	39.3	4.65	96.04	6	0	1.509		79.7	120.3		45.98		2.33913e+06		3.61802e+06	1.32579e+06	3529167	Not Found	Peak Found	Not Found	Peak Found	Peak Found	High
FALSE	High	Master Protein	Q13247	Serine/arginine-rich splicing factor 6 OS=Homo sapiens OX=9606 GN=SRSF6 PE=1 SV=2	0	35.367	16	6	16	4	1	344	39.6	11.43	51.04	6	0	1.128	0.841727	94	106	37.61	19.42	7.12661e+06	4.59114e+06	10042660	7.00242e+06		9231576	High	High	High	High	High	High
FALSE	High	Master Protein	Q9NRZ9	Lymphoid-specific helicase OS=Homo sapiens OX=9606 GN=HELLS PE=1 SV=1	0	35.333	15	12	19	12	1	838	97	7.93	34.14	12	0	0.623	0.887678	123.2	76.8	44.83	22.65	6.34002e+06	1.72676e+07	15054911	9.37929e+06	1.30675e+07	8697376	High	High	High	High	High	High
FALSE	High	Master Protein	Q9H2U1	ATP-dependent DNA/RNA helicase DHX36 OS=Homo sapiens OX=9606 GN=DHX36 PE=1 SV=2	0	35.325	12	8	22	7	1	1008	114.7	7.68	69.61	8	0	1.97	0.444508	67.3	132.7	27.44	19.32	4.61211e+06	7.19698e+06	4.58659e+06	9.08569e+06	1.17791e+07	8182552	High	High	High	High	High	High
FALSE	High	Master Protein	Q9HD33	39S ribosomal protein L47, mitochondrial OS=Homo sapiens OX=9606 GN=MRPL47 PE=1 SV=2	0	35.258	33	8	23	8	1	250	29.4	10.37	69.5	8	0	1.861	0.605027	69.9	130.1	41.54	13.64	1.67011e+07	7.36847e+06	1.03531e+07	1.98126e+07	1.92694e+07	1.5285e+07	High	High	High	High	High	High
FALSE	High	Master Protein	P53396	ATP-citrate synthase OS=Homo sapiens OX=9606 GN=ACLY PE=1 SV=3	0	35.138	12	11	18	11	1	1101	120.8	7.33	40.49	11	0	1.7	0.648428	74.1	125.9	16.43	29.58	8.90466e+06	9.6105e+06	1.20953e+07	1.63411e+07	1.73974e+07	9.53549e+06	Peak Found	High	High	High	High	High
FALSE	High	Master Protein	P20339	Ras-related protein Rab-5A OS=Homo sapiens OX=9606 GN=RAB5A PE=1 SV=2	0	35.042	27	6	26	4	1	215	23.6	8.15	78.9	6	0	0.973	0.97408	101.4	98.6	20.3	15.15	8.67222e+06	9388069	6.24878e+06	9.21746e+06	8.44076e+06	6798901	High	High	High	High	High	High
FALSE	High	Master Protein	P09001	39S ribosomal protein L3, mitochondrial OS=Homo sapiens OX=9606 GN=MRPL3 PE=1 SV=1	0	34.964	26	6	21	6	1	348	38.6	9.48	76.38	6	0	1.172	0.612087	92.1	107.9	14.24	5.31	1.25639e+07	1.08698e+07	1.44665e+07	1.4279e+07	1.47229e+07	1.58202e+07	High	High	High	High	High	High
FALSE	High	Master Protein	P08754	Guanine nucleotide-binding protein G(i) subunit alpha-3 OS=Homo sapiens OX=9606 GN=GNAI3 PE=1 SV=3	0	34.905	28	8	25	4	1	354	40.5	5.69	76.01	8	3	1.731	0.406595	73.2	126.8	15.84	2.48	1.32806e+07	1.82652e+07	1.56611e+07	2.82851e+07	2.71085e+07	2.71036e+07	High	High	High	High	High	High
FALSE	High	Master Protein	Q9Y3I0	RNA-splicing ligase RtcB homolog OS=Homo sapiens OX=9606 GN=RTCB PE=1 SV=1	0	34.813	17	6	24	6	1	505	55.2	7.23	96.24	6	0	1.015	0.725435	99.3	100.7	30.94	6.75	1.43963e+07	2.58544e+07	2.68452e+07	2.62425e+07	2.59747e+07	29273738	High	High	High	High	High	High
FALSE	High	Master Protein	O14925	Mitochondrial import inner membrane translocase subunit Tim23 OS=Homo sapiens OX=9606 GN=TIMM23 PE=1 SV=1	0	34.784	32	6	19	6	1	209	21.9	8.6	78.88	6	0	1.032	0.720765	98.4	101.6	15.66	44.73	7.05729e+06	9.67397e+06	8.80321e+06	9.0858e+06	8.71583e+06	1.81898e+07	High	High	High	High	High	High
FALSE	High	Master Protein	P49257	Protein ERGIC-53 OS=Homo sapiens OX=9606 GN=LMAN1 PE=1 SV=2	0	34.751	22	7	17	7	1	510	57.5	6.77	52.25	7	0	2.661	0.582851	54.6	145.4	66.6	5.84	1.33614e+06	6.01312e+06	7930050	1.53903e+07	1.72493e+07	1.60026e+07	Peak Found	High	High	High	High	High
FALSE	High	Master Protein	Q9UGP8	Translocation protein SEC63 homolog OS=Homo sapiens OX=9606 GN=SEC63 PE=1 SV=2	0	34.708	13	8	16	8	1	760	87.9	5.31	56.32	8	0	1.46	0.563103	81.3	118.7	27.4	14.13	9738360	1.54723e+07	1.70917e+07	2.25917e+07	1.79774e+07	2.36733e+07	High	High	High	High	High	High
FALSE	High	Master Protein	A5YKK6	CCR4-NOT transcription complex subunit 1 OS=Homo sapiens OX=9606 GN=CNOT1 PE=1 SV=2	0	34.653	5	10	18	10	1	2376	266.8	7.11	46.97	10	0	1.312	0.582851	86.5	113.5	17.81	10.95	9.30584e+06	1.1623e+07	1.3365e+07	1.58406e+07	1.28178e+07	1.52499e+07	High	High	High	High	High	High
FALSE	High	Master Protein	Q93034	Cullin-5 OS=Homo sapiens OX=9606 GN=CUL5 PE=1 SV=4	0	34.506	17	10	18	10	1	780	90.9	7.94	38.4	10	0	1.118	0.712907	94.4	105.6	56.35	15.6	2.40022e+06	8.73855e+06	9.35253e+06	9.76919e+06	1.21101e+07	9.03076e+06	High	High	High	High	High	High
FALSE	High	Master Protein	Q8N1G2	Cap-specific mRNA (nucleoside-2'-O-)-methyltransferase 1 OS=Homo sapiens OX=9606 GN=CMTR1 PE=1 SV=1	0	34.499	14	12	27	12	1	835	95.3	7.05	56.55	12	0	1.385	0.846609	83.8	116.2	10.15	31.7	2.18632e+07	1.83721e+07	1.84779e+07	1.46773e+07	2.84216e+07	2.55981e+07	High	High	High	High	High	High
FALSE	High	Master Protein	Q9UBD5	Origin recognition complex subunit 3 OS=Homo sapiens OX=9606 GN=ORC3 PE=1 SV=1	0	34.48	13	7	20	7	1	711	82.2	7.61	70.66	7	0	0.67	0.928726	119.7	80.3	50.71	71.25	3.41468e+06	8.97259e+06	1.11086e+07	1.72147e+07	5.13169e+06	6015500	High	High	High	High	High	High
FALSE	High	Master Protein	Q8WWQ0	PH-interacting protein OS=Homo sapiens OX=9606 GN=PHIP PE=1 SV=2	0	34.328	8	9	12	9	1	1821	206.6	8.85	35.95	9	0	1.116	0.997279	94.5	105.5	95.97	94.29	8.40169e+06	1.65012e+06	1.90771e+06	2.12828e+06	1.4769e+06	8.20961e+06	High	High	High	High	High	High
FALSE	High	Master Protein	Q9UL25	Ras-related protein Rab-21 OS=Homo sapiens OX=9606 GN=RAB21 PE=1 SV=3	0	34.306	27	5	16	5	1	225	24.3	7.94	55.66	5	0	1.231	0.587448	89.6	110.4	25.15	9.19	1.28682e+07	2.07713e+07	2.07665e+07	2.286e+07	2.74864e+07	2.55651e+07	High	High	High	High	High	High
FALSE	High	Master Protein	O43159	Ribosomal RNA-processing protein 8 OS=Homo sapiens OX=9606 GN=RRP8 PE=1 SV=2	0	34.231	19	6	11	6	1	456	50.7	9.42	41.92	6	0	0.82	0.806551	109.9	90.1	21.83	74.85	1.12207e+07	1.14501e+07	7.53431e+06	1.41617e+07	1.72782e+06	9.19648e+06	High	High	High	High	Peak Found	High
FALSE	High	Master Protein	Q9UNH7	Sorting nexin-6 OS=Homo sapiens OX=9606 GN=SNX6 PE=1 SV=1	0	34.219	23	7	14	7	1	406	46.6	6.16	43.26	7	0	1.39	0.629736	83.7	116.3	30.56	52.73	4.30204e+06	5.65603e+06	3.01353e+06	5.12772e+06	1.27912e+07	5978960	High	High	High	High	High	Peak Found
FALSE	High	Master Protein	Q5JWF2	Guanine nucleotide-binding protein G(s) subunit alpha isoforms XLas OS=Homo sapiens OX=9606 GN=GNAS PE=1 SV=2	0	34.169	11	9	21	8	1	1037	111	5.03	55.96	9	1	1.125	0.904121	94.1	105.9	10.56	13.23	3.29131e+07	2.80177e+07	2.7164e+07	2.60291e+07	3.38892e+07	31517405	High	High	High	High	High	High
FALSE	High	Master Protein Candidate	P63092	Guanine nucleotide-binding protein G(s) subunit alpha isoforms short OS=Homo sapiens OX=9606 GN=GNAS PE=1 SV=1	0	34.169	30	9	21	8	1	394	45.6	5.82	55.96	9	0	1.125	0.904121	94.1	105.9	10.56	13.23	3.29131e+07	2.80177e+07	2.7164e+07	2.60291e+07	3.38892e+07	31517405	High	High	High	High	High	High
FALSE	High	Master Protein	Q9H2G2	STE20-like serine/threonine-protein kinase OS=Homo sapiens OX=9606 GN=SLK PE=1 SV=1	0	34.14	8	8	12	8	1	1235	142.6	5.15	29.77	8	0	1.327	0.585394	86	114	18.42	24.21	2.82883e+06	2.76073e+06	3.79066e+06	3.75366e+06	5.48818e+06	3.63083e+06	High	High	High	High	High	High
FALSE	High	Master Protein	P13674	Prolyl 4-hydroxylase subunit alpha-1 OS=Homo sapiens OX=9606 GN=P4HA1 PE=1 SV=2	0	34.128	12	4	16	4	1	534	61	6.01	64.68	4	0	1.302	0.752244	86.9	113.1	74	33.63	849774	8.26711e+06	6.83425e+06	4.88161e+06	8901516	9.89286e+06	Peak Found	High	High	High	High	High
FALSE	High	Master Protein	O14647	Chromodomain-helicase-DNA-binding protein 2 OS=Homo sapiens OX=9606 GN=CHD2 PE=1 SV=2	0	34.052	5	11	29	3	1	1828	211.2	8.1	64.32	11	0	0.969		101.6	98.4	30.56			697034	449285		542082		High	High	High	Not Found	High	Not Found
FALSE	High	Master Protein	Q8WXF1	Paraspeckle component 1 OS=Homo sapiens OX=9606 GN=PSPC1 PE=1 SV=1	0	33.849	17	8	16	6	1	523	58.7	6.67	54.13	8	0	0.939	0.902673	103.1	96.9	15.64	23.78	1.15229e+07	1.19603e+07	1.52142e+07	11233109	1.00463e+07	1.55968e+07	High	High	High	High	High	High
FALSE	High	Master Protein	O75964	ATP synthase subunit g, mitochondrial OS=Homo sapiens OX=9606 GN=ATP5MG PE=1 SV=3	0	33.746	52	5	17	5	1	103	11.4	9.64	65.92	5	0	1.281	0.812386	87.7	112.3	1.83	24.36	3.59734e+07	3.50877e+07	3.4718e+07	4.6999e+07	2.90461e+07	4.4945e+07	High	High	High	High	High	High
FALSE	High	Master Protein	Q9P2R3	Rabankyrin-5 OS=Homo sapiens OX=9606 GN=ANKFY1 PE=1 SV=2	0	33.72	9	9	13	8	1	1169	128.3	6.1	39.03	9	0	1.241	0.585394	89.2	110.8	19.02	11.52	1.26769e+07	1.85751e+07	1.53447e+07	1.90469e+07	1.77966e+07	2.21945e+07	Peak Found	High	High	High	High	High
FALSE	High	Master Protein	O75122	CLIP-associating protein 2 OS=Homo sapiens OX=9606 GN=CLASP2 PE=1 SV=3	0	33.632	6	7	14	7	1	1294	141	8.4	37.57	7	0	0.986	0.832726	100.7	99.3	9.91	43.26	7.43879e+06	6.51302e+06	7.93808e+06	1.34348e+07	7.338e+06	6.20115e+06	High	High	High	High	High	High
FALSE	High	Master Protein	Q9UMX5	Neudesin OS=Homo sapiens OX=9606 GN=NENF PE=1 SV=1	0	33.601	40	4	8	4	1	172	18.8	5.69	32.24	4	0	1000			200		11.47				8.53619e+06	6.78932e+06	7.57093e+06	Not Found	Not Found	Not Found	High	High	High
FALSE	High	Master Protein	O15344	E3 ubiquitin-protein ligase Midline-1 OS=Homo sapiens OX=9606 GN=MID1 PE=1 SV=1	0	33.593	18	10	21	10	1	667	75.2	6.8	50.13	10	0	1.103	0.746962	95.1	104.9	16.76	5.43	1.46908e+07	1.20778e+07	1.05679e+07	1.30947e+07	1.33244e+07	1.44772e+07	High	High	High	High	High	High
FALSE	High	Master Protein	O75663	TIP41-like protein OS=Homo sapiens OX=9606 GN=TIPRL PE=1 SV=2	0	33.547	44	8	13	8	1	272	31.4	5.91	40.28	8	0	1.237	0.677105	89.4	110.6	38.48	15.77	4.52005e+06	8.33376e+06	1.03994e+07	1.25188e+07	9.2119e+06	1.03092e+07	High	High	High	High	High	High
FALSE	High	Master Protein	Q9UBX3	Mitochondrial dicarboxylate carrier OS=Homo sapiens OX=9606 GN=SLC25A10 PE=1 SV=2	0	33.546	35	9	19	9	1	287	31.3	9.54	54.79	9	0	0.757	0.958893	113.9	86.1	32.43	8.38	2.1682e+07	4.15092e+07	4.07553e+07	2.99721e+07	3.08314e+07	3.49785e+07	High	High	High	High	High	High
FALSE	High	Master Protein	O00411	DNA-directed RNA polymerase, mitochondrial OS=Homo sapiens OX=9606 GN=POLRMT PE=1 SV=2	0	33.508	7	8	28	8	1	1230	138.5	8.98	86.28	8	0	0.949	0.863226	102.6	97.4	62.78	61.1	1.5706e+07	6.07624e+06	5.54625e+06	5.76348e+06	3.73316e+06	1.21967e+07	High	High	High	High	High	High
FALSE	High	None	Q9NRW1	Ras-related protein Rab-6B OS=Homo sapiens OX=9606 GN=RAB6B PE=1 SV=1	0	33.418	31	7	37	6	1	208	23.4	5.53	109.42	7	0	0.856	0.964662	107.7	92.3	54.11	27.91	11023082	39615752	37017559	18621122	3.16938e+07	3.20956e+07	High	High	High	High	High	High
FALSE	High	Master Protein	Q14696	LRP chaperone MESD OS=Homo sapiens OX=9606 GN=MESD PE=1 SV=2	0	33.415	21	4	12	4	1	234	26.1	7.78	40.14	4	0	24.386		7.9	192.1		24.01	921768			1.83988e+07	29535243	2.24779e+07	Peak Found	Not Found	Not Found	High	High	High
FALSE	High	Master Protein	O75306	NADH dehydrogenase [ubiquinone] iron-sulfur protein 2, mitochondrial OS=Homo sapiens OX=9606 GN=NDUFS2 PE=1 SV=2	0	33.41	15	7	14	7	1	463	52.5	7.55	44.84	7	0	1.19	0.594157	91.3	108.7	24.99	7.03	8741793	1.39151e+07	1.4188e+07	1.62497e+07	1.84709e+07	1.65653e+07	High	High	High	High	High	High
FALSE	High	Master Protein	Q8TEM1	Nuclear pore membrane glycoprotein 210 OS=Homo sapiens OX=9606 GN=NUP210 PE=1 SV=3	0	33.373	5	7	13	7	1	1887	205	6.81	46.49	7	0	6.064	0.283219	28.3	171.7	29.49	10.04	2.08003e+06	1.38887e+06	2.57051e+06	1.08058e+07	1.26141e+07	1.3139e+07	Peak Found	Peak Found	Peak Found	High	High	High
FALSE	High	Master Protein	O75152	Zinc finger CCCH domain-containing protein 11A OS=Homo sapiens OX=9606 GN=ZC3H11A PE=1 SV=3	0	33.121	15	8	18	8	1	810	89.1	8.37	32.79	8	0	1.06	0.849669	97.1	102.9	48.7	16.99	1.66539e+07	6.8837e+06	8.59703e+06	9.10913e+06	9.72112e+06	6.9433e+06	High	High	High	High	High	High
FALSE	High	Master Protein	P62191	26S proteasome regulatory subunit 4 OS=Homo sapiens OX=9606 GN=PSMC1 PE=1 SV=1	0	33.097	24	8	14	7	1	440	49.2	6.21	44.79	8	0	1.739	0.676984	73	127	75.66	31.82	1.55526e+07	8.86007e+06	2.15347e+06	1.54095e+07	1.20319e+07	2.2395e+07	High	High	High	High	High	High
FALSE	High	Master Protein	P31153	S-adenosylmethionine synthase isoform type-2 OS=Homo sapiens OX=9606 GN=MAT2A PE=1 SV=1	0	33.064	20	7	21	7	1	395	43.6	6.48	65.69	7	0	1.234	0.639756	89.5	110.5	29.51	14.7	1.23656e+07	2.1548e+07	2.22917e+07	2.12144e+07	2.65948e+07	2.83908e+07	High	High	High	High	High	High
FALSE	High	Master Protein	P49821	NADH dehydrogenase [ubiquinone] flavoprotein 1, mitochondrial OS=Homo sapiens OX=9606 GN=NDUFV1 PE=1 SV=4	0	33.063	17	5	9	5	1	464	50.8	8.21	46.91	5	0	0.869	0.725435	107	93	57.58	4.74	1.0222e+07	3.77308e+06	4.45862e+06	3.72915e+06	3.87454e+06	4.09636e+06	High	Peak Found	High	High	High	Peak Found
FALSE	High	Master Protein	Q9H2U2	Inorganic pyrophosphatase 2, mitochondrial OS=Homo sapiens OX=9606 GN=PPA2 PE=1 SV=2	0	33.046	24	6	19	5	1	334	37.9	7.39	52.33	6	0	1.763	0.410617	72.4	127.6	17.63	9.28	7.56916e+06	7.8748e+06	10332571	1.20576e+07	1.44474e+07	13885935	High	High	High	High	High	High
FALSE	High	Master Protein	Q14738	Serine/threonine-protein phosphatase 2A 56 kDa regulatory subunit delta isoform OS=Homo sapiens OX=9606 GN=PPP2R5D PE=1 SV=1	0	33.034	15	8	26	8	1	602	69.9	8.13	84.64	8	0	1.449	0.434394	81.7	118.3	12.43	5.96	1.09774e+07	1.31428e+07	1.04377e+07	1.46395e+07	1.59033e+07	1.64626e+07	High	High	High	High	High	High
FALSE	High	Master Protein	Q9H8M2	Bromodomain-containing protein 9 OS=Homo sapiens OX=9606 GN=BRD9 PE=1 SV=2	0	33.029	15	6	17	6	1	597	67	6.19	73.53	6	0	1.388	0.616677	83.8	116.2	27.87	20.42	5.73072e+06	9.86274e+06	7.08311e+06	8.75559e+06	9.83067e+06	12884881	High	High	High	High	High	High
FALSE	High	Master Protein	Q86UY6	N-alpha-acetyltransferase 40 OS=Homo sapiens OX=9606 GN=NAA40 PE=1 SV=1	0	32.997	32	6	21	6	1	237	27.2	7.39	71.82	6	0	0.847	0.739242	108.3	91.7	21.63	47.57	2.15908e+07	1.60945e+07	2.50681e+07	2.15084e+07	7.27565e+06	1.82858e+07	High	High	High	High	High	High
FALSE	High	Master Protein	Q9NW64	Pre-mRNA-splicing factor RBM22 OS=Homo sapiens OX=9606 GN=RBM22 PE=1 SV=1	0	32.925	19	7	20	7	1	420	46.9	8.54	57.82	7	0	0.868	0.775636	107	93	21.98	19.23	1.3564e+07	2.11183e+07	1.94312e+07	1.77805e+07	1.21849e+07	1.68719e+07	High	High	High	High	High	High
FALSE	High	Master Protein	Q15645	Pachytene checkpoint protein 2 homolog OS=Homo sapiens OX=9606 GN=TRIP13 PE=1 SV=2	0	32.866	18	7	23	7	1	432	48.5	6.09	72.3	7	0	1.111	0.722086	94.7	105.3	14.37	13.95	1.67404e+07	2.23734e+07	2.02407e+07	2.24916e+07	1.91294e+07	2.53521e+07	High	High	High	High	High	High
FALSE	High	Master Protein	Q13418	Integrin-linked protein kinase OS=Homo sapiens OX=9606 GN=ILK PE=1 SV=2	0	32.851	23	8	19	8	1	452	51.4	8.07	62.58	8	0	0.821	0.87416	109.8	90.2	40.09	14.04	7.51981e+06	1.68829e+07	1.75372e+07	1.38617e+07	1.38473e+07	1.75194e+07	High	High	High	High	High	High
FALSE	High	Master Protein	O14874	[3-methyl-2-oxobutanoate dehydrogenase [lipoamide]] kinase, mitochondrial OS=Homo sapiens OX=9606 GN=BCKDK PE=1 SV=2	0	32.768	23	6	19	6	1	412	46.3	8.82	83.03	6	0	1.13	0.749177	93.9	106.1	14.78	24.51	6.7637e+06	8.10235e+06	9.11898e+06	9.15289e+06	7.2839e+06	1.18841e+07	High	High	High	High	High	High
FALSE	High	Master Protein	Q9UNQ2	Probable dimethyladenosine transferase OS=Homo sapiens OX=9606 GN=DIMT1 PE=1 SV=1	0	32.72	29	7	19	7	1	313	35.2	9.99	69.71	7	0	1.037	0.806551	98.2	101.8	15.84	3.82	9.94335e+06	1.36989e+07	1.22971e+07	1.27509e+07	1.32613e+07	1.22868e+07	High	High	High	High	High	High
FALSE	High	Master Protein	O14579	Coatomer subunit epsilon OS=Homo sapiens OX=9606 GN=COPE PE=1 SV=3	0	32.714	15	4	18	4	1	308	34.5	5.12	72.76	4	0	0.875	0.73512	106.7	93.3	6.74	35.53	1.49749e+07	1.67276e+07	1.48615e+07	1.69784e+07	7.9891e+06	1.31001e+07	High	High	High	High	High	High
FALSE	High	Master Protein	Q9NNW5	WD repeat-containing protein 6 OS=Homo sapiens OX=9606 GN=WDR6 PE=1 SV=1	0	32.659	11	8	11	8	1	1121	121.6	6.87	36.16	8	0	1.172	0.583815	92.1	107.9	14.52	4.93	6.41039e+06	7.7121e+06	8.59713e+06	9.65455e+06	8.77459e+06	9.04237e+06	High	High	High	High	High	High
FALSE	High	Master Protein	P52948	Nuclear pore complex protein Nup98-Nup96 OS=Homo sapiens OX=9606 GN=NUP98 PE=1 SV=4	0	32.639	6	10	12	10	1	1817	197.5	6.4	30.75	10	0	0.944	0.958893	102.9	97.1	21.56	36.05	1.08714e+07	1.43811e+07	9.54027e+06	9.37347e+06	1.75141e+07	1.02675e+07	High	High	High	High	High	High
FALSE	High	None	P13929	Beta-enolase OS=Homo sapiens OX=9606 GN=ENO3 PE=1 SV=5	0	32.547	13	5	70	5	1	434	47	7.71	194.84	5	0	1.021	0.832726	99	101	16.3	4.94	1.05265e+08	1.46482e+08	1.29078e+08	1.3174e+08	1.28946e+08	1.4155e+08	High	High	High	High	High	High
FALSE	High	Master Protein	O14979	Heterogeneous nuclear ribonucleoprotein D-like OS=Homo sapiens OX=9606 GN=HNRNPDL PE=1 SV=3	0	32.481	20	8	14	5	1	420	46.4	9.57	39.19	8	0	1.019	0.852935	99	101	62.16	55.69	6.37799e+06	1.46573e+06	4.01329e+06	4.0906e+06	2681805	7.96511e+06	Peak Found	High	High	High	High	High
FALSE	High	None	P0DJD0	RANBP2-like and GRIP domain-containing protein 1 OS=Homo sapiens OX=9606 GN=RGPD1 PE=2 SV=1	0	32.421	6	8	16	8	1	1748	196.5	6.14	35.83	8	0	1.188	0.720765	91.4	108.6	45.8	13.51	3.04982e+06	6.47001e+06	8.48792e+06	7.6855e+06	9.23984e+06	7.15242e+06	High	High	High	High	High	High
FALSE	High	None	P0DJD1	RANBP2-like and GRIP domain-containing protein 2 OS=Homo sapiens OX=9606 GN=RGPD2 PE=2 SV=1	0	32.421	6	8	16	8	1	1756	197.2	6.2	35.83	8	0	1.188	0.720765	91.4	108.6	45.8	13.51	3.04982e+06	6.47001e+06	8.48792e+06	7.6855e+06	9.23984e+06	7.15242e+06	High	High	High	High	High	High
FALSE	High	Master Protein	P49005	DNA polymerase delta subunit 2 OS=Homo sapiens OX=9606 GN=POLD2 PE=1 SV=1	0	32.409	16	6	19	6	1	469	51.3	5.58	49.94	6	0	0.901	0.973757	105.2	94.8	16.21	9.93	1.37309e+07	1.79621e+07	18837994	15714374	1.61837e+07	1.88285e+07	High	High	High	High	High	High
FALSE	High	Master Protein	Q6P4E1	Protein GOLM2 OS=Homo sapiens OX=9606 GN=GOLM2 PE=1 SV=2	0	32.379	18	5	8	5	1	436	49.5	5.29	32.21	5	0	1000			200		5.05				1.86687e+08	192204653	1.74052e+08	Not Found	Not Found	Not Found	High	High	High
FALSE	High	Master Protein	O95758	Polypyrimidine tract-binding protein 3 OS=Homo sapiens OX=9606 GN=PTBP3 PE=1 SV=2	0	32.29	11	6	15	2	1	552	59.7	9.04	51.69	6	0	1.035	0.958893	98.3	101.7	18.84	27.85		1.59117e+06	1.21711e+06	1.75805e+06		1.17949e+06	High	High	Peak Found	Peak Found	High	High
FALSE	High	Master Protein	Q9NPF4	tRNA N6-adenosine threonylcarbamoyltransferase OS=Homo sapiens OX=9606 GN=OSGEP PE=1 SV=1	0	32.223	23	5	15	5	1	335	36.4	6.35	64.03	5	0	1.063	0.787281	97	103	5.13	4.8	1.13614e+07	1.04468e+07	1.03752e+07	1.15596e+07	1.05006e+07	1.11018e+07	High	High	High	High	High	High
FALSE	High	Master Protein	Q9BZX2	Uridine-cytidine kinase 2 OS=Homo sapiens OX=9606 GN=UCK2 PE=1 SV=1	0	32.102	27	7	21	7	1	261	29.3	6.7	60.8	7	0	0.925	0.926201	103.9	96.1	26.4	6.31	8.37619e+06	14327837	13183621	1.31076e+07	1.15659e+07	1.21922e+07	High	High	High	High	High	High
FALSE	High	Master Protein	O75340	Programmed cell death protein 6 OS=Homo sapiens OX=9606 GN=PDCD6 PE=1 SV=1	0	32.011	33	6	18	6	1	191	21.9	5.4	52.03	6	0	0.946	0.846609	102.8	97.2	12.94	11.45	3.36442e+07	4.1143e+07	4.33764e+07	3.23585e+07	38928628	4.03443e+07	High	High	High	High	High	High
FALSE	High	Master Protein	Q13200	26S proteasome non-ATPase regulatory subunit 2 OS=Homo sapiens OX=9606 GN=PSMD2 PE=1 SV=3	0	32.004	12	8	14	8	1	908	100.1	5.2	40.24	8	0	0.376	0.65801	145.4	54.6	24.03	89.38	8.84531e+06	1.45036e+07	1.26219e+07	4.73969e+06	1259866	1.15273e+07	High	High	High	High	High	High
FALSE	High	Master Protein	P49770	Translation initiation factor eIF-2B subunit beta OS=Homo sapiens OX=9606 GN=EIF2B2 PE=1 SV=3	0	31.923	28	7	15	7	1	351	39	6.16	43.55	7	0	1.367	0.746962	84.5	115.5	10.13	39.7	5.35323e+06	6.33665e+06	5.32916e+06	7.32013e+06	4.75381e+06	1.07807e+07	High	High	High	High	High	High
FALSE	High	Master Protein	P24928	DNA-directed RNA polymerase II subunit RPB1 OS=Homo sapiens OX=9606 GN=POLR2A PE=1 SV=2	0	31.862	6	8	14	8	1	1970	217	7.37	44.97	8	0	0.745	0.8838	114.6	85.4	59.83	35.32	3.11337e+06	1.52857e+06	5.57039e+06	2.31897e+06	3.58203e+06	1.81865e+06	High	High	High	High	High	High
FALSE	High	Master Protein	Q02790	Peptidyl-prolyl cis-trans isomerase FKBP4 OS=Homo sapiens OX=9606 GN=FKBP4 PE=1 SV=3	0	31.838	19	7	23	7	1	459	51.8	5.43	82.6	7	0	1.133	0.775636	93.8	106.2	39.46	21.35	8.81797e+06	1.56582e+07	2.06371e+07	1.43384e+07	2.20218e+07	1.7743e+07	High	High	High	High	High	High
FALSE	High	Master Protein	Q9Y5M8	Signal recognition particle receptor subunit beta OS=Homo sapiens OX=9606 GN=SRPRB PE=1 SV=3	0	31.82	31	7	17	7	1	271	29.7	9.04	63.9	7	0	1.032	0.958893	98.4	101.6	34.14	31.08	8.27901e+06	1.65186e+07	1.61828e+07	9.08309e+06	1.67115e+07	1.67054e+07	High	High	High	High	High	High
FALSE	High	Master Protein	Q12792	Twinfilin-1 OS=Homo sapiens OX=9606 GN=TWF1 PE=1 SV=3	0	31.715	21	7	13	5	1	350	40.3	6.96	42.33	7	2	1.286	0.746348	87.5	112.5	18.2	12.16	1.41437e+07	1.0554e+07	1.03702e+07	1.3573e+07	1.12776e+07	1.43277e+07	Peak Found	High	High	High	High	High
FALSE	High	Master Protein	P00568	Adenylate kinase isoenzyme 1 OS=Homo sapiens OX=9606 GN=AK1 PE=1 SV=3	0	31.661	40	6	13	6	1	194	21.6	8.63	44.46	6	0	0.758	0.676984	113.7	86.3	6.02	29.76	9.73176e+06	9.72126e+06	8.74583e+06	5.23913e+06	9.65564e+06	7.37337e+06	High	High	High	High	High	High
FALSE	High	Master Protein	O60762	Dolichol-phosphate mannosyltransferase subunit 1 OS=Homo sapiens OX=9606 GN=DPM1 PE=1 SV=1	0	31.647	27	8	23	8	1	260	29.6	9.57	65.14	8	0	1.11	0.857266	94.8	105.2	20.96	9.9	2.7319e+07	32875664	4.1412e+07	3.91177e+07	3.64868e+07	3.2082e+07	High	High	High	High	High	High
FALSE	High	Master Protein	P07237	Protein disulfide-isomerase OS=Homo sapiens OX=9606 GN=P4HB PE=1 SV=3	0	31.643	22	7	13	7	1	508	57.1	4.87	46.08	7	0	14.378	0.0162661	13	187	14.75	12.46	961588	917844	1.19909e+06	1.35406e+07	1.68553e+07	1.38254e+07	Peak Found	Peak Found	Peak Found	High	High	High
FALSE	High	Master Protein	Q96FW1	Ubiquitin thioesterase OTUB1 OS=Homo sapiens OX=9606 GN=OTUB1 PE=1 SV=2	0	31.601	25	6	20	6	1	271	31.3	4.94	61.13	6	0	0.991	0.838703	100.5	99.5	13.56	9.88	1.30258e+07	1.1604e+07	15176738	1.11327e+07	1.35114e+07	1.2906e+07	High	High	High	High	High	High
FALSE	High	None	Q8TAA3	Proteasome subunit alpha-type 8 OS=Homo sapiens OX=9606 GN=PSMA8 PE=2 SV=3	0	31.572	19	4	18	4	1	256	28.5	8.98	84.69	4	0	1.382	0.532755	84	116	25.79	8.9	4.28619e+06	7028600	6.99626e+06	8520740	9.67081e+06	10158072	High	High	High	High	High	High
FALSE	High	Master Protein	P50851	Lipopolysaccharide-responsive and beige-like anchor protein OS=Homo sapiens OX=9606 GN=LRBA PE=1 SV=4	0	31.556	3	8	11	8	1	2863	318.9	5.6	27.93	8	0	0.615	0.473805	123.8	76.2	13.76	21.35	3.6914e+06	4.87305e+06	4.39917e+06	2.45438e+06	3.64398e+06	2.70737e+06	High	High	High	High	High	Peak Found
FALSE	High	Master Protein	P49711	Transcriptional repressor CTCF OS=Homo sapiens OX=9606 GN=CTCF PE=1 SV=1	0	31.537	15	8	8	8	1	727	82.7	6.96	25.34	8	0	0.833	0.875798	109.1	90.9	5.67	33.05	4.78526e+06	4.57516e+06	5.118e+06	3.43022e+06	6.27736e+06	3.98725e+06	High	High	High	High	High	Peak Found
FALSE	High	Master Protein	Q8NBJ7	Inactive C-alpha-formylglycine-generating enzyme 2 OS=Homo sapiens OX=9606 GN=SUMF2 PE=1 SV=2	0	31.5	23	5	8	5	1	301	33.8	8	30.83	5	0	3.626	0.221678	43.2	156.8	6.2	17.74		4.12229e+06	3.77594e+06	1.51365e+07	1.43041e+07	1.06749e+07	Not Found	High	Peak Found	High	High	High
FALSE	High	Master Protein	P61020	Ras-related protein Rab-5B OS=Homo sapiens OX=9606 GN=RAB5B PE=1 SV=1	0	31.462	34	6	19	4	1	215	23.7	8.13	59.6	6	0	0.281	0.283219	156.1	43.9	30.01	19.6	3.23324e+06	1.84391e+06	2175651	597434	835913	612249	High	High	High	Peak Found	Peak Found	Peak Found
FALSE	High	Master Protein	Q12788	Transducin beta-like protein 3 OS=Homo sapiens OX=9606 GN=TBL3 PE=1 SV=2	0	31.439	13	6	12	6	1	808	89	6.9	50.4	6	0	1.466	0.640161	81.1	118.9	34.04	7.93	2.69023e+06	3.77959e+06	5.36e+06	5.62827e+06	4855038	5.54268e+06	Peak Found	High	High	High	High	Peak Found
FALSE	High	Master Protein	Q9Y4W2	Ribosomal biogenesis protein LAS1L OS=Homo sapiens OX=9606 GN=LAS1L PE=1 SV=2	0	31.358	13	8	17	8	1	734	83	4.73	44.62	8	0	0.899	0.997279	105.3	94.7	14.01	13.88	8.97513e+06	1.09231e+07	1.18903e+07	12296211	9.81692e+06	9.6832e+06	High	High	High	High	High	High
FALSE	High	Master Protein	P60981	Destrin OS=Homo sapiens OX=9606 GN=DSTN PE=1 SV=3	0	31.31	30	7	29	5	1	165	18.5	7.85	69.22	7	0	2.423	0.480645	58.4	141.6	37.33	3.85	1.96056e+07	1.12701e+07	1.02829e+07	2.73028e+07	2.7237e+07	29129179	High	High	High	High	High	High
FALSE	High	Master Protein	P47914	60S ribosomal protein L29 OS=Homo sapiens OX=9606 GN=RPL29 PE=1 SV=2	0	31.306	23	5	34	5	1	159	17.7	11.66	118.2	5	0	0.716	0.627775	116.6	83.4	19.72	16.13	210182270	280247217	313776214	200588484	245257030	179407820	High	High	High	High	High	High
FALSE	High	Master Protein	O00116	Alkyldihydroxyacetonephosphate synthase, peroxisomal OS=Homo sapiens OX=9606 GN=AGPS PE=1 SV=1	0	31.293	16	6	17	6	1	658	72.9	7.34	70.04	6	0	0.931	0.998621	103.6	96.4	36	16.36	1.11582e+07	5.21521e+06	8.4097e+06	7.83186e+06	6.70165e+06	9.29284e+06	High	High	High	High	High	High
FALSE	High	Master Protein	Q12768	WASH complex subunit 5 OS=Homo sapiens OX=9606 GN=WASHC5 PE=1 SV=1	0	31.268	8	8	16	8	1	1159	134.2	6.98	46.88	8	0	1.97	0.445808	67.3	132.7	35.38	19.59	5.89161e+06	9.75657e+06	1.24997e+07	1.9221e+07	1.76378e+07	2.5329e+07	High	High	High	High	High	High
FALSE	High	Master Protein	Q8IWA0	WD repeat-containing protein 75 OS=Homo sapiens OX=9606 GN=WDR75 PE=1 SV=1	0	31.251	12	8	17	8	1	830	94.4	5.96	47.68	8	0	0.916	0.822164	104.4	95.6	4.99	35.78	9.15236e+06	8.53225e+06	9.40909e+06	8.38625e+06	5.05929e+06	1.08253e+07	High	High	High	High	High	High
FALSE	High	Master Protein	P51153	Ras-related protein Rab-13 OS=Homo sapiens OX=9606 GN=RAB13 PE=1 SV=1	0	31.251	42	8	28	5	1	203	22.8	9.19	72.58	8	0	1.149	0.754327	93.1	106.9	52.99	16.44	1.90755e+07	7.16122e+06	24860677	2.19104e+07	2.57765e+07	1.85243e+07	High	Peak Found	High	High	High	High
FALSE	High	Master Protein	P00403	Cytochrome c oxidase subunit 2 OS=Homo sapiens OX=9606 GN=MT-CO2 PE=1 SV=1	0	31.149	31	7	18	7	1	227	25.5	4.82	51.4	7	0	0.864	0.855505	107.3	92.7	22.45	8.4	3.11595e+07	4.29162e+07	4.93795e+07	3.70888e+07	4.08334e+07	34572159	High	High	High	High	High	High
FALSE	High	Master Protein	Q14008	Cytoskeleton-associated protein 5 OS=Homo sapiens OX=9606 GN=CKAP5 PE=1 SV=3	0	31.116	7	9	12	9	1	2032	225.4	7.8	30.54	9	0	0.547	0.897857	129.3	70.7	74.44	43.47	1.29545e+06	1.2622e+07	9.92883e+06	5508428	2.1774e+06	5.42624e+06	High	High	High	High	Peak Found	High
FALSE	High	Master Protein	Q16181	Septin-7 OS=Homo sapiens OX=9606 GN=SEPTIN7 PE=1 SV=2	0	31.111	15	5	22	5	1	437	50.6	8.63	68.06	5	0	1.273	0.696757	88	112	29	15.55	1.12187e+07	9.50007e+06	6.12016e+06	1.20947e+07	9.23422e+06	12406502	High	High	High	High	High	High
FALSE	High	Master Protein	P22314	Ubiquitin-like modifier-activating enzyme 1 OS=Homo sapiens OX=9606 GN=UBA1 PE=1 SV=3	0	31.109	8	7	12	7	1	1058	117.8	5.76	35.35	7	0	0.586	0.832726	126.1	73.9	53.58	41.11	3.65438e+06	1.30736e+07	1.13403e+07	3.75057e+06	9.08301e+06	6645897	High	High	High	High	High	High
FALSE	High	Master Protein	Q9NX20	39S ribosomal protein L16, mitochondrial OS=Homo sapiens OX=9606 GN=MRPL16 PE=1 SV=1	0	31.07	30	7	20	7	1	251	28.4	10.13	57.64	7	0	0.336	0.379635	149.7	50.3	42.96	25.03	9.71404e+07	4.65222e+07	5.13683e+07	2.52411e+07	1.62914e+07	1.72773e+07	High	High	High	High	High	High
FALSE	High	Master Protein	O00422	Histone deacetylase complex subunit SAP18 OS=Homo sapiens OX=9606 GN=SAP18 PE=1 SV=1	0	31.044	44	9	20	9	1	153	17.6	9.35	46.49	9	0	1.201	0.953941	90.9	109.1	11.22	41.01	2.84582e+07	3.25308e+07	3.56669e+07	4.08177e+07	1.7046e+07	3.90764e+07	High	High	High	High	High	High
FALSE	High	Master Protein	Q96I24	Far upstream element-binding protein 3 OS=Homo sapiens OX=9606 GN=FUBP3 PE=1 SV=2	0	30.945	16	7	13	7	1	572	61.6	8.38	47.27	7	0	1.159	0.639333	92.6	107.4	10.93	14.82	1.79525e+07	1.4756e+07	17952672	1.66996e+07	2.24527e+07	20803397	High	High	High	High	High	High
FALSE	High	Master Protein	P57740	Nuclear pore complex protein Nup107 OS=Homo sapiens OX=9606 GN=NUP107 PE=1 SV=1	0	30.79	11	9	18	9	1	925	106.3	5.43	42.62	9	0	1.179	0.636375	91.8	108.2	24.78	11.03	1.05321e+07	7.05187e+06	1.17027e+07	1.16068e+07	1.24178e+07	1.43536e+07	High	High	High	High	High	High
FALSE	High	Master Protein	Q15120	[Pyruvate dehydrogenase (acetyl-transferring)] kinase isozyme 3, mitochondrial OS=Homo sapiens OX=9606 GN=PDK3 PE=1 SV=1	0	30.738	24	6	9	6	1	406	46.9	8.37	26.43	6	0	1.23	0.832726	89.7	110.3	32.01	5.53	6.69442e+06	1.20904e+07	7.84869e+06	1.02005e+07	9.65682e+06	9132236	Peak Found	High	High	High	High	High
FALSE	High	Master Protein	P42224	Signal transducer and activator of transcription 1-alpha/beta OS=Homo sapiens OX=9606 GN=STAT1 PE=1 SV=2	0	30.637	13	7	15	7	1	750	87.3	6.05	48.2	7	0	0.927	0.90615	103.8	96.2	5.21	16.43	8.7272e+06	9.51314e+06	8.68275e+06	7.7371e+06	8.09362e+06	1.03818e+07	High	High	High	High	High	High
FALSE	High	Master Protein	O14929	Histone acetyltransferase type B catalytic subunit OS=Homo sapiens OX=9606 GN=HAT1 PE=1 SV=2	0	30.598	18	8	16	8	1	419	49.5	5.69	58.75	8	0	1.611	0.632106	76.6	123.4	35.46	8.83	9.16934e+06	1.08533e+07	17566999	16143033	1.74856e+07	1.92477e+07	High	High	High	High	High	High
FALSE	High	Master Protein Candidate	P61326	Protein mago nashi homolog OS=Homo sapiens OX=9606 GN=MAGOH PE=1 SV=1	0	30.586	41	5	14	5	1	146	17.2	6.11	55.39	5	0	0.873	0.997279	106.8	93.2	24.56	16.44	1.03974e+07	1.45476e+07	1.72551e+07	1.24809e+07	16547035	12700602	High	High	High	High	High	High
FALSE	High	Master Protein	Q96A72	Protein mago nashi homolog 2 OS=Homo sapiens OX=9606 GN=MAGOHB PE=1 SV=1	0	30.586	41	5	14	5	1	148	17.3	6.39	55.39	5	0	0.873	0.997279	106.8	93.2	24.56	16.44	1.03974e+07	1.45476e+07	1.72551e+07	1.24809e+07	16547035	12700602	High	High	High	High	High	High
FALSE	High	Master Protein	P49419	Alpha-aminoadipic semialdehyde dehydrogenase OS=Homo sapiens OX=9606 GN=ALDH7A1 PE=1 SV=5	0	30.581	16	7	15	7	1	539	58.5	7.99	54.18	7	0	1.579	0.580905	77.5	122.5	14.26	31.6	6.78377e+06	5131088	6444177	1.01778e+07	6.76685e+06	1.30862e+07	High	High	High	High	High	High
FALSE	High	Master Protein	Q9Y2R4	Probable ATP-dependent RNA helicase DDX52 OS=Homo sapiens OX=9606 GN=DDX52 PE=1 SV=4	0	30.562	13	7	15	6	1	599	67.4	9.67	51.11	7	0	0.831	0.903594	109.2	90.8	32.28	31.73	7.4173e+06	1.41215e+07	1.39283e+07	1.3387e+07	11572942	6.86506e+06	High	High	High	High	High	High
FALSE	High	Master Protein	Q15382	GTP-binding protein Rheb OS=Homo sapiens OX=9606 GN=RHEB PE=1 SV=1	0	30.561	24	5	16	5	1	184	20.5	5.92	58.76	5	0	0.678	0.87416	119.2	80.8	52	38.04	1.61742e+07	5.48689e+07	4.75706e+07	3.9821e+07	3.22382e+07	1.74896e+07	High	High	High	High	High	High
FALSE	High	Master Protein	Q96T88	E3 ubiquitin-protein ligase UHRF1 OS=Homo sapiens OX=9606 GN=UHRF1 PE=1 SV=1	0	30.542	12	7	11	7	1	793	89.8	7.56	43.16	7	0	0.798	0.813089	111.2	88.8	19.04	30.97	4.8608e+06	7.06124e+06	5.64556e+06	7.04824e+06	4.06034e+06	4.50611e+06	High	High	High	High	High	Peak Found
FALSE	High	Master Protein	Q15054	DNA polymerase delta subunit 3 OS=Homo sapiens OX=9606 GN=POLD3 PE=1 SV=2	0	30.493	17	7	13	7	1	466	51.4	9.35	38.33	7	0	1.272	0.680707	88	112	30.69	14.99	6.04818e+06	1.0193e+07	1.14724e+07	1.29677e+07	1.31133e+07	9.9276e+06	High	High	High	Peak Found	High	High
FALSE	High	Master Protein	Q04637	Eukaryotic translation initiation factor 4 gamma 1 OS=Homo sapiens OX=9606 GN=EIF4G1 PE=1 SV=4	0	30.447	5	7	12	7	1	1599	175.4	5.33	27.32	7	0	1.321	0.701789	86.2	113.8	62.1	28.99	707932	3.43912e+06	3.35089e+06	4.4251e+06	2.81115e+06	5.14944e+06	High	High	High	High	High	High
FALSE	High	Master Protein	P09884	DNA polymerase alpha catalytic subunit OS=Homo sapiens OX=9606 GN=POLA1 PE=1 SV=2	0	30.429	7	6	10	6	1	1462	165.8	5.85	25.49	6	0	1.042	0.958893	97.9	102.1	30.51	61.92	3.05951e+06	4.36993e+06	2.40584e+06	3.1892e+06	1.42665e+06	5.6426e+06	High	Peak Found	Peak Found	High	High	High
FALSE	High	Master Protein	Q96D46	60S ribosomal export protein NMD3 OS=Homo sapiens OX=9606 GN=NMD3 PE=1 SV=1	0	30.416	16	7	14	7	1	503	57.6	7.14	33.79	7	0	6.02	0.563103	28.5	171.5	94.35	12.42	545818	917222	3.31327e+06	5.52197e+06	5663189	4.4764e+06	High	High	High	High	High	High
FALSE	High	Master Protein	Q9Y3U8	60S ribosomal protein L36 OS=Homo sapiens OX=9606 GN=RPL36 PE=1 SV=3	0	30.342	35	6	27	6	1	105	12.2	11.59	81.14	6	0	1.292	0.453066	87.2	112.8	13.72	5.67	26710300	3.50092e+07	3.30134e+07	4.42208e+07	42667012	3.95327e+07	High	High	High	High	High	High
FALSE	High	Master Protein	Q9BRU9	rRNA-processing protein UTP23 homolog OS=Homo sapiens OX=9606 GN=UTP23 PE=1 SV=2	0	30.325	36	6	16	6	1	249	28.4	10.07	64.57	6	0	0.935	0.958893	103.4	96.6	26.12	20.29	2.45264e+07	1.8221e+07	3.10779e+07	2.29201e+07	2.1318e+07	3.08005e+07	Peak Found	High	High	High	High	High
FALSE	High	Master Protein	Q16740	ATP-dependent Clp protease proteolytic subunit, mitochondrial OS=Homo sapiens OX=9606 GN=CLPP PE=1 SV=1	0	30.287	31	6	17	6	1	277	30.2	8.09	67.91	6	0	1.476	0.444508	80.8	119.2	12.89	1.15	1.17845e+07	9.19203e+06	9.97472e+06	1.44435e+07	1.47241e+07	1.47441e+07	High	High	High	High	High	High
FALSE	High	Master Protein	Q9UHJ6	Sedoheptulokinase OS=Homo sapiens OX=9606 GN=SHPK PE=1 SV=4	0	30.196	19	7	14	7	1	478	51.5	6.83	50.24	7	0	0.994	0.875921	100.3	99.7	7.44	14.61	1.00546e+07	10123823	8.84424e+06	9.99033e+06	8.76375e+06	1.17175e+07	High	High	High	High	High	High
FALSE	High	Master Protein	A6NHR9	Structural maintenance of chromosomes flexible hinge domain-containing protein 1 OS=Homo sapiens OX=9606 GN=SMCHD1 PE=1 SV=2	0	30.193	7	11	15	11	1	2005	226.2	7.3	35.69	11	0	1.072	0.746962	96.5	103.5	23.73	27.26	7.12627e+06	1.15095e+07	1.05896e+07	1.53817e+07	1.13501e+07	8.96336e+06	High	High	High	High	High	High
FALSE	High	Master Protein	Q8TBK6	Zinc finger CCHC domain-containing protein 10 OS=Homo sapiens OX=9606 GN=ZCCHC10 PE=1 SV=1	0	30.16	15	3	19	3	1	192	21	8.53	89.52	3	0	0.872	0.602521	106.8	93.2	7.16	12.32	3.00605e+07	3.23533e+07	2.80386e+07	2.25748e+07	2.62167e+07	2.89344e+07	High	High	High	High	High	High
FALSE	High	Master Protein	O95819	Mitogen-activated protein kinase kinase kinase kinase 4 OS=Homo sapiens OX=9606 GN=MAP4K4 PE=1 SV=2	0	30.136	10	9	18	6	1	1239	142	7.46	50.04	9	3	13.194	0.0662611	14.1	185.9	25.29	29.59	1.04267e+07	8.91329e+06	6.18115e+06	1.176e+08	7.05526e+07	1.30052e+08	High	High	High	Peak Found	High	High
FALSE	High	Master Protein	P35241	Radixin OS=Homo sapiens OX=9606 GN=RDX PE=1 SV=1	0	30.108	12	7	19	2	1	583	68.5	6.37	45.01	7	0	0.549	0.725435	129.1	70.9	54.03	19.45	8.38774e+06	3.18145e+06	1.13216e+07	4604859	3.42897e+06	5080701	High	High	High	High	High	Peak Found
FALSE	High	Master Protein	Q9Y5T5	Ubiquitin carboxyl-terminal hydrolase 16 OS=Homo sapiens OX=9606 GN=USP16 PE=1 SV=1	0	30.088	11	6	10	6	1	823	93.5	6.93	38.91	6	0	1.316	0.696757	86.4	113.6	43.87	31.57	7.5733e+06	4.65387e+06	3.15059e+06	9.7443e+06	6.12471e+06	5.59337e+06	High	High	High	High	High	High
FALSE	High	Master Protein	Q9Y696	Chloride intracellular channel protein 4 OS=Homo sapiens OX=9606 GN=CLIC4 PE=1 SV=4	0	30.084	29	6	10	6	1	253	28.8	5.59	32.59	6	0	0.911	0.958446	104.7	95.3	100.66	118.22	1.28993e+07	2.69611e+06	2.30602e+06	1.37153e+06	2.45531e+06	1.41421e+07	High	High	High	High	High	High
FALSE	High	Master Protein	Q16822	Phosphoenolpyruvate carboxykinase [GTP], mitochondrial OS=Homo sapiens OX=9606 GN=PCK2 PE=1 SV=4	0	30.064	14	8	17	8	1	640	70.7	7.62	49.23	8	0	0.705	0.693946	117.3	82.7	32.16	14.92	7.34275e+06	1.27437e+07	14423754	6.92207e+06	8.984e+06	9.1688e+06	High	High	High	High	High	High
FALSE	High	Master Protein	Q05655	Protein kinase C delta type OS=Homo sapiens OX=9606 GN=PRKCD PE=1 SV=2	0	30.004	11	8	16	8	1	676	77.5	7.75	50.68	8	0	0.984	0.862052	100.8	99.2	19.36	12.29	8.22128e+06	1.08358e+07	1.21863e+07	9.94037e+06	1.06608e+07	1.25703e+07	High	High	High	High	High	High
FALSE	High	None	Q15695	Putative U2 small nuclear ribonucleoprotein auxiliary factor 35 kDa subunit-related protein 1 OS=Homo sapiens OX=9606 GN=ZRSR2P1 PE=5 SV=2	0	30.001	16	7	22	7	1	479	57.6	9.36	71.35	7	0	1.115	0.650599	94.6	105.4	5.83	15.54	1.41443e+07	1.44393e+07	1.57614e+07	2.02083e+07	1.60958e+07	1.52061e+07	High	High	High	High	High	High
FALSE	High	Master Protein	Q9UI12	V-type proton ATPase subunit H OS=Homo sapiens OX=9606 GN=ATP6V1H PE=1 SV=1	0	29.996	16	6	15	6	1	483	55.8	6.48	48.72	6	0	0.991	0.958893	100.5	99.5	33.1	10.04	1.56806e+07	1.02277e+07	8405122	1.19722e+07	1.00792e+07	10133431	High	High	High	High	High	High
FALSE	High	Master Protein	Q9BYG3	MKI67 FHA domain-interacting nucleolar phosphoprotein OS=Homo sapiens OX=9606 GN=NIFK PE=1 SV=1	0	29.679	24	4	14	4	1	293	34.2	9.88	57.78	4	0	0.356	0.737036	147.5	52.5	58.25	41.18	4.01208e+06	1.40752e+07	1.69962e+07	5.00965e+06	9.14583e+06	4.47331e+06	High	High	High	High	High	High
FALSE	High	Master Protein	P62857	40S ribosomal protein S28 OS=Homo sapiens OX=9606 GN=RPS28 PE=1 SV=1	0	29.563	45	6	24	6	1	69	7.8	10.7	88.62	6	0	1.423	0.616991	82.5	117.5	26.32	3.05	1.23263e+07	1.43744e+07	20262518	20237566	2.04516e+07	2.14227e+07	High	High	High	High	High	High
FALSE	High	Master Protein	P51553	Isocitrate dehydrogenase [NAD] subunit gamma, mitochondrial OS=Homo sapiens OX=9606 GN=IDH3G PE=1 SV=1	0	29.517	23	5	13	5	1	393	42.8	8.5	48.63	5	0	0.781	0.958446	112.3	87.7	65.31	66.24	1.61877e+06	7.10802e+06	9.13351e+06	5.55134e+06	8.17806e+06	1501806	High	High	High	High	High	High
FALSE	High	None	Q92526	T-complex protein 1 subunit zeta-2 OS=Homo sapiens OX=9606 GN=CCT6B PE=1 SV=5	0	29.468	8	5	28	5	1	530	57.8	7.24	85.69	5	0	1.077	0.958893	96.3	103.7	4.16	15.16	1.25146e+08	1.24122e+08	133798743	1.08892e+08	1.47726e+08	134770787	High	High	High	High	High	High
FALSE	High	Master Protein	O60610	Protein diaphanous homolog 1 OS=Homo sapiens OX=9606 GN=DIAPH1 PE=1 SV=2	0	29.447	7	8	12	8	1	1272	141.3	5.41	32.14	8	0	1.092	0.958893	95.6	104.4	33.37	13.35	3.68898e+06	1.88883e+06	2.58435e+06	2.82262e+06	2.33099e+06	3.0437e+06	High	High	High	High	High	High
FALSE	High	None	Q5JPE7	Nodal modulator 2 OS=Homo sapiens OX=9606 GN=NOMO2 PE=1 SV=1	0	29.445	7	8	13	8	1	1267	139.4	5.76	32.55	8	0	48.867	0.329081	4	196	84.53	19.29	134174	813720	306040	1.27613e+07	1.49553e+07	1.86617e+07	Peak Found	Peak Found	Peak Found	High	High	High
FALSE	High	None	P69849	Nodal modulator 3 OS=Homo sapiens OX=9606 GN=NOMO3 PE=1 SV=2	0	29.445	8	8	13	8	1	1222	134	5.67	32.55	8	0	48.867	0.329081	4	196	84.53	19.29	134174	813720	306040	1.27613e+07	1.49553e+07	1.86617e+07	Peak Found	Peak Found	Peak Found	High	High	High
FALSE	High	Master Protein	Q9H7Z3	Nuclear exosome regulator NRDE2 OS=Homo sapiens OX=9606 GN=NRDE2 PE=1 SV=3	0	29.366	9	9	10	9	1	1164	132.6	7.68	20.47	9	0	0.855	0.953294	107.8	92.2	59.77	77.24	2.67909e+06	6468411	2.34619e+06	1.81456e+06	6.97823e+06	2.29071e+06	High	High	High	High	High	High
FALSE	High	Master Protein	Q4KMP7	TBC1 domain family member 10B OS=Homo sapiens OX=9606 GN=TBC1D10B PE=1 SV=3	0	29.363	12	6	14	6	1	808	87.1	9.19	57.89	6	0	1.383	0.832726	83.9	116.1	13.07	41.87	6.59051e+06	8.31887e+06	8375345	1.15015e+07	1.33289e+07	5.30449e+06	High	High	High	High	High	Peak Found
FALSE	High	Master Protein	Q9P2R7	Succinate--CoA ligase [ADP-forming] subunit beta, mitochondrial OS=Homo sapiens OX=9606 GN=SUCLA2 PE=1 SV=3	0	29.338	17	8	21	8	1	463	50.3	7.42	47.09	8	0	1.062	0.809338	97	103	28.58	19.34	1.0338e+07	1.72382e+07	1.84869e+07	1.8311e+07	1.37981e+07	2.04307e+07	High	High	High	High	High	High
FALSE	High	Master Protein	O75477	Erlin-1 OS=Homo sapiens OX=9606 GN=ERLIN1 PE=1 SV=2	0	29.297	15	5	23	1	1	348	39.1	7.87	51.24	5	0													Not Found	High	Not Found	Not Found	Not Found	Not Found
FALSE	High	Master Protein	P23284	Peptidyl-prolyl cis-trans isomerase B OS=Homo sapiens OX=9606 GN=PPIB PE=1 SV=2	0	29.258	38	9	17	9	1	216	23.7	9.41	40.63	9	0	3.498	0.445808	44.5	155.5	47.17	2.67	2.16076e+06	4.68579e+06	6.23628e+06	1.57698e+07	1.66052e+07	1.63892e+07	Peak Found	Peak Found	High	High	High	High
FALSE	High	Master Protein	O60701	UDP-glucose 6-dehydrogenase OS=Homo sapiens OX=9606 GN=UGDH PE=1 SV=1	0	29.253	17	6	9	6	1	494	55	7.12	35.35	6	0	1.759	0.445808	72.5	127.5	26.77	9.95	5.61248e+06	3.91154e+06	6.81302e+06	1.0836e+07	8.87323e+06	9.87385e+06	High	Peak Found	High	High	High	High
FALSE	High	None	O75526	RNA-binding motif protein, X-linked-like-2 OS=Homo sapiens OX=9606 GN=RBMXL2 PE=1 SV=3	0	29.246	8	5	18	5	1	392	42.8	10.32	59.25	5	0	1.082	0.862052	96.1	103.9	13.34	15.94	3.44698e+07	2.64986e+07	2.95186e+07	3.72909e+07	2.70597e+07	3.19367e+07	High	High	High	High	High	High
FALSE	High	Master Protein	Q9NYH9	U3 small nucleolar RNA-associated protein 6 homolog OS=Homo sapiens OX=9606 GN=UTP6 PE=1 SV=2	0	29.231	13	7	13	7	1	597	70.1	7.28	35.76	7	0	1.028	0.833324	98.6	101.4	60.52	14.43	2.94254e+06	1.06255e+07	1.35092e+07	1.12695e+07	8.55169e+06	1.09187e+07	High	High	High	High	High	High
FALSE	High	None	P42166	Lamina-associated polypeptide 2, isoform alpha OS=Homo sapiens OX=9606 GN=TMPO PE=1 SV=2	0	29.22	12	5	8	5	1	694	75.4	7.66	26.59	5	0	0.977	0.754788	101.2	98.8	70.33	46.8	788776	5.85535e+06	5.94541e+06	5.72191e+06	3763992	9.61894e+06	Peak Found	Peak Found	Peak Found	High	High	High
FALSE	High	Master Protein	Q15286	Ras-related protein Rab-35 OS=Homo sapiens OX=9606 GN=RAB35 PE=1 SV=1	0	29.189	31	7	33	4	1	201	23	8.29	94.41	7	0	0.481	0.680707	135	65	41.14	28.61	1.35237e+07	3.18501e+07	3.1907e+07	1.53318e+07	1.19399e+07	2.10574e+07	High	High	High	High	High	High
FALSE	High	Master Protein	Q9UKN8	General transcription factor 3C polypeptide 4 OS=Homo sapiens OX=9606 GN=GTF3C4 PE=1 SV=2	0	29.125	13	8	13	8	1	822	91.9	6.65	44.88	8	0	1.682	0.639333	74.6	125.4	39.85	24.71	2.88687e+06	2.34843e+06	4.9035e+06	3.69361e+06	6.107e+06	4.85462e+06	High	High	High	High	High	High
FALSE	High	Master Protein	Q3SXM5	Inactive hydroxysteroid dehydrogenase-like protein 1 OS=Homo sapiens OX=9606 GN=HSDL1 PE=1 SV=3	0	29.103	22	6	9	6	1	330	37	8.72	24.84	6	0	1.229	0.782251	89.7	110.3	7.76	19.97	5.84393e+06	5.93867e+06	6.71562e+06	5.39543e+06	7.30032e+06	8.08538e+06	High	High	High	High	High	Peak Found
FALSE	High	None	Q92901	60S ribosomal protein L3-like OS=Homo sapiens OX=9606 GN=RPL3L PE=1 SV=3	0	29.045	6	4	25	4	1	407	46.3	10.45	81.16	4	0	1.029	0.805631	98.6	101.4	5.48	9.29	186786434	1.99207e+08	2.0844e+08	2.27845e+08	1.89524e+08	205041811	High	High	High	High	High	High
FALSE	High	Master Protein	P32322	Pyrroline-5-carboxylate reductase 1, mitochondrial OS=Homo sapiens OX=9606 GN=PYCR1 PE=1 SV=2	0	29.042	46	6	13	5	1	319	33.3	7.61	44.58	6	0	0.762	0.443247	113.5	86.5	13.01	16.67	1.40199e+07	1.13488e+07	11204325	9.20944e+06	6.62336e+06	8.6475e+06	High	High	Peak Found	High	Peak Found	High
FALSE	High	Master Protein	O43929	Origin recognition complex subunit 4 OS=Homo sapiens OX=9606 GN=ORC4 PE=1 SV=2	0	28.996	17	5	12	5	1	436	50.3	8	53.74	5	0	3.075	0.293583	49.1	150.9	26.52	24.79	2118108	2.32832e+06	3412502	5.77804e+06	9440427	7.1601e+06	Peak Found	High	High	High	High	High
FALSE	High	Master Protein	Q969Q0	60S ribosomal protein L36a-like OS=Homo sapiens OX=9606 GN=RPL36AL PE=1 SV=3	0	28.981	41	6	30	1	1	106	12.5	10.65	84.04	6	0	1.416		82.8	117.2		17.44	7021231			11304273	9939975	7.93158e+06	High	Not Found	Not Found	High	High	High
FALSE	High	Master Protein	O75694	Nuclear pore complex protein Nup155 OS=Homo sapiens OX=9606 GN=NUP155 PE=1 SV=1	0	28.94	7	7	14	7	1	1391	155.1	6.16	45.43	7	0	2.459	0.445808	57.8	142.2	36.21	4.38	2747189	1.80679e+06	3.82881e+06	6.53416e+06	6756343	7.12466e+06	High	High	High	High	High	High
FALSE	High	Master Protein	P83881	60S ribosomal protein L36a OS=Homo sapiens OX=9606 GN=RPL36A PE=1 SV=2	0	28.923	41	6	26	1	1	106	12.4	10.58	68.47	6	5	0.595	0.684041	125.4	74.6	9.27	52.63	7.3815e+07	88863991	8.09344e+07	3.41447e+07	9.30522e+07	48195050	Peak Found	Not Found	Not Found	High	High	Not Found
FALSE	High	Master Protein	Q9UNL2	Translocon-associated protein subunit gamma OS=Homo sapiens OX=9606 GN=SSR3 PE=1 SV=1	0	28.909	16	5	20	5	1	185	21.1	9.61	71.19	5	0	0.831	0.50277	109.2	90.8	5.38	10.11	1.66078e+07	1.62357e+07	1.49714e+07	1.19352e+07	1.46233e+07	1.34908e+07	High	High	High	High	High	High
FALSE	High	Master Protein	O60488	Long-chain-fatty-acid--CoA ligase 4 OS=Homo sapiens OX=9606 GN=ACSL4 PE=1 SV=2	0	28.896	13	8	14	6	1	711	79.1	8.38	40.59	8	0	0.835	0.97408	109	91	41.25	38.33	1.68314e+06	3.45183e+06	4.16797e+06	4.12429e+06	2.88199e+06	1.86177e+06	Peak Found	High	High	Peak Found	High	High
FALSE	High	None	Q9Y281	Cofilin-2 OS=Homo sapiens OX=9606 GN=CFL2 PE=1 SV=1	0	28.808	29	5	28	3	1	166	18.7	7.88	91.66	5	0	0.938	0.953243	103.2	96.8	31.63	15.07	4.95727e+07	8.88897e+07	9.48459e+07	88577831	6.57771e+07	8.33503e+07	High	High	High	High	High	High
FALSE	High	Master Protein	Q15084	Protein disulfide-isomerase A6 OS=Homo sapiens OX=9606 GN=PDIA6 PE=1 SV=1	0	28.577	20	5	7	5	1	440	48.1	5.08	27.97	5	0	4.741	0.366965	34.8	165.2	44.57	18.72	941176	2.55235e+06	2.1202e+06	9.58973e+06	1.33654e+07	1.00528e+07	Peak Found	Peak Found	Peak Found	High	High	High
FALSE	High	Master Protein	P48059	LIM and senescent cell antigen-like-containing domain protein 1 OS=Homo sapiens OX=9606 GN=LIMS1 PE=1 SV=4	0	28.558	30	7	13	7	1	325	37.2	8.05	39.82	7	0	1.025	0.805631	98.8	101.2	18.13	11.77	9490435	1.17175e+07	1.3708e+07	1.4336e+07	1.20083e+07	1.15673e+07	High	High	High	Peak Found	High	High
FALSE	High	Master Protein	P53597	Succinate--CoA ligase [ADP/GDP-forming] subunit alpha, mitochondrial OS=Homo sapiens OX=9606 GN=SUCLG1 PE=1 SV=4	0	28.553	24	7	15	7	1	346	36.2	8.79	44.45	7	0	1.149	0.988982	93.1	106.9	47.8	4.24	1.6616e+07	1.99664e+07	3.89284e+07	2.43613e+07	2.29476e+07	2.24637e+07	High	High	High	High	High	High
FALSE	High	Master Protein	O60678	Protein arginine N-methyltransferase 3 OS=Homo sapiens OX=9606 GN=PRMT3 PE=1 SV=4	0	28.394	13	5	17	5	1	531	59.9	5.35	62.81	5	0	1.986	0.585394	67	133	34.73	27.73	4.84679e+06	6.02905e+06	9.36565e+06	7.38868e+06	1.30149e+07	1.19723e+07	High	High	High	High	High	High
FALSE	High	Master Protein	O14828	Secretory carrier-associated membrane protein 3 OS=Homo sapiens OX=9606 GN=SCAMP3 PE=1 SV=3	0	28.387	17	4	12	4	1	347	38.3	7.64	58.91	4	0	1.214	0.616677	90.3	109.7	28.71	14.74	4.24288e+06	7.38526e+06	7.41344e+06	8969285	1.04788e+07	7.8084e+06	Peak Found	High	High	High	High	High
FALSE	High	Master Protein	P61513	60S ribosomal protein L37a OS=Homo sapiens OX=9606 GN=RPL37A PE=1 SV=2	0	28.364	60	6	29	6	1	92	10.3	10.43	86.69	6	0	0.861	0.916716	107.5	92.5	33.48	28.14	7.68139e+07	1.51579e+08	146889408	1.34661e+08	1.26514e+08	7.62353e+07	High	High	High	High	High	High
FALSE	High	Master Protein	Q12904	Aminoacyl tRNA synthase complex-interacting multifunctional protein 1 OS=Homo sapiens OX=9606 GN=AIMP1 PE=1 SV=2	0	28.305	34	8	10	8	1	312	34.3	8.43	28.66	8	0	2.56	0.396723	56.2	143.8	37.7	29.18	4.8281e+06	1.07829e+07	8129992	1.93544e+07	2.08132e+07	3.22104e+07	High	High	High	Peak Found	High	High
FALSE	High	Master Protein	Q9UBB9	Tuftelin-interacting protein 11 OS=Homo sapiens OX=9606 GN=TFIP11 PE=1 SV=1	0	28.224	11	7	13	7	1	837	96.8	5.67	37.89	7	0	0.745	0.958893	114.6	85.4	47.25	30.73	2.90784e+06	6.76885e+06	8.50068e+06	3.86179e+06	5.04558e+06	7.10282e+06	High	High	High	High	High	High
FALSE	High	Master Protein	P35251	Replication factor C subunit 1 OS=Homo sapiens OX=9606 GN=RFC1 PE=1 SV=4	0	28.17	7	6	9	6	1	1148	128.2	9.36	22.56	6	0	1.09	0.969393	95.7	104.3	86.41	63.39	7.53894e+06	1.11075e+06	2.87939e+06	3.13756e+06	1.56336e+06	6.03606e+06	High	Peak Found	High	High	High	High
FALSE	High	Master Protein	O94874	E3 UFM1-protein ligase 1 OS=Homo sapiens OX=9606 GN=UFL1 PE=1 SV=2	0	28.087	12	8	15	8	1	794	89.5	6.79	42.04	8	0	0.93	0.583815	103.6	96.4	6.64	4.45	1.19814e+07	1.26994e+07	1.11174e+07	1.11449e+07	1.03322e+07	1.11958e+07	High	High	High	High	High	High
FALSE	High	Master Protein	O75746	Calcium-binding mitochondrial carrier protein Aralar1 OS=Homo sapiens OX=9606 GN=SLC25A12 PE=1 SV=2	0	28.077	10	7	17	1	1	678	74.7	8.38	48.11	7	0	0.001		200		24.9		1.41798e+06	1.6489e+06	986145				High	High	High	Not Found	High	High
FALSE	High	Master Protein	Q9H6S0	3'-5' RNA helicase YTHDC2 OS=Homo sapiens OX=9606 GN=YTHDC2 PE=1 SV=2	0	28.056	6	7	10	7	1	1430	160.1	8.4	23.35	7	0	1.691	0.616991	74.3	125.7	31.98	9.56	5.48931e+06	5.28618e+06	9.04294e+06	9974170	8.23347e+06	9.28072e+06	High	High	High	High	High	High
FALSE	High	Master Protein	Q6PKG0	La-related protein 1 OS=Homo sapiens OX=9606 GN=LARP1 PE=1 SV=2	0	27.931	10	8	12	8	1	1096	123.4	8.82	25.24	8	0	1.044	0.966183	97.8	102.2	57.32	36.19	4.09087e+06	1.85284e+06	1.46859e+06	1.89273e+06	1.93481e+06	3.42958e+06	High	High	High	High	High	High
FALSE	High	Master Protein	O15213	WD repeat-containing protein 46 OS=Homo sapiens OX=9606 GN=WDR46 PE=1 SV=3	0	27.877	20	8	14	8	1	610	68	9.67	41.79	8	0	0.81	0.473805	110.5	89.5	4.86	12.38	1.38787e+07	1.26019e+07	1.34122e+07	1.08701e+07	1.12833e+07	8.88742e+06	High	High	High	High	High	High
FALSE	High	Master Protein	Q13206	Probable ATP-dependent RNA helicase DDX10 OS=Homo sapiens OX=9606 GN=DDX10 PE=1 SV=2	0	27.772	7	5	11	5	1	875	100.8	8.63	37.59	5	0	1.976	0.636375	67.2	132.8	12.88	36.24	5.42156e+06	5.09463e+06	6.49067e+06	10710890	5450559	1.17274e+07	High	High	High	High	High	High
FALSE	High	Master Protein	Q9Y2A7	Nck-associated protein 1 OS=Homo sapiens OX=9606 GN=NCKAP1 PE=1 SV=1	0	27.482	7	7	13	7	1	1128	128.7	6.62	37.02	7	0	0.675	0.444508	119.4	80.6	3.59	14.89	1.47984e+07	1.49248e+07	1.57988e+07	8.99819e+06	1.20421e+07	10068150	High	High	High	Peak Found	Peak Found	High
FALSE	High	Master Protein	Q9Y399	28S ribosomal protein S2, mitochondrial OS=Homo sapiens OX=9606 GN=MRPS2 PE=1 SV=1	0	27.387	38	9	22	9	1	296	33.2	9.26	48.61	9	0	1.765	0.347216	72.3	127.7	19.08	9.34	1.8747e+07	2.64772e+07	2.68907e+07	4.26015e+07	5.13628e+07	4.67409e+07	High	High	High	High	High	High
FALSE	High	Master Protein	Q96KR1	Zinc finger RNA-binding protein OS=Homo sapiens OX=9606 GN=ZFR PE=1 SV=2	0	27.345	8	7	11	7	1	1074	116.9	9.04	34.4	7	0	0.412	0.50277	141.7	58.3	20.17	46.63	4.73406e+06	5.89052e+06	7.1193e+06	2.42484e+06	4.17418e+06	1.66898e+06	High	High	Peak Found	High	High	High
FALSE	High	Master Protein	Q8WXI9	Transcriptional repressor p66-beta OS=Homo sapiens OX=9606 GN=GATAD2B PE=1 SV=1	0	27.317	14	6	7	6	1	593	65.2	9.7	18.25	6	0	1.03	0.971446	98.5	101.5	77.24	49.62	4487183	817786	1.97951e+06	3.00623e+06	2.03982e+06	1.00489e+06	High	Peak Found	High	High	High	High
FALSE	High	Master Protein	Q7L1Q6	eIF5-mimic protein 2 OS=Homo sapiens OX=9606 GN=BZW1 PE=1 SV=1	0	27.315	18	8	19	8	1	419	48	5.92	33.92	8	0	1.484	0.616991	80.5	119.5	27.58	16.57	6.82158e+06	1.18615e+07	8.87924e+06	13173407	1.023e+07	14246808	High	High	High	High	High	High
FALSE	High	Master Protein	Q12874	Splicing factor 3A subunit 3 OS=Homo sapiens OX=9606 GN=SF3A3 PE=1 SV=1	0	27.308	12	5	14	5	1	501	58.8	5.38	43.17	5	0	1.678	0.636375	74.7	125.3	56.11	14.55	3623216	1.3159e+07	1.39537e+07	1.69924e+07	2.20752e+07	2.22017e+07	Peak Found	High	High	High	High	High
FALSE	High	Master Protein	Q9Y606	Pseudouridylate synthase 1 homolog OS=Homo sapiens OX=9606 GN=PUS1 PE=1 SV=3	0	27.261	23	7	8	7	1	427	47.4	8.41	24.52	7	0	4.911	0.44683	33.8	166.2	8.88	49.63	1.73165e+06	1760681	2.02792e+06	3.77575e+06	1.16787e+07	8.64618e+06	High	Peak Found	High	Peak Found	High	High
FALSE	High	Master Protein	P22234	Bifunctional phosphoribosylaminoimidazole carboxylase/phosphoribosylaminoimidazole succinocarboxamide synthetase OS=Homo sapiens OX=9606 GN=PAICS PE=1 SV=3	0	27.238	17	5	16	5	1	425	47	7.23	55.42	5	0	0.91	0.900911	104.7	95.3	27.77	65.19	3.9137e+06	5.79482e+06	3.5012e+06	1.88971e+06	7.30041e+06	3.55955e+06	High	High	High	High	High	High
FALSE	High	Master Protein	Q969X6	U3 small nucleolar RNA-associated protein 4 homolog OS=Homo sapiens OX=9606 GN=UTP4 PE=1 SV=1	0	27.183	15	8	11	8	1	686	76.8	8.85	30.48	8	0	0.709	0.639756	117.1	82.9	20.33	37.64	3.59886e+06	3.58431e+06	2.45997e+06	2.53963e+06	1.23506e+06	2.74051e+06	High	High	High	High	High	High
FALSE	High	Master Protein	P46060	Ran GTPase-activating protein 1 OS=Homo sapiens OX=9606 GN=RANGAP1 PE=1 SV=1	0	27.144	12	6	13	6	1	587	63.5	4.68	39.53	6	0	1.008	0.945754	99.6	100.4	24.41	23.46	1.12661e+07	1.86207e+07	1.62512e+07	10650625	1.6763e+07	16384396	High	High	Peak Found	High	High	High
FALSE	High	Master Protein	Q9BQ52	Zinc phosphodiesterase ELAC protein 2 OS=Homo sapiens OX=9606 GN=ELAC2 PE=1 SV=2	0	27.14	10	6	16	6	1	826	92.2	7.9	43.74	6	0	1.134	0.965924	93.7	106.3	17.88	28.9	4.80602e+06	3.76392e+06	5.4107e+06	5.9024e+06	5.45146e+06	3.26831e+06	Peak Found	High	High	High	High	High
FALSE	High	Master Protein	P41223	Protein BUD31 homolog OS=Homo sapiens OX=9606 GN=BUD31 PE=1 SV=2	0	27.14	35	5	17	5	1	144	17	8.82	42.76	5	0	0.903	0.889979	105.1	94.9	74.13	69.74	7.14091e+06	3.30829e+06	1.60856e+07	6.45144e+06	1.92045e+07	6.25898e+06	High	High	High	High	High	High
FALSE	High	Master Protein	Q02809	Procollagen-lysine,2-oxoglutarate 5-dioxygenase 1 OS=Homo sapiens OX=9606 GN=PLOD1 PE=1 SV=2	0	27.127	11	6	10	6	1	727	83.5	6.95	40.56	6	0	0.966	0.839942	101.7	98.3	9	18.14	7.84249e+06	7.43492e+06	6.56067e+06	7.18195e+06	9.46625e+06	6.8588e+06	High	High	High	Peak Found	High	High
FALSE	High	Master Protein	Q9BXW9	Fanconi anemia group D2 protein OS=Homo sapiens OX=9606 GN=FANCD2 PE=1 SV=2	0	27.043	7	8	13	8	1	1451	164	5.88	26.98	8	0	0.946	0.720765	102.8	97.2	23.57	41.63	5.55683e+06	5.83808e+06	8.3765e+06	5.52479e+06	6.6664e+06	2664411	High	High	High	High	High	Peak Found
FALSE	High	Master Protein	P45954	Short/branched chain specific acyl-CoA dehydrogenase, mitochondrial OS=Homo sapiens OX=9606 GN=ACADSB PE=1 SV=1	0	27.026	22	5	14	5	1	432	47.5	6.99	50.19	5	0	2.166	0.566559	63.2	136.8	36.29	24.56	2.93373e+06	3.45993e+06	5.68692e+06	7.49586e+06	7668772	4.76097e+06	High	High	High	High	High	High
FALSE	High	Master Protein	Q9Y4P3	Transducin beta-like protein 2 OS=Homo sapiens OX=9606 GN=TBL2 PE=1 SV=1	0	27.015	17	7	12	7	1	447	49.8	9.44	29.79	7	0	1.001	0.897033	99.9	100.1	27.9	29.56	4.58441e+06	7.40629e+06	8.12179e+06	7.41666e+06	9549087	5.18428e+06	High	High	High	High	High	High
FALSE	High	Master Protein	Q9NWU5	39S ribosomal protein L22, mitochondrial OS=Homo sapiens OX=9606 GN=MRPL22 PE=1 SV=1	0	26.994	43	8	14	8	1	206	23.6	9.94	37.14	8	0	0.882	0.764834	106.2	93.8	61.86	39.06	1.75505e+06	8.63708e+06	7.51225e+06	6.07419e+06	6629007	1.1873e+07	High	High	High	High	High	High
FALSE	High	Master Protein	P53350	Serine/threonine-protein kinase PLK1 OS=Homo sapiens OX=9606 GN=PLK1 PE=1 SV=1	0	26.94	10	4	10	4	1	603	68.2	8.91	30.16	4	0	1.166	0.744775	92.3	107.7	68.75	46.79	3.19468e+06	679172	4.38789e+06	6.42508e+06	3.72422e+06	2.56133e+06	Peak Found	High	High	High	High	High
FALSE	High	Master Protein	P07948	Tyrosine-protein kinase Lyn OS=Homo sapiens OX=9606 GN=LYN PE=1 SV=3	0	26.905	14	7	21	6	1	512	58.5	7.11	50.3	7	0	0.486	0.69793	134.6	65.4	45.96	4.44	5.42869e+06	1.51706e+07	1.37455e+07	6.67997e+06	6.40241e+06	6.99645e+06	High	High	High	High	Peak Found	High
FALSE	High	Master Protein	P04637	Cellular tumor antigen p53 OS=Homo sapiens OX=9606 GN=TP53 PE=1 SV=4	0	26.875	22	7	15	7	1	393	43.6	6.79	38.52	7	0	1.285	0.676984	87.5	112.5	57.12	17.62	3.16996e+06	1.18639e+07	12723265	1.29103e+07	1.83557e+07	1.52426e+07	High	High	High	High	High	High
FALSE	High	None	Q9UPE1	SRSF protein kinase 3 OS=Homo sapiens OX=9606 GN=SRPK3 PE=1 SV=2	0	26.783	4	3	22	0	2	567	62	7.25	70.79	3	0	0.769	0.720765	113.1	86.9	25.43	4.69	99853853	1.46935e+08	1.68769e+08	117143925	1.12942e+08	1.06675e+08	Not Found	Not Found	Not Found	Not Found	Not Found	Not Found
FALSE	High	Master Protein	P04792	Heat shock protein beta-1 OS=Homo sapiens OX=9606 GN=HSPB1 PE=1 SV=2	0	26.7	43	6	8	6	1	205	22.8	6.4	25.6	6	0	3.357	0.946238	45.9	154.1	62.08	77.43	5.98674e+06	2.17371e+06	2.30244e+06	7.72865e+06	767178	9.72829e+06	High	High	High	High	Peak Found	High
FALSE	High	Master Protein	Q9GZZ9	Ubiquitin-like modifier-activating enzyme 5 OS=Homo sapiens OX=9606 GN=UBA5 PE=1 SV=1	0	26.608	20	6	14	6	1	404	44.8	4.84	49.63	6	0	0.88	0.846152	106.4	93.6	45.41	25.87	4.24547e+06	1.10808e+07	1.14241e+07	9.75152e+06	7.77688e+06	1.29892e+07	High	High	High	High	High	High
FALSE	High	Master Protein	Q8NEJ9	Neuroguidin OS=Homo sapiens OX=9606 GN=NGDN PE=1 SV=1	0	26.553	21	5	13	5	1	315	35.9	9.57	45.83	5	0	0.843	0.794555	108.5	91.5	12.25	32.23	8.09843e+06	9.80024e+06	1.02927e+07	8.26606e+06	5.61218e+06	1.09462e+07	High	High	High	High	High	High
FALSE	High	Master Protein	Q9NRG9	Aladin OS=Homo sapiens OX=9606 GN=AAAS PE=1 SV=1	0	26.54	14	6	22	6	1	546	59.5	7.5	70.26	6	0	1.276	0.493885	87.9	112.1	13.23	10.73	1.11723e+07	8.55492e+06	9.97431e+06	1.27277e+07	1.40439e+07	1.13206e+07	High	High	High	High	High	High
FALSE	High	Master Protein	O75419	Cell division control protein 45 homolog OS=Homo sapiens OX=9606 GN=CDC45 PE=1 SV=1	0	26.452	10	6	11	6	1	566	65.5	5.53	26.76	6	0	0.825	0.888596	109.6	90.4	30.74	19.13	3.7818e+06	6.4893e+06	7.15067e+06	4.08443e+06	6.02594e+06	5.35406e+06	Peak Found	High	High	High	High	High
FALSE	High	Master Protein	P04899	Guanine nucleotide-binding protein G(i) subunit alpha-2 OS=Homo sapiens OX=9606 GN=GNAI2 PE=1 SV=3	0	26.272	22	6	13	2	1	355	40.4	5.54	34.16	6	0													High	Not Found	Not Found	Not Found	High	Not Found
FALSE	High	Master Protein	Q16630	Cleavage and polyadenylation specificity factor subunit 6 OS=Homo sapiens OX=9606 GN=CPSF6 PE=1 SV=2	0	26.268	11	4	9	4	1	551	59.2	7.15	34.88	4	0	1.178	0.680707	91.8	108.2	17.84	12.3	1.70333e+06	1.92099e+06	2.40388e+06	2.65792e+06	2.26355e+06	2.09777e+06	High	High	High	High	High	High
FALSE	High	Master Protein	Q14807	Kinesin-like protein KIF22 OS=Homo sapiens OX=9606 GN=KIF22 PE=1 SV=5	0	26.217	13	6	10	6	1	665	73.2	9.45	30.81	6	0	0.364	0.689018	146.7	53.3	22.47	91.26	5.41977e+06	8.14354e+06	5.88567e+06	8.59638e+06	2.14081e+06	1.82531e+06	High	High	Peak Found	High	High	High
FALSE	High	Master Protein	Q9BUK6	Protein misato homolog 1 OS=Homo sapiens OX=9606 GN=MSTO1 PE=1 SV=1	0	26.194	18	8	12	8	1	570	61.8	6.11	26.72	8	0	1.119	0.997279	94.4	105.6	12.65	34.67	8.44199e+06	6.54407e+06	7.51589e+06	4.87416e+06	8.40708e+06	1.02116e+07	High	High	High	Peak Found	High	High
FALSE	High	Master Protein	Q15397	Pumilio homolog 3 OS=Homo sapiens OX=9606 GN=PUM3 PE=1 SV=3	0	26.14	12	8	16	8	1	648	73.5	9.64	34.18	8	0	0.513	0.629736	132.2	67.8	28.56	46.09	1.19781e+07	1.66638e+07	2.15288e+07	6.98051e+06	8548689	1.60598e+07	High	High	High	High	High	High
FALSE	High	Master Protein	Q9UBB6	Neurochondrin OS=Homo sapiens OX=9606 GN=NCDN PE=1 SV=1	0	25.991	8	4	7	4	1	729	78.8	5.48	24.24	4	0	1.482	0.532755	80.6	119.4	16.81	14.76	2.50639e+06	3.47506e+06	2.8257e+06	4.26551e+06	4.18849e+06	3.23354e+06	Peak Found	High	Peak Found	High	High	High
FALSE	High	Master Protein	O43852	Calumenin OS=Homo sapiens OX=9606 GN=CALU PE=1 SV=2	0	25.897	14	5	13	5	1	315	37.1	4.64	30.4	5	0	1000			200		0.44				20816532	2.09799e+07	20972108	Not Found	Not Found	Not Found	High	High	High
FALSE	High	Master Protein	P49841	Glycogen synthase kinase-3 beta OS=Homo sapiens OX=9606 GN=GSK3B PE=1 SV=2	0	25.896	16	6	16	2	1	420	46.7	8.78	46.32	6	0	1.23	0.737036	89.7	110.3	54.92	2.38	1.78356e+06	4.62808e+06	6459302	5.67005e+06	5.91888e+06	5.69407e+06	Peak Found	Peak Found	High	High	High	High
FALSE	High	Master Protein	Q15287	RNA-binding protein with serine-rich domain 1 OS=Homo sapiens OX=9606 GN=RNPS1 PE=1 SV=1	0	25.879	17	5	15	5	1	305	34.2	11.84	53.62	5	0	1.193	0.958446	91.2	108.8	22.94	40.81	2.16067e+07	1.42791e+07	1.54873e+07	2.30911e+07	1.84706e+07	9.44875e+06	High	High	High	High	High	High
FALSE	High	Master Protein	P35222	Catenin beta-1 OS=Homo sapiens OX=9606 GN=CTNNB1 PE=1 SV=1	0	25.857	9	6	20	4	1	781	85.4	5.86	51.07	6	0	1.215	0.969196	90.3	109.7	85.57	93.72	4.33553e+06	1.09942e+06	1.10739e+06	939601	1345377	5150435	High	High	High	High	Peak Found	Peak Found
FALSE	High	Master Protein	P49593	Protein phosphatase 1F OS=Homo sapiens OX=9606 GN=PPM1F PE=1 SV=3	0	25.807	15	5	13	5	1	454	49.8	5.1	45.74	5	0	1.554	0.583815	78.3	121.7	17.77	27.89	8.84685e+06	1.18959e+07	1.25352e+07	1.84921e+07	2.07437e+07	11657109	High	High	High	High	High	High
FALSE	High	Master Protein	Q9BRL6	Serine/arginine-rich splicing factor 8 OS=Homo sapiens OX=9606 GN=SRSF8 PE=1 SV=1	0	25.776	21	5	13	5	1	282	32.3	11.72	44.34	5	0	0.824	0.958893	109.7	90.3	9.93	47.62	2.4312e+07	2.32138e+07	20010269	1.74325e+07	1.9126e+07	3.90042e+07	High	High	High	High	High	High
FALSE	High	None	P29803	Pyruvate dehydrogenase E1 component subunit alpha, testis-specific form, mitochondrial OS=Homo sapiens OX=9606 GN=PDHA2 PE=1 SV=1	0	25.757	12	5	12	5	1	388	42.9	8.46	40.43	5	0	3.344	0.410617	46	154	31.94	0.58	1.39024e+07	2.20524e+07	12498265	46679490		46299248	High	High	High	High	High	High
FALSE	High	Master Protein	Q96GD0	Chronophin OS=Homo sapiens OX=9606 GN=PDXP PE=1 SV=2	0	25.706	24	5	13	5	1	296	31.7	6.55	50.5	5	0	1.025	0.87416	98.8	101.2	13.62	34.25	7.53902e+06	9.11979e+06	9906250	5.02104e+06	1.0311e+07	9349681	High	High	High	High	High	High
FALSE	High	Master Protein	Q9NR50	Translation initiation factor eIF-2B subunit gamma OS=Homo sapiens OX=9606 GN=EIF2B3 PE=1 SV=1	0	25.694	16	5	12	5	1	452	50.2	6.47	47.2	5	0	1.186	0.583815	91.5	108.5	11.7	12.59	5.81579e+06	7.01926e+06	7.29081e+06	7000793	8322688	9.01014e+06	High	High	High	High	High	High
FALSE	High	Master Protein	P36915	Guanine nucleotide-binding protein-like 1 OS=Homo sapiens OX=9606 GN=GNL1 PE=1 SV=2	0	25.566	14	6	18	6	1	607	68.6	5.8	59.24	6	0	0.982	0.816417	100.9	99.1	35.86	11.09	4.40739e+06	7855616	9.50716e+06	7.61386e+06	9.23653e+06	7.71702e+06	High	High	High	High	High	High
FALSE	High	Master Protein	Q9UPU5	Ubiquitin carboxyl-terminal hydrolase 24 OS=Homo sapiens OX=9606 GN=USP24 PE=1 SV=3	0	25.523	3	6	11	6	1	2620	294.2	6.14	32.19	6	0	1.013	0.742226	99.4	100.6	9.28	3.69	2.90816e+06	3.44896e+06	3.4117e+06	3.31518e+06	3.45628e+06	3.56893e+06	High	High	High	High	High	Peak Found
FALSE	High	Master Protein	Q6N069	N-alpha-acetyltransferase 16, NatA auxiliary subunit OS=Homo sapiens OX=9606 GN=NAA16 PE=1 SV=2	0	25.519	7	6	11	1	1	864	101.4	7.87	29.29	6	0													Not Found	High	Not Found	Not Found	Not Found	Not Found
FALSE	High	None	P41219	Peripherin OS=Homo sapiens OX=9606 GN=PRPH PE=1 SV=2	0	25.511	6	5	17	5	1	470	53.6	5.47	44.77	5	0	0.806	0.636375	110.7	89.3	11.79	9.72	1.07438e+08	9.2353e+07	1.17053e+08	86421913	8.66186e+07	1.01958e+08	High	High	High	High	High	High
FALSE	High	Master Protein	P35606	Coatomer subunit beta' OS=Homo sapiens OX=9606 GN=COPB2 PE=1 SV=2	0	25.448	8	6	8	6	1	906	102.4	5.27	19.72	6	0	1.353	0.684041	85	115	38.75	29.47	1.76008e+06	4.08164e+06	3325399	3.00251e+06	4.49814e+06	5.55441e+06	High	High	High	Peak Found	High	High
FALSE	High	Master Protein	O43395	U4/U6 small nuclear ribonucleoprotein Prp3 OS=Homo sapiens OX=9606 GN=PRPF3 PE=1 SV=2	0	25.391	11	5	9	5	1	683	77.5	9.5	33.1	5	0	0.921	0.903594	104.1	95.9	57.52	15.12	1.68695e+06	5.5167e+06	6916500	5.0789e+06	3.95493e+06	5.30379e+06	Peak Found	High	High	High	Peak Found	High
FALSE	High	Master Protein	Q9P258	Protein RCC2 OS=Homo sapiens OX=9606 GN=RCC2 PE=1 SV=2	0	25.391	15	6	11	6	1	522	56	8.78	34.62	6	0	1.767	0.44683	72.3	127.7	21.6	35.63	7.0559e+06	6.12285e+06	4.53388e+06	1.08203e+07	8526207	16847832	High	High	High	High	High	High
FALSE	High	Master Protein	Q9Y4A5	Transformation/transcription domain-associated protein OS=Homo sapiens OX=9606 GN=TRRAP PE=1 SV=3	0	25.373	2	6	15	5	1	3859	437.3	8.19	40.44	6	0	1.149	0.947828	93.1	106.9	34.57	54.3	2.11839e+06	3.71068e+06	4427967	4.58086e+06	4.26339e+06	1.26483e+06	High	High	High	High	High	Peak Found
FALSE	High	Master Protein	Q16527	Cysteine and glycine-rich protein 2 OS=Homo sapiens OX=9606 GN=CSRP2 PE=1 SV=3	0	25.276	38	5	12	5	1	193	20.9	8.62	44.98	5	0	0.702	0.500436	117.5	82.5	22.9	10.61	1.90469e+07	1.40487e+07	12376764	9.06642e+06	9.85897e+06	1.11733e+07	High	High	High	High	High	High
FALSE	High	Master Protein	Q5SY16	Polynucleotide 5'-hydroxyl-kinase NOL9 OS=Homo sapiens OX=9606 GN=NOL9 PE=1 SV=1	0	25.276	11	4	13	4	1	702	79.3	9.13	60.55	4	0	0.943	0.832726	102.9	97.1	48.61	62.44	1.14905e+07	3.97615e+06	7.72222e+06	9.00448e+06	7281932	1.79682e+06	High	High	High	High	High	High
FALSE	High	Master Protein	Q7L9L4	MOB kinase activator 1B OS=Homo sapiens OX=9606 GN=MOB1B PE=1 SV=3	0	25.201	28	5	13	5	1	216	25.1	6.73	35.34	5	0	0.518	0.445808	131.7	68.3	7.19	28.95	1.40001e+07	1.57381e+07	1.38635e+07	5.94167e+06	7255032	1.03694e+07	High	High	High	High	High	High
FALSE	High	Master Protein Candidate	Q9H8S9	MOB kinase activator 1A OS=Homo sapiens OX=9606 GN=MOB1A PE=1 SV=4	0	25.201	28	5	13	5	1	216	25.1	6.95	35.34	5	0	0.518	0.445808	131.7	68.3	7.19	28.95	1.40001e+07	1.57381e+07	1.38635e+07	5.94167e+06	7255032	1.03694e+07	High	High	High	High	High	High
FALSE	High	Master Protein	Q9BSC4	Nucleolar protein 10 OS=Homo sapiens OX=9606 GN=NOL10 PE=1 SV=1	0	25.187	11	7	11	7	1	688	80.3	8.46	34.9	7	0	1.562	0.421961	78.1	121.9	14.66	17.5	6.60078e+06	5.53634e+06	7.44681e+06	1.22564e+07	1.03133e+07	8.61988e+06	High	High	High	High	High	High
FALSE	High	Master Protein	Q5SRE5	Nucleoporin NUP188 OS=Homo sapiens OX=9606 GN=NUP188 PE=1 SV=1	0	25.152	6	8	12	8	1	1749	195.9	6.73	25.54	8	0	1.982	0.633335	67.1	132.9	66.11	13.47	1.13789e+06	5.69236e+06	3.50658e+06	6.95102e+06	6.43192e+06	8.31758e+06	High	High	Peak Found	High	High	High
FALSE	High	Master Protein	Q9BVK6	Transmembrane emp24 domain-containing protein 9 OS=Homo sapiens OX=9606 GN=TMED9 PE=1 SV=2	0	24.928	12	4	8	4	1	235	27.3	8.02	33.61	4	0	1000			200		3.79				1.15363e+07	10769216	10860422	Not Found	Not Found	Not Found	High	High	High
FALSE	High	Master Protein	Q16543	Hsp90 co-chaperone Cdc37 OS=Homo sapiens OX=9606 GN=CDC37 PE=1 SV=1	0	24.779	16	5	6	5	1	378	44.4	5.25	17.31	5	0	0.919	0.752819	104.2	95.8	26.33	62.64	6.84181e+06	5.05536e+06	4.07714e+06	4.64523e+06	1.15124e+06	5.80358e+06	High	High	High	High	Peak Found	High
FALSE	High	Master Protein	O60287	Nucleolar pre-ribosomal-associated protein 1 OS=Homo sapiens OX=9606 GN=URB1 PE=1 SV=4	0	24.74	4	6	7	6	1	2271	254.2	6.47	25.09	6	0	1.722	0.582851	73.5	126.5	36.46	22.37	2.44933e+06	1.7985e+06	1.13974e+06	3.09681e+06	3.56819e+06	2.25531e+06	High	High	Peak Found	High	Peak Found	High
FALSE	High	Master Protein	P49840	Glycogen synthase kinase-3 alpha OS=Homo sapiens OX=9606 GN=GSK3A PE=1 SV=2	0	24.735	14	7	13	3	1	483	50.9	8.75	35.32	7	4	1.793	0.205985	71.6	128.4	13.12	14	2.19018e+07	1.71016e+07	2.14189e+07	3.83934e+07	3.68292e+07	4.7432e+07	High	High	Not Found	Not Found	Not Found	Peak Found
FALSE	High	Master Protein	P08708	40S ribosomal protein S17 OS=Homo sapiens OX=9606 GN=RPS17 PE=1 SV=2	0	24.731	18	3	14	3	1	135	15.5	9.85	49.23	3	0	1.317	0.283219	86.3	113.7	4.94	6.04	22756797	2.42797e+07	2.20553e+07	31416192	29965957	27845520	High	High	High	High	High	High
FALSE	High	Master Protein	P27144	Adenylate kinase 4, mitochondrial OS=Homo sapiens OX=9606 GN=AK4 PE=1 SV=1	0	24.726	21	4	11	4	1	223	25.3	8.4	37.02	4	0	1.17	0.956149	92.2	107.8	5.61	26.95	1.02664e+07	1.09812e+07	1.14854e+07	1.28437e+07	8.0719e+06	1.39814e+07	High	High	High	High	High	Peak Found
FALSE	High	Master Protein	Q99729	Heterogeneous nuclear ribonucleoprotein A/B OS=Homo sapiens OX=9606 GN=HNRNPAB PE=1 SV=2	0	24.681	18	6	21	5	1	332	36.2	8.21	61.56	6	0	0.777	0.723197	112.6	87.4	36.24	6.75	9.51525e+06	6.33839e+06	1.33932e+07	6.7097e+06	7659133	7.39215e+06	High	High	High	High	High	High
FALSE	High	Master Protein	Q53H12	Acylglycerol kinase, mitochondrial OS=Homo sapiens OX=9606 GN=AGK PE=1 SV=2	0	24.664	19	6	17	6	1	422	47.1	8.09	54.23	6	0	1.032	0.919833	98.4	101.6	6.17	14.6	9.76447e+06	9.43924e+06	8.65112e+06	8.1573e+06	9.73668e+06	1.0958e+07	High	High	High	High	High	High
FALSE	High	Master Protein	O43865	S-adenosylhomocysteine hydrolase-like protein 1 OS=Homo sapiens OX=9606 GN=AHCYL1 PE=1 SV=2	0	24.651	10	5	8	5	1	530	58.9	6.89	22.18	5	0	1.524	0.506261	79.2	120.8	14.22	24.63	4.96901e+06	4.27977e+06	3.74052e+06	5.11321e+06	8.39024e+06	6.5227e+06	High	High	Peak Found	High	High	High
FALSE	High	Master Protein	P08243	Asparagine synthetase [glutamine-hydrolyzing] OS=Homo sapiens OX=9606 GN=ASNS PE=1 SV=4	0	24.628	12	7	16	7	1	561	64.3	6.86	44.12	7	0	0.528	0.402751	130.9	69.1	22.44	21.14	8.1971e+06	1.29742e+07	10804335	4.1304e+06	6.34719e+06	5.70043e+06	High	High	High	High	High	High
FALSE	High	Master Protein	Q9NRW3	DNA dC->dU-editing enzyme APOBEC-3C OS=Homo sapiens OX=9606 GN=APOBEC3C PE=1 SV=2	0	24.613	21	3	21	3	1	190	22.8	7.59	81.39	3	0	0.461	0.720765	136.9	63.1	19.44	64.73	1.66082e+07	1.30685e+07	1.94175e+07	2.11654e+07	7.51855e+06	7.65289e+06	High	High	High	High	High	High
FALSE	High	Master Protein	P35749	Myosin-11 OS=Homo sapiens OX=9606 GN=MYH11 PE=1 SV=3	0	24.598	4	8	12	1	1	1972	227.2	5.5	31.07	8	0													Not Found	Not Found	High	Not Found	Not Found	Not Found
FALSE	High	Master Protein	P17028	Zinc finger protein 24 OS=Homo sapiens OX=9606 GN=ZNF24 PE=1 SV=4	0	24.597	18	5	11	5	1	368	42.1	6.21	29.56	5	0	1.205	0.815896	90.7	109.3	52.82	36.04	9.53655e+06	3.27303e+06	5.32597e+06	5.23803e+06	6.41807e+06	1.02763e+07	High	High	High	High	High	High
FALSE	High	Master Protein	P35611	Alpha-adducin OS=Homo sapiens OX=9606 GN=ADD1 PE=1 SV=2	0	24.594	11	5	9	5	1	737	80.9	5.83	27.52	5	0	1.191	0.737036	91.3	108.7	65.84	19.78	5.60856e+06	1.00858e+06	5.93247e+06	7.09848e+06	6.6811e+06	4798813	High	High	High	High	High	High
FALSE	High	Master Protein	O75955	Flotillin-1 OS=Homo sapiens OX=9606 GN=FLOT1 PE=1 SV=3	0	24.584	13	4	8	4	1	427	47.3	7.49	17.52	4	0	0.107	0.532755	180.6	19.4	55.24	91.87	1.18098e+06	4.43781e+06	4.07795e+06	437580	1.78589e+06	377281	High	High	High	High	High	High
FALSE	High	Master Protein	Q69YL0	Protein NCBP2AS2 OS=Homo sapiens OX=9606 GN=NCBP2AS2 PE=1 SV=1	0	24.558	40	4	16	4	1	99	10.9	12	54.02	4	0	1.297	0.701789	87.1	112.9	40.56	7	9.28986e+06	1.50315e+07	2.17313e+07	2.17088e+07	1.90962e+07	1.94978e+07	High	High	High	High	High	High
FALSE	High	Master Protein	Q14258	E3 ubiquitin/ISG15 ligase TRIM25 OS=Homo sapiens OX=9606 GN=TRIM25 PE=1 SV=2	0	24.536	12	5	9	5	1	630	70.9	8.09	30.75	5	0	0.286	0.668701	155.6	44.4	49.63	80.75	874979	2.74677e+06	2.41024e+06	1.96242e+06	415998	688419	High	High	High	High	High	High
FALSE	High	Master Protein	Q96CW5	Gamma-tubulin complex component 3 OS=Homo sapiens OX=9606 GN=TUBGCP3 PE=1 SV=2	0	24.479	9	7	11	7	1	907	103.5	8.12	30.7	7	0	0.739	0.636375	115	85	32.14	34.01	6854005	1.30926e+07	9.36003e+06	6.91276e+06	3.88764e+06	8.0009e+06	High	High	High	High	High	High
FALSE	High	Master Protein	Q9NQ88	Fructose-2,6-bisphosphatase TIGAR OS=Homo sapiens OX=9606 GN=TIGAR PE=1 SV=1	0	24.473	27	5	11	5	1	270	30	7.69	44.98	5	0	1.117	0.764834	94.5	105.5	40.02	24.25	9.29301e+06	7026191	3.91583e+06	7.84506e+06	1.04639e+07	6.52075e+06	High	High	High	High	High	High
FALSE	High	Master Protein	Q8WVK2	U4/U6.U5 small nuclear ribonucleoprotein 27 kDa protein OS=Homo sapiens OX=9606 GN=SNRNP27 PE=1 SV=1	0	24.468	18	3	12	3	1	155	18.8	11.62	48.93	3	0	0.981	0.832726	101	99	31.33	4.5	6.39955e+06	1.23105e+07	10978272	1.07703e+07	1.05348e+07	11480297	High	High	High	High	High	High
FALSE	High	Master Protein	Q96I99	Succinate--CoA ligase [GDP-forming] subunit beta, mitochondrial OS=Homo sapiens OX=9606 GN=SUCLG2 PE=1 SV=2	0	24.464	19	6	10	6	1	432	46.5	6.39	25.64	6	0	1.217	0.445808	90.2	109.8	12.34	12.22	2.24879e+06	2.33808e+06	1.84207e+06	2.73626e+06	2.56145e+06	3.23144e+06	High	High	High	High	Peak Found	High
FALSE	High	Master Protein	Q96GD4	Aurora kinase B OS=Homo sapiens OX=9606 GN=AURKB PE=1 SV=3	0	24.443	22	6	15	5	1	344	39.3	9.29	52.91	6	1	1.212	0.720765	90.4	109.6	28.95	27.78	8.30023e+06	6.81753e+06	1.18867e+07	9.17994e+06	1.00578e+07	1.50692e+07	High	Peak Found	High	High	High	High
FALSE	High	Master Protein	O94822	E3 ubiquitin-protein ligase listerin OS=Homo sapiens OX=9606 GN=LTN1 PE=1 SV=6	0	24.4	4	5	10	5	1	1766	200.4	6.25	33.16	5	0	1.771	0.706541	72.2	127.8	2.06	45.21		1.92692e+06	1.87149e+06	1.55945e+06	3.36385e+06	4.28965e+06	Not Found	High	High	High	High	High
FALSE	High	Master Protein	Q9NV31	U3 small nucleolar ribonucleoprotein protein IMP3 OS=Homo sapiens OX=9606 GN=IMP3 PE=1 SV=1	0	24.399	28	3	9	3	1	184	21.8	9.5	42.74	3	0	1.055	0.980346	97.3	102.7	13.32	2.38	6.57877e+06	6354614	8.0699e+06	6.94122e+06	7.18604e+06	6.86866e+06	High	High	High	High	High	High
FALSE	High	Master Protein	Q9BZZ5	Apoptosis inhibitor 5 OS=Homo sapiens OX=9606 GN=API5 PE=1 SV=3	0	24.339	14	6	13	6	1	524	59	7.34	41.04	6	0	0.41	0.838703	141.8	58.2	51.58	72.3	1.77752e+06	5.65259e+06	5.75038e+06	6.05429e+06	1.58054e+06	2.31749e+06	High	High	High	High	High	High
FALSE	High	Master Protein	Q07864	DNA polymerase epsilon catalytic subunit A OS=Homo sapiens OX=9606 GN=POLE PE=1 SV=5	0	24.276	3	6	7	6	1	2286	261.4	6.39	15.79	6	0	1.303	0.864761	86.9	113.1	53.16	65.5	1.96135e+06	942211	756722	1.22741e+06	802513	2.80637e+06	High	High	High	Peak Found	High	High
FALSE	High	Master Protein	Q8WYP5	Protein ELYS OS=Homo sapiens OX=9606 GN=AHCTF1 PE=1 SV=3	0	24.205	4	8	10	8	1	2266	252.3	6.6	21.12	8	0	3.037	0.445808	49.5	150.5	42.02	9.66	3.46785e+06	1.41594e+06	2.4406e+06	7.41148e+06	6.57857e+06	7.98512e+06	High	Peak Found	High	High	High	High
FALSE	High	Master Protein	Q96G21	U3 small nucleolar ribonucleoprotein protein IMP4 OS=Homo sapiens OX=9606 GN=IMP4 PE=1 SV=1	0	24.198	23	5	8	5	1	291	33.7	9.47	34.37	5	0	1.131	0.887678	93.9	106.1	49.4	1.43	1.22515e+07	5.45922e+06	5.69719e+06	6.5497e+06	6.44257e+06	6.36567e+06	High	Peak Found	High	High	High	High
FALSE	High	Master Protein	Q9Y4W6	AFG3-like protein 2 OS=Homo sapiens OX=9606 GN=AFG3L2 PE=1 SV=2	0	24.195	8	5	12	5	1	797	88.5	8.66	60.51	5	0	1.149	0.916716	93.1	106.9	57.52	49.3	8.46661e+06	4.75821e+06	2.49602e+06	3.19191e+06	5.46778e+06	8.93244e+06	High	High	High	High	High	High
FALSE	High	Master Protein	Q9P287	BRCA2 and CDKN1A-interacting protein OS=Homo sapiens OX=9606 GN=BCCIP PE=1 SV=1	0	24.176	20	4	17	4	1	314	36	4.61	76.09	4	0	1.212	0.513888	90.4	109.6	11.81	5.45	1.02757e+07	1.15276e+07	13014628	1.39749e+07	1.32744e+07	1.48013e+07	High	High	High	High	High	High
FALSE	High	Master Protein	P62873	Guanine nucleotide-binding protein G(I)/G(S)/G(T) subunit beta-1 OS=Homo sapiens OX=9606 GN=GNB1 PE=1 SV=3	0	24.174	18	5	11	2	1	340	37.4	6	45.4	5	3	1.323	0.506261	86.1	113.9	17.53	2.63	7.04022e+06	1.00099e+07	9.18702e+06	1.21562e+07	1.25255e+07	11886332	High	High	Peak Found	High	Peak Found	High
FALSE	High	Master Protein	Q9BQA1	Methylosome protein 50 OS=Homo sapiens OX=9606 GN=WDR77 PE=1 SV=1	0	24.159	37	7	12	7	1	342	36.7	5.17	39.45	7	0	1.183	0.676984	91.6	108.4	29.1	11.5	6.67536e+06	1.13533e+07	12029241	1.40073e+07	1.34272e+07	1.12023e+07	High	High	High	Peak Found	High	High
FALSE	High	Master Protein	P62861	FAU ubiquitin-like and ribosomal protein S30 OS=Homo sapiens OX=9606 GN=FAU PE=1 SV=2	0	24.147	9	4	35	4	1	133	14.4	10.17	103.61	4	0	0.888	0.50277	105.9	94.1	7.45	8.79	249526385	2.69849e+08	289707785	2.40961e+08	2.05476e+08	2.39583e+08	High	High	High	High	High	High
FALSE	High	Master Protein	O60716	Catenin delta-1 OS=Homo sapiens OX=9606 GN=CTNND1 PE=1 SV=1	0	24.053	11	6	12	6	1	968	108.1	6.23	48.9	6	0	1.177	0.720765	91.9	108.1	15.77	14.49	3.22364e+06	4.04351e+06	4.42681e+06	4.75806e+06	4.90816e+06	3.72087e+06	Peak Found	High	High	High	High	High
FALSE	High	Master Protein	Q7L4I2	Arginine/serine-rich coiled-coil protein 2 OS=Homo sapiens OX=9606 GN=RSRC2 PE=1 SV=1	0	24.023	17	6	12	6	1	434	50.5	11.33	37.72	6	0	1.35	0.306115	85.1	114.9	7.47	3.12	1.5051e+07	1.58971e+07	1.36943e+07	2.10216e+07	19754172	20325797	High	High	High	High	High	Peak Found
FALSE	High	Master Protein	P26038	Moesin OS=Homo sapiens OX=9606 GN=MSN PE=1 SV=3	0	24.021	10	7	15	2	1	577	67.8	6.4	33.58	7	0	1.054		97.4	102.6			1.98904e+06				2.09562e+06		High	Not Found	Not Found	Not Found	High	Not Found
FALSE	High	Master Protein	Q9H4L4	Sentrin-specific protease 3 OS=Homo sapiens OX=9606 GN=SENP3 PE=1 SV=2	0	23.902	12	6	10	6	1	574	65	8.56	31.83	6	0	1.453	0.636375	81.5	118.5	39.91	11.01	1.57154e+06	3.15387e+06	3.75638e+06	4.72141e+06	3.82605e+06	4.58127e+06	High	High	High	High	High	Peak Found
FALSE	High	None	Q96QV6	Histone H2A type 1-A OS=Homo sapiens OX=9606 GN=H2AC1 PE=1 SV=3	0	23.87	27	5	26	0	2	131	14.2	10.86	72.27	5	0	0.803	0.782251	110.9	89.1	20.41	6.5	3.46654e+08	4.85995e+08	5.20587e+08	3.80041e+08	390233853	429307399	Not Found	Not Found	Not Found	Not Found	Not Found	Not Found
FALSE	High	Master Protein	Q969Z0	FAST kinase domain-containing protein 4 OS=Homo sapiens OX=9606 GN=TBRG4 PE=1 SV=1	0	23.854	11	6	14	6	1	631	70.7	7.42	43.2	6	0	1.113	0.720765	94.6	105.4	13.86	34.74	1.39713e+07	1.25161e+07	1.05609e+07	1.19437e+07	2.24846e+07	1.3933e+07	High	High	High	High	High	High
FALSE	High	Master Protein Candidate	Q71UI9	Histone H2A.V OS=Homo sapiens OX=9606 GN=H2AZ2 PE=1 SV=3	0	23.85	31	5	22	3	1	128	13.5	10.58	64.88	5	0	1.326	0.832726	86	114	36.04	19.17	13770575	2.80122e+07	1.85534e+07	1.77006e+07	2.46063e+07	2.5729e+07	Peak Found	High	High	High	High	High
FALSE	High	Master Protein	P0C0S5	Histone H2A.Z OS=Homo sapiens OX=9606 GN=H2AZ1 PE=1 SV=2	0	23.85	31	5	22	3	1	128	13.5	10.58	64.88	5	0	1.326	0.832726	86	114	36.04	19.17	13770575	2.80122e+07	1.85534e+07	1.77006e+07	2.46063e+07	2.5729e+07	Peak Found	High	High	High	High	High
FALSE	High	Master Protein	Q9NV70	Exocyst complex component 1 OS=Homo sapiens OX=9606 GN=EXOC1 PE=1 SV=4	0	23.833	8	5	7	5	1	894	101.9	6.61	26.72	5	0	0.939	0.904007	103.2	96.8	16.02	37.45	4.34865e+06	4.60854e+06	3.36153e+06	4.08186e+06	3229774	6.56362e+06	High	High	Peak Found	High	High	High
FALSE	High	Master Protein	Q6UN15	Pre-mRNA 3'-end-processing factor FIP1 OS=Homo sapiens OX=9606 GN=FIP1L1 PE=1 SV=1	0	23.817	15	5	12	5	1	594	66.5	5.59	46.91	5	0	0.438	0.803764	139.1	60.9	31.23	92.57	4.43408e+06	3.14425e+06	2.38301e+06	5.86842e+06	1.26634e+06	1.37576e+06	High	High	High	High	High	High
FALSE	High	Master Protein	P14678	Small nuclear ribonucleoprotein-associated proteins B and B' OS=Homo sapiens OX=9606 GN=SNRPB PE=1 SV=2	0	23.786	20	6	19	6	1	240	24.6	11.19	43.77	6	0	0.826	0.56967	109.5	90.5	1.84	14.2	6.65316e+07	65205652	6.41335e+07	4.46003e+07	53838385	59394904	High	High	High	High	High	High
FALSE	High	Master Protein Candidate	P63162	Small nuclear ribonucleoprotein-associated protein N OS=Homo sapiens OX=9606 GN=SNRPN PE=1 SV=1	0	23.786	20	6	19	6	1	240	24.6	11.19	43.77	6	0	0.826	0.56967	109.5	90.5	1.84	14.2	6.65316e+07	65205652	6.41335e+07	4.46003e+07	53838385	59394904	High	High	High	High	High	High
FALSE	High	Master Protein	Q93009	Ubiquitin carboxyl-terminal hydrolase 7 OS=Homo sapiens OX=9606 GN=USP7 PE=1 SV=2	0	23.749	7	6	8	6	1	1102	128.2	5.55	18.7	6	0	0.691	0.988982	118.2	81.8	43.46	11.48	2.67739e+06	6.64446e+06	6.79445e+06	5.56301e+06	4.59374e+06	4.5797e+06	High	High	High	High	High	High
FALSE	High	Master Protein	Q6NXE6	Armadillo repeat-containing protein 6 OS=Homo sapiens OX=9606 GN=ARMC6 PE=1 SV=2	0	23.681	12	4	11	4	1	501	54.1	6.24	29.74	4	0	1.004	0.811678	99.8	100.2	85.44	49.01	156651	1.2718e+07	1.41029e+07	1.33511e+07	1.27637e+07	4.42956e+06	Peak Found	High	High	High	High	Peak Found
FALSE	High	None	P16104	Histone H2AX OS=Homo sapiens OX=9606 GN=H2AX PE=1 SV=2	0	23.65	20	5	25	0	2	143	15.1	10.74	66.63	5	0	0.794	0.806551	111.5	88.5	21.52	5.02	3.39441e+08	4.89929e+08	5.20164e+08	388869618	387506699	422917676	Not Found	Not Found	Not Found	Not Found	Not Found	Not Found
FALSE	High	Master Protein	Q96QK1	Vacuolar protein sorting-associated protein 35 OS=Homo sapiens OX=9606 GN=VPS35 PE=1 SV=2	0	23.635	8	6	13	6	1	796	91.6	5.49	36.78	6	0	0.59	0.582851	125.8	74.2	23.66	9.98	9.06298e+06	1.45242e+07	1.36728e+07	9.5393e+06	8.05068e+06	8.07106e+06	High	High	High	High	Peak Found	High
FALSE	High	Master Protein	Q8WXF0	Serine/arginine-rich splicing factor 12 OS=Homo sapiens OX=9606 GN=SRSF12 PE=2 SV=1	0	23.611	14	4	14	1	1	261	30.5	11.69	45.75	4	0	0.001		200				11771187						High	Not Found	Not Found	Not Found	Not Found	Not Found
FALSE	High	Master Protein	O95563	Mitochondrial pyruvate carrier 2 OS=Homo sapiens OX=9606 GN=MPC2 PE=1 SV=1	0	23.571	40	4	13	4	1	127	14.3	10.43	46.74	4	0	1.572	0.633335	77.8	122.2	34.6	15.44	7.33937e+06	5.48633e+06	1.08643e+07	1.15368e+07	1.26832e+07	9.29233e+06	High	High	High	High	High	High
FALSE	High	Master Protein	O14787	Transportin-2 OS=Homo sapiens OX=9606 GN=TNPO2 PE=1 SV=3	0	23.464	6	6	20	1	1	897	101.3	5.01	44.56	6	0	0.979	0.966165	101.1	98.9	13.91	18.35	791568	1.03223e+06	857815	750686	839452	1.06566e+06	Peak Found	Peak Found	Peak Found	Peak Found	Peak Found	High
FALSE	High	Master Protein	Q8IUE6	Histone H2A type 2-B OS=Homo sapiens OX=9606 GN=H2AC21 PE=1 SV=3	0	23.427	25	5	25	1	1	130	14	10.89	69.13	5	0	0.001		200				4.95652e+06						High	Not Found	Not Found	Not Found	Not Found	Not Found
FALSE	High	Master Protein	P33316	Deoxyuridine 5'-triphosphate nucleotidohydrolase, mitochondrial OS=Homo sapiens OX=9606 GN=DUT PE=1 SV=4	0	23.4	23	4	20	4	1	252	26.5	9.36	56.17	4	0	1.136	0.867704	93.6	106.4	6.21	62.8	1.92134e+07	1.87206e+07	2.10394e+07	5.6705e+06	2.84188e+07	2.18206e+07	High	High	High	High	High	High
FALSE	High	Master Protein	O75369	Filamin-B OS=Homo sapiens OX=9606 GN=FLNB PE=1 SV=2	0	23.365	3	6	9	3	1	2602	278	5.73	25.53	6	2	0.598	0.443247	125.2	74.8	14.47	23.16	1.28905e+07	9.6305e+06	1.1265e+07	6.73723e+06	4.94625e+06	7.96143e+06	Peak Found	Peak Found	High	High	High	Peak Found
FALSE	High	Master Protein	Q5JVF3	PCI domain-containing protein 2 OS=Homo sapiens OX=9606 GN=PCID2 PE=1 SV=2	0	23.275	17	5	12	5	1	399	46	8.53	33.33	5	0	0.628	0.50277	122.8	77.2	24.29	11.52	7.41118e+06	9.67573e+06	1.21427e+07	6.99772e+06	5.58627e+06	6.07767e+06	High	High	High	High	High	Peak Found
FALSE	High	None	Q13619	Cullin-4A OS=Homo sapiens OX=9606 GN=CUL4A PE=1 SV=3	0	23.2	8	6	16	6	1	759	87.6	8.13	45.79	6	0	1.512	0.612087	79.6	120.4	25.63	3.55	1.04244e+07	7.21993e+06	6.55776e+06	1.02917e+07	1.09832e+07	1.09157e+07	High	High	High	High	High	High
FALSE	High	Master Protein	O00767	Stearoyl-CoA desaturase OS=Homo sapiens OX=9606 GN=SCD PE=1 SV=2	0	23.2	10	6	11	6	1	359	41.5	9	18.95	6	0	0.674	0.980306	119.5	80.5	18.38	73.9	2.14152e+06	1.90177e+06	1.47427e+06	1.24787e+06	1.28244e+06	4.08959e+06	High	High	Peak Found	High	High	High
FALSE	High	Master Protein	Q15005	Signal peptidase complex subunit 2 OS=Homo sapiens OX=9606 GN=SPCS2 PE=1 SV=3	0	23.144	29	4	8	4	1	226	25	8.47	27.86	4	0	1.371	0.636375	84.3	115.7	38.03	28.57	7.52272e+06	1.68848e+07	1.55632e+07	1.50978e+07	2.13414e+07	2.72225e+07	High	Peak Found	High	High	High	High
FALSE	High	Master Protein	Q14562	ATP-dependent RNA helicase DHX8 OS=Homo sapiens OX=9606 GN=DHX8 PE=1 SV=1	0	23.138	6	6	11	4	1	1220	139.2	8.32	30.97	6	0	0.697	0.953576	117.8	82.2	62.21	44.2	995998	3.25065e+06	4.65517e+06	2.26603e+06	3.44199e+06	1.36396e+06	Peak Found	High	High	High	Peak Found	Peak Found
FALSE	High	Master Protein	O15121	Sphingolipid delta(4)-desaturase DES1 OS=Homo sapiens OX=9606 GN=DEGS1 PE=1 SV=1	0	23.117	11	3	6	3	1	323	37.8	7.46	23.47	3	0	1.31	0.957995	86.6	113.4	31.04	39.8	5.93168e+06	5.3076e+06	9.25211e+06	7.76911e+06	3.61967e+06	8.52914e+06	High	Peak Found	High	High	High	Peak Found
FALSE	High	Master Protein	Q9Y5Q8	General transcription factor 3C polypeptide 5 OS=Homo sapiens OX=9606 GN=GTF3C5 PE=1 SV=2	0	23.116	13	5	10	5	1	519	59.5	6.9	24.72	5	0	0.944	0.903594	102.9	97.1	72.93	10.78	7.48926e+06	4.10063e+06	1.78287e+07	7.067e+06	6.15544e+06	7.64281e+06	High	High	Peak Found	High	High	High
FALSE	High	Master Protein	P00374	Dihydrofolate reductase OS=Homo sapiens OX=9606 GN=DHFR PE=1 SV=2	0	23.1	35	6	18	6	1	187	21.4	7.42	45.4	6	0	0.89	0.923425	105.8	94.2	17.75	27.4	1.4266e+07	2.04576e+07	1.77494e+07	1.56751e+07	2.46134e+07	1.58041e+07	High	High	High	High	High	High
FALSE	High	Master Protein	Q05397	Focal adhesion kinase 1 OS=Homo sapiens OX=9606 GN=PTK2 PE=1 SV=2	0	23.033	7	6	9	6	1	1052	119.2	6.62	26.67	6	0	2.517	0.445808	56.9	143.1	42.1	18.74	1.28285e+06	3.11608e+06	2.13721e+06	6276891	4.2879e+06	5.37966e+06	High	High	High	Peak Found	Peak Found	High
FALSE	High	Master Protein	P50995	Annexin A11 OS=Homo sapiens OX=9606 GN=ANXA11 PE=1 SV=1	0	23.019	13	6	15	6	1	505	54.4	7.65	39.05	6	0	1.137	0.612087	93.6	106.4	11.53	13.22	5.3237e+06	6.71084e+06	6.0049e+06	6.82836e+06	6.41098e+06	8.21661e+06	High	High	High	High	High	High
FALSE	High	None	Q58FF6	Putative heat shock protein HSP 90-beta 4 OS=Homo sapiens OX=9606 GN=HSP90AB4P PE=5 SV=1	0	22.999	7	4	16	1	1	505	58.2	4.73	51.08	4	0	0.799	0.8007	111.1	88.9	83.15	4.83	1.44139e+06	4.94673e+07	5.29947e+07	37743456	41570236	3.95481e+07	Not Found	Peak Found	High	High	High	High
FALSE	High	Master Protein	Q9NUL3	Double-stranded RNA-binding protein Staufen homolog 2 OS=Homo sapiens OX=9606 GN=STAU2 PE=1 SV=2	0	22.884	13	5	12	5	1	570	62.6	9.61	36.75	5	0	0.787	0.842683	111.9	88.1	6.66	36.53	6.59862e+06	7.02218e+06	7.53597e+06	9.20797e+06	4768819	5.52614e+06	High	High	High	High	High	High
FALSE	High	Master Protein	P38432	Coilin OS=Homo sapiens OX=9606 GN=COIL PE=1 SV=1	0	22.882	12	7	8	7	1	576	62.6	9.07	16.63	7	0	0.154	0.738211	173.3	26.7	79.7	37.92	426311	6.71325e+06	7.66313e+06	1.03337e+06	1.46363e+06	665075	High	High	High	High	High	Peak Found
FALSE	High	Master Protein	Q9Y6B6	GTP-binding protein SAR1b OS=Homo sapiens OX=9606 GN=SAR1B PE=1 SV=1	0	22.878	22	5	19	1	1	198	22.4	6.11	53.61	5	0													Not Found	Not Found	Not Found	Not Found	Not Found	High
FALSE	High	Master Protein	Q9ULX6	A-kinase anchor protein 8-like OS=Homo sapiens OX=9606 GN=AKAP8L PE=1 SV=4	0	22.873	9	5	12	5	1	646	71.6	5.05	46.82	5	0	1.131	0.863993	93.8	106.2	19.62	16.2	10314479	1.19896e+07	8.03615e+06	1.20522e+07	8.83351e+06	1.1668e+07	High	High	High	High	High	High
FALSE	High	None	Q9NQ39	Putative 40S ribosomal protein S10-like OS=Homo sapiens OX=9606 GN=RPS10P5 PE=5 SV=1	0	22.823	24	4	13	4	1	176	20.1	10.13	51.41	4	0	1.873	0.668701	69.6	130.4	27.37	38.13	25218463	1.64116e+07	1.58761e+07	3.07337e+07	1.74e+07	3.9531e+07	High	High	High	High	High	High
FALSE	High	Master Protein	P30153	Serine/threonine-protein phosphatase 2A 65 kDa regulatory subunit A alpha isoform OS=Homo sapiens OX=9606 GN=PPP2R1A PE=1 SV=4	0	22.806	11	5	8	5	1	589	65.3	5.11	26.4	5	0	1.947	0.606157	67.9	132.1	50.81	28.61	2270577	1.14783e+06	3.48564e+06	2972227	4420955	5.3968e+06	High	High	Peak Found	High	High	High
FALSE	High	None	Q4VXU2	Polyadenylate-binding protein 1-like OS=Homo sapiens OX=9606 GN=PABPC1L PE=2 SV=1	0	22.74	8	6	26	4	1	614	68.3	8.87	70.2	6	0	1.14	0.844459	93.5	106.5	20.46	6.87	59272958	4.61265e+07	39860010	47390292	5.25823e+07	5.41293e+07	High	High	High	High	High	High
FALSE	High	Master Protein	P00367	Glutamate dehydrogenase 1, mitochondrial OS=Homo sapiens OX=9606 GN=GLUD1 PE=1 SV=2	0	22.709	15	5	7	5	1	558	61.4	7.8	19.09	5	0	1.837	0.639333	70.5	129.5	41.13	32.37	1.43485e+06		788348	2.89637e+06	1.95412e+06	1.55063e+06	High	High	High	High	High	High
FALSE	High	Master Protein	Q9BQ70	Transcription factor 25 OS=Homo sapiens OX=9606 GN=TCF25 PE=1 SV=1	0	22.682	13	6	12	6	1	676	76.6	6.35	34.42	6	0	1.307	0.473805	86.7	113.3	14.93	1.37	4038965	5.39167e+06	5.17689e+06	6.75333e+06	6.91977e+06	6.76442e+06	High	High	Peak Found	High	High	High
FALSE	High	Master Protein	P49674	Casein kinase I isoform epsilon OS=Homo sapiens OX=9606 GN=CSNK1E PE=1 SV=1	0	22.648	18	6	13	4	1	416	47.3	9.66	38.46	6	2	1.86	0.582851	69.9	130.1	22.27	33.59	8.64892e+06	6.61879e+06	5.60669e+06	1.54611e+07	7.59359e+06	1.23092e+07	High	High	High	High	High	High
FALSE	High	Master Protein	P62316	Small nuclear ribonucleoprotein Sm D2 OS=Homo sapiens OX=9606 GN=SNRPD2 PE=1 SV=1	0	22.642	55	6	12	6	1	118	13.5	9.91	31.65	6	0	1.451	0.839942	81.6	118.4	17.07	31.32	1.36795e+07	9983716	1.07172e+07	8612031	16239077	1.55471e+07	High	High	High	High	High	Peak Found
FALSE	High	Master Protein	Q9Y2J2	Band 4.1-like protein 3 OS=Homo sapiens OX=9606 GN=EPB41L3 PE=1 SV=2	0	22.622	5	5	11	2	1	1087	120.6	5.19	22.75	5	1	1.111	0.939055	94.7	105.3	4.8	45.88	6.12958e+06		6.56009e+06	5031661		9.86396e+06	Not Found	High	High	Not Found	Not Found	Not Found
FALSE	High	Master Protein	P40616	ADP-ribosylation factor-like protein 1 OS=Homo sapiens OX=9606 GN=ARL1 PE=1 SV=1	0	22.593	10	2	13	2	1	181	20.4	5.72	65.83	2	0	1.227	0.673109	89.8	110.2	34.95	7.88	1.13649e+07	5.46827e+06	1.04967e+07	1.29285e+07	1.12185e+07	12876630	High	High	High	High	High	High
FALSE	High	Master Protein	Q6IAN0	Dehydrogenase/reductase SDR family member 7B OS=Homo sapiens OX=9606 GN=DHRS7B PE=1 SV=2	0	22.548	21	6	14	6	1	325	35.1	9.55	37.29	6	0	1.197	0.636375	91	109	6.09	18.72	6.49051e+06	6.81438e+06	7.32072e+06	7.01949e+06	8.15601e+06	1.01402e+07	High	High	High	High	High	High
FALSE	High	Master Protein	Q99496	E3 ubiquitin-protein ligase RING2 OS=Homo sapiens OX=9606 GN=RNF2 PE=1 SV=1	0	22.532	16	4	11	2	1	336	37.6	6.84	38.53	4	0	1.116	0.916716	94.5	105.5	68.23	10.38	4.50531e+06	1.74846e+06	1.33071e+06	1951311	1.7284e+06	2.12966e+06	High	High	High	Peak Found	High	Peak Found
FALSE	High	Master Protein Rejected	Q9BTC8	Metastasis-associated protein MTA3 OS=Homo sapiens OX=9606 GN=MTA3 PE=1 SV=2	0	22.514	9	5	17	0	0	594	67.5	8.57	44.94	5	0													Peak Found	High	High	High	High	High
FALSE	High	Master Protein	Q9BRK5	45 kDa calcium-binding protein OS=Homo sapiens OX=9606 GN=SDF4 PE=1 SV=1	0	22.468	19	4	6	4	1	362	41.8	4.86	28.35	4	0	1000			200		18.53				2.32593e+06	3.08213e+06	3.37836e+06	Not Found	Not Found	Not Found	High	High	High
FALSE	High	Master Protein	Q9Y4X5	E3 ubiquitin-protein ligase ARIH1 OS=Homo sapiens OX=9606 GN=ARIH1 PE=1 SV=2	0	22.436	14	5	9	5	1	557	64.1	5.08	27.56	5	0	1.699	0.445808	74.1	125.9	31.55	19.29	3.0294e+06	2.47925e+06	1.55847e+06	4.21151e+06	4.00571e+06	5.64133e+06	High	High	High	High	High	High
FALSE	High	Master Protein	Q06587	E3 ubiquitin-protein ligase RING1 OS=Homo sapiens OX=9606 GN=RING1 PE=1 SV=2	0	22.374	13	4	10	2	1	406	42.4	5.62	34.27	4	2	1.067	0.855505	96.8	103.2	48.74	17.45	8.11419e+06	3.32386e+06	1.01618e+07	8.86291e+06	6.36095e+06	8.65841e+06	Peak Found	Not Found	High	High	Peak Found	High
FALSE	High	None	P08134	Rho-related GTP-binding protein RhoC OS=Homo sapiens OX=9606 GN=RHOC PE=1 SV=1	0	22.357	19	4	20	4	1	193	22	6.58	72.11	4	0	0.828	0.445808	109.4	90.6	9.38	3.46	3.59362e+07	3.26834e+07	3.94426e+07	3.00893e+07	2.97677e+07	2.8191e+07	High	High	High	High	High	High
FALSE	High	Master Protein	Q8NFW8	N-acylneuraminate cytidylyltransferase OS=Homo sapiens OX=9606 GN=CMAS PE=1 SV=2	0	22.346	12	3	15	3	1	434	48.3	7.93	72.29	3	0	0.463	0.838703	136.7	63.3	61.08	61.35	1.20915e+06	4.88771e+06	5.75216e+06	1.19152e+06	4319819	2.26294e+06	High	High	High	High	High	High
FALSE	High	Master Protein	P30260	Cell division cycle protein 27 homolog OS=Homo sapiens OX=9606 GN=CDC27 PE=1 SV=2	0	22.34	13	7	8	7	1	824	91.8	7.02	18.33	7	0	1.565	0.940841	78	122	112.17	14.11	6.79773e+06	715474	1.39832e+06	2.03227e+06	2.65406e+06	2.18886e+06	High	High	Peak Found	High	High	High
FALSE	High	Master Protein	Q4G0J3	La-related protein 7 OS=Homo sapiens OX=9606 GN=LARP7 PE=1 SV=1	0	22.329	18	7	7	7	1	582	66.9	9.55	18.52	7	0	0.689	0.583815	118.4	81.6	15.47	27.47		1.03797e+07	8333266	4.57234e+06	8.05683e+06	6.40845e+06	Not Found	High	High	High	High	High
FALSE	High	Master Protein	Q14146	Unhealthy ribosome biogenesis protein 2 homolog OS=Homo sapiens OX=9606 GN=URB2 PE=1 SV=2	0	22.328	5	5	11	5	1	1524	170.4	7.31	33.28	5	0	1.126	0.871193	94.1	105.9	23.84	19.98	2.00252e+06	2696926	1.70505e+06	2.79068e+06	2.25525e+06	1873128	Peak Found	High	High	High	High	High
FALSE	High	Master Protein	P57772	Selenocysteine-specific elongation factor OS=Homo sapiens OX=9606 GN=EEFSEC PE=1 SV=4	0	22.314	12	4	9	4	1	596	65.3	8.35	36.66	4	0	0.973	0.838703	101.4	98.6	18.79	12.07	4.56865e+06	6.59738e+06	5.27504e+06	5.61872e+06	4.40729e+06	5.13428e+06	High	High	High	Peak Found	Peak Found	High
FALSE	High	Master Protein	Q9UFC0	Leucine-rich repeat and WD repeat-containing protein 1 OS=Homo sapiens OX=9606 GN=LRWD1 PE=1 SV=2	0	22.27	11	4	10	4	1	647	70.8	7.21	38.54	4	0	1.165	0.601344	92.4	107.6	13.49	9.71	2.15645e+06	2.5653e+06	1.97763e+06	2.93438e+06	2.47232e+06	2.51126e+06	High	High	High	High	High	Peak Found
FALSE	High	Master Protein	Q9Y2P8	RNA 3'-terminal phosphate cyclase-like protein OS=Homo sapiens OX=9606 GN=RCL1 PE=1 SV=3	0	22.249	15	5	13	5	1	373	40.8	9.26	38.83	5	0	1.214	0.563103	90.3	109.7	14.09	9.12	1.14969e+07	1.03144e+07	1.35976e+07	1.59255e+07	1.39624e+07	1.34238e+07	High	High	High	High	High	High
FALSE	High	Master Protein	Q8TCG1	Protein CIP2A OS=Homo sapiens OX=9606 GN=CIP2A PE=1 SV=2	0	22.2	6	5	12	5	1	905	102.1	6.23	43.36	5	0	0.937	0.98956	103.3	96.7	29.72	3.45	1.17086e+07	1.79842e+07	21815037	1.68462e+07	1.68804e+07	1.58749e+07	Peak Found	High	High	High	High	High
FALSE	High	Master Protein	Q9BZE1	39S ribosomal protein L37, mitochondrial OS=Homo sapiens OX=9606 GN=MRPL37 PE=1 SV=2	0	22.182	14	5	10	5	1	423	48.1	8.59	29.81	5	0	0.912	0.872191	104.6	95.4	45.55	14.13	3.4872e+06	9.2327e+06	9.34454e+06	6.67443e+06	8.41729e+06	8.77607e+06	High	High	High	High	High	High
FALSE	High	Master Protein	Q9Y673	Dolichyl-phosphate beta-glucosyltransferase OS=Homo sapiens OX=9606 GN=ALG5 PE=1 SV=1	0	22.15	24	5	8	5	1	324	36.9	9.28	34.29	5	0	1.595	0.636375	77.1	122.9	10.49	25.26	6.02302e+06	5104238	4.99709e+06	8.13969e+06	5.23694e+06	8.69981e+06	High	High	High	High	High	High
FALSE	High	Master Protein	P51570	Galactokinase OS=Homo sapiens OX=9606 GN=GALK1 PE=1 SV=1	0	22.149	17	5	8	5	1	392	42.2	6.46	33.19	5	0	0.371	0.585394	145.8	54.2	10.19	71.44	1.84001e+07	2.23323e+07	1.94056e+07	7.20888e+06	1.51244e+07	3181999	Peak Found	High	High	High	High	High
FALSE	High	None	P09104	Gamma-enolase OS=Homo sapiens OX=9606 GN=ENO2 PE=1 SV=3	0	22.06	9	4	53	4	1	434	47.2	5.03	130.25	4	0	1.189	0.69793	91.4	108.6	8.96	14.42	3.92785e+07	4.09913e+07	4.65253e+07	4.87244e+07	4.056e+07	5.42819e+07	High	High	High	High	High	High
FALSE	High	Master Protein	P62314	Small nuclear ribonucleoprotein Sm D1 OS=Homo sapiens OX=9606 GN=SNRPD1 PE=1 SV=1	0	22.038	24	3	20	3	1	119	13.3	11.56	72.09	3	0	1.173	0.711324	92	108	52	8.75	1.36889e+07	4.36956e+07	45239802	4.49853e+07	5.12521e+07	53384984	High	High	High	High	High	High
FALSE	High	Master Protein	O75718	Cartilage-associated protein OS=Homo sapiens OX=9606 GN=CRTAP PE=1 SV=1	0	22.017	14	5	15	5	1	401	46.5	5.73	27.17	5	0	1.461	0.737783	81.3	118.7	18.63	28.39	5.60506e+06	6.83611e+06	8.16353e+06	9.98817e+06	5.8152e+06	1.01454e+07	High	High	High	High	High	High
FALSE	High	Master Protein	O75027	Iron-sulfur clusters transporter ABCB7, mitochondrial OS=Homo sapiens OX=9606 GN=ABCB7 PE=1 SV=2	0	21.973	9	5	8	5	1	752	82.6	9.33	23.36	5	0	1.492	0.50277	80.3	119.7	29.93	14.39	3.28115e+06	5.43747e+06	6.11438e+06	1.00468e+07	7.73071e+06	8.1114e+06	High	High	High	High	Peak Found	High
FALSE	High	Master Protein	Q9NV06	DDB1- and CUL4-associated factor 13 OS=Homo sapiens OX=9606 GN=DCAF13 PE=1 SV=2	0	21.962	16	6	8	6	1	445	51.4	9.19	20.04	6	0	1.282	0.987274	87.6	112.4	30.82	50.09	3.09358e+06	4.95945e+06	5915043	6.4635e+06	2.09734e+06	6.35734e+06	High	High	High	High	Peak Found	High
FALSE	High	Master Protein	O95747	Serine/threonine-protein kinase OSR1 OS=Homo sapiens OX=9606 GN=OXSR1 PE=1 SV=1	0	21.914	16	5	10	5	1	527	58	6.43	35.77	5	0	1.088	0.9813	95.8	104.2	37.62	34.68	3.18199e+06	3.22285e+06	5.86757e+06	2.92737e+06	3.50745e+06	5.56709e+06	High	High	High	High	High	High
FALSE	High	Master Protein	P82912	28S ribosomal protein S11, mitochondrial OS=Homo sapiens OX=9606 GN=MRPS11 PE=1 SV=2	0	21.909	24	2	3	2	1	194	20.6	10.81	14.69	2	0	0.423	0.434394	140.5	59.5	21.89	27.91		5455786	3993489	2.43989e+06	1.36708e+06	1.97579e+06	Not Found	High	High	Peak Found	High	Peak Found
FALSE	High	Master Protein	Q9P035	Very-long-chain (3R)-3-hydroxyacyl-CoA dehydratase 3 OS=Homo sapiens OX=9606 GN=HACD3 PE=1 SV=2	0	21.903	9	5	10	5	1	362	43.1	8.94	27.76	5	0	0.831	0.636715	109.2	90.8	54.22	20.42	1.2246e+07	2.76431e+07	1.11454e+07	1.01728e+07	7.23334e+06	1.08528e+07	High	High	High	High	High	Peak Found
FALSE	High	None	Q3L8U1	Chromodomain-helicase-DNA-binding protein 9 OS=Homo sapiens OX=9606 GN=CHD9 PE=1 SV=2	0	21.855	2	5	17	2	1	2897	325.8	7.01	38.58	5	0	0.938	0.946554	103.2	96.8	36.56	14.55	4.38079e+06	9.49031e+06	7110399	5.276e+06	7.01333e+06	6.6681e+06	Peak Found	High	Peak Found	Peak Found	High	Peak Found
FALSE	High	Master Protein	O43324	Eukaryotic translation elongation factor 1 epsilon-1 OS=Homo sapiens OX=9606 GN=EEF1E1 PE=1 SV=1	0	21.829	30	5	12	5	1	174	19.8	8.54	35.05	5	0	0.94	0.683223	103.1	96.9	28.41	13.96	14245542	8.99029e+06	8.9442e+06	8.45468e+06	9.5949e+06	7241547	High	High	High	High	High	High
FALSE	High	None	P62987	Ubiquitin-60S ribosomal protein L40 OS=Homo sapiens OX=9606 GN=UBA52 PE=1 SV=2	0	21.805	33	5	23	5	1	128	14.7	9.83	68.19	5	0	1.315	0.843754	86.4	113.6	33.69	5.43	5.33582e+07	3.12055e+07	3.06841e+07	3.94215e+07	4.10453e+07	4.3866e+07	High	High	High	High	High	High
FALSE	High	None	P0CG47	Polyubiquitin-B OS=Homo sapiens OX=9606 GN=UBB PE=1 SV=1	0	21.805	55	5	23	5	1	229	25.7	7.43	68.19	5	0	1.315	0.843754	86.4	113.6	33.69	5.43	5.33582e+07	3.12055e+07	3.06841e+07	3.94215e+07	4.10453e+07	4.3866e+07	High	High	High	High	High	High
FALSE	High	None	P0CG48	Polyubiquitin-C OS=Homo sapiens OX=9606 GN=UBC PE=1 SV=3	0	21.805	55	5	23	5	1	685	77	7.66	68.19	5	0	1.315	0.843754	86.4	113.6	33.69	5.43	5.33582e+07	3.12055e+07	3.06841e+07	3.94215e+07	4.10453e+07	4.3866e+07	High	High	High	High	High	High
FALSE	High	None	Q05193	Dynamin-1 OS=Homo sapiens OX=9606 GN=DNM1 PE=1 SV=2	0	21.804	7	6	12	6	1	864	97.3	7.17	28.71	6	0	2.284	0.442789	60.9	139.1	27.24	4.28	1.37336e+07	1.91935e+07	1.13508e+07	2.93544e+07	3.13659e+07	3.18442e+07	High	High	High	High	High	High
FALSE	High	Master Protein	Q9H000	E3 ubiquitin-protein ligase makorin-2 OS=Homo sapiens OX=9606 GN=MKRN2 PE=1 SV=2	0	21.791	15	6	12	6	1	416	46.9	7.61	32.25	6	0	0.824	0.636375	109.6	90.4	46.44	19.29	1.39638e+07	6.84267e+06	6.47194e+06	5.64061e+06	4.29699e+06	6.36236e+06	High	High	High	High	High	High
FALSE	High	None	Q9Y2T7	Y-box-binding protein 2 OS=Homo sapiens OX=9606 GN=YBX2 PE=1 SV=2	0	21.736	6	3	15	3	1	364	38.5	10.8	60.86	3	0	0.875	0.822164	106.7	93.3	56.09	4.37	8968703	3.33819e+07	33994052	3.09298e+07	2.92039e+07	2.84095e+07	Peak Found	High	High	High	High	High
FALSE	High	Master Protein	Q9Y282	Endoplasmic reticulum-Golgi intermediate compartment protein 3 OS=Homo sapiens OX=9606 GN=ERGIC3 PE=1 SV=1	0	21.731	16	7	11	7	1	383	43.2	6.06	21.57	7	0	27.394	0.0173948	7	193	20.24	15.14	840416	1.26615e+06	1049122	2.29986e+07	2.87399e+07	31136167	Peak Found	Peak Found	Peak Found	High	High	High
FALSE	High	Master Protein	P82921	28S ribosomal protein S21, mitochondrial OS=Homo sapiens OX=9606 GN=MRPS21 PE=1 SV=3	0	21.727	51	6	18	6	1	87	10.7	9.92	35.51	6	0	1.079	0.722086	96.2	103.8	18.59	7.21	8.23107e+06	1.17599e+07	11419316	1.23927e+07	1.0875e+07	12316746	High	High	High	High	High	High
FALSE	High	Master Protein	Q15436	Protein transport protein Sec23A OS=Homo sapiens OX=9606 GN=SEC23A PE=1 SV=2	0	21.698	6	3	9	3	1	765	86.1	7.08	32.23	3	0	0.895	0.761253	105.6	94.4	36.22	39.53	5.15446e+06	3.55791e+06	7.4371e+06	5.41325e+06	4.61128e+06	2289422	High	Peak Found	High	High	High	High
FALSE	High	Master Protein	Q9H4M9	EH domain-containing protein 1 OS=Homo sapiens OX=9606 GN=EHD1 PE=1 SV=2	0	21.629	11	5	12	5	1	534	60.6	6.83	29.37	5	0	0.97	0.765822	101.5	98.5	16.27	8.49	6.84534e+06	9.21012e+06	9.23217e+06	8.93728e+06	8.56736e+06	1.00654e+07	High	High	High	High	High	High
FALSE	High	Master Protein	Q15392	Delta(24)-sterol reductase OS=Homo sapiens OX=9606 GN=DHCR24 PE=1 SV=2	0	21.593	11	6	11	6	1	516	60.1	8.16	30.94	6	0	1.374	0.585394	84.3	115.7	36.12	16.42	2.34024e+06	5.06041e+06	4437800	7.58815e+06	6.09698e+06	5.554e+06	High	High	High	High	High	High
FALSE	High	Master Protein	P13807	Glycogen [starch] synthase, muscle OS=Homo sapiens OX=9606 GN=GYS1 PE=1 SV=2	0	21.551	10	5	8	5	1	737	83.7	6.18	26.42	5	0	1.525	0.293583	79.2	120.8	9.49	4.72	2.16942e+06	1.87876e+06	1.8237e+06	2.86486e+06	2.76326e+06	3.03295e+06	High	Peak Found	High	High	High	Peak Found
FALSE	High	Master Protein	Q96A35	39S ribosomal protein L24, mitochondrial OS=Homo sapiens OX=9606 GN=MRPL24 PE=1 SV=1	0	21.535	31	5	15	5	1	216	24.9	9.29	48.44	5	0	1.02	0.884357	99	101	37.65	8.9	6.98405e+06	1.33825e+07	7.65509e+06	7.81061e+06	8.98156e+06	7.6551e+06	High	High	High	High	High	High
FALSE	High	Master Protein	Q96QD9	UAP56-interacting factor OS=Homo sapiens OX=9606 GN=FYTTD1 PE=1 SV=3	0	21.475	19	4	10	4	1	318	35.8	11.78	36.78	4	0	1.734	0.636715	73.1	126.9	33.77	14.16	2.25003e+06	4.0212e+06	2.41656e+06	4.19106e+06	4.26605e+06	3.2717e+06	High	High	High	High	High	High
FALSE	High	Master Protein	Q3B726	DNA-directed RNA polymerase I subunit RPA43 OS=Homo sapiens OX=9606 GN=POLR1F PE=1 SV=1	0	21.437	17	5	15	5	1	338	37.4	6.98	49.35	5	0	3.628	0.639756	43.2	156.8	69.6	43.39	2.08243e+07	6692102	7.12519e+06	2.8313e+07	1.09198e+07	2.58536e+07	High	High	High	High	High	High
FALSE	High	Master Protein	P35610	Sterol O-acyltransferase 1 OS=Homo sapiens OX=9606 GN=SOAT1 PE=1 SV=3	0	21.426	10	4	11	4	1	550	64.7	8.94	42.04	4	0	1.37	0.746818	84.4	115.6	3.96	26.79	6.25295e+06	6.30429e+06	6.7172e+06	8.63747e+06	5.47899e+06	9.47343e+06	High	High	High	High	High	High
FALSE	High	Master Protein	P41743	Protein kinase C iota type OS=Homo sapiens OX=9606 GN=PRKCI PE=1 SV=2	0	21.369	10	4	7	4	1	596	68.2	5.85	38.02	4	0	1.262	0.69793	88.4	111.6	18.89	25.22	1.19425e+07	1.05656e+07	1.51875e+07	1.20763e+07	1.50762e+07	1.99186e+07	High	Peak Found	High	High	Peak Found	High
FALSE	High	Master Protein	Q9UEG4	Zinc finger protein 629 OS=Homo sapiens OX=9606 GN=ZNF629 PE=1 SV=2	0	21.33	7	5	11	5	1	869	96.6	7.93	22.94	5	0	0.607	0.67006	124.5	75.5	27.14	56.68	4.77654e+06	7.16204e+06	4.4455e+06	5.93838e+06	2.02802e+06	2.8991e+06	High	High	High	High	High	High
FALSE	High	Master Protein	Q9BPW8	Protein NipSnap homolog 1 OS=Homo sapiens OX=9606 GN=NIPSNAP1 PE=1 SV=1	0	21.291	21	5	19	4	1	284	33.3	9.31	45.46	5	1	0.974	0.958446	101.3	98.7	25.23	14.19	9.1853e+06	1.54681e+07	1.3334e+07	1.10413e+07	1.29846e+07	14703948	High	High	High	High	High	High
FALSE	High	Master Protein	Q13555	Calcium/calmodulin-dependent protein kinase type II subunit gamma OS=Homo sapiens OX=9606 GN=CAMK2G PE=1 SV=4	0	21.282	10	3	15	2	1	558	62.6	7.83	43.3	3	0	1.252	0.850813	88.8	111.2	22.98	29.17	2426292	1.71358e+06	1.61942e+06	2.82799e+06	2.14534e+06	1.55896e+06	Peak Found	Peak Found	High	High	High	Peak Found
FALSE	High	Master Protein	Q9BYJ9	YTH domain-containing family protein 1 OS=Homo sapiens OX=9606 GN=YTHDF1 PE=1 SV=1	0	21.276	8	4	7	2	1	559	60.8	8.79	19.37	4	0	1.093	0.754788	95.6	104.4	31.66	13.32	987621	1.64184e+06	1.92448e+06	1.97168e+06		1.63223e+06	Peak Found	Peak Found	Peak Found	Peak Found	High	High
FALSE	High	Master Protein	O95394	Phosphoacetylglucosamine mutase OS=Homo sapiens OX=9606 GN=PGM3 PE=1 SV=1	0	21.15	11	6	14	6	1	542	59.8	6.25	33.45	6	0	1.151	0.712907	93	107	11.07	9.58	3.55544e+07	2.8588e+07	3.12044e+07	3.76328e+07	3.11725e+07	3.59036e+07	High	High	High	High	High	High
FALSE	High	Master Protein	Q8NCA5	Protein FAM98A OS=Homo sapiens OX=9606 GN=FAM98A PE=1 SV=2	0	21.104	15	6	7	4	1	518	55.2	8.95	20.6	6	1	1.101	0.585394	95.2	104.8	5.16	6.71	4.53942e+07	4.84873e+07	5.02983e+07	5.34048e+07	4.88654e+07	5.58327e+07	High	High	Peak Found	High	High	Peak Found
FALSE	High	Master Protein	Q8N684	Cleavage and polyadenylation specificity factor subunit 7 OS=Homo sapiens OX=9606 GN=CPSF7 PE=1 SV=1	0	21.095	14	5	12	5	1	471	52	8	40.35	5	0	0.917	0.97511	104.3	95.7	31.87	14.46	3.72268e+06	5.80288e+06	7.27536e+06	6.41119e+06	5.3217e+06	4.85324e+06	High	High	High	High	High	High
FALSE	High	Master Protein	Q8WVV9	Heterogeneous nuclear ribonucleoprotein L-like OS=Homo sapiens OX=9606 GN=HNRNPLL PE=1 SV=1	0	21.094	14	4	10	3	1	542	60	7.72	47.38	4	0	1.68	0.824157	74.6	125.4	69.17	28.34	2.88968e+06		991443	1.8667e+06	3.37124e+06	2.84313e+06	High	Not Found	Peak Found	High	High	High
FALSE	High	Master Protein	P51116	Fragile X mental retardation syndrome-related protein 2 OS=Homo sapiens OX=9606 GN=FXR2 PE=1 SV=2	0	21.055	8	4	13	4	1	673	74.2	6.23	37.56	4	0	0.918	0.786605	104.3	95.7	38.1	20.25	5549162	2.61655e+06	5.81824e+06	5.09431e+06	4.71195e+06	6.81821e+06	High	High	High	High	High	High
FALSE	High	Master Protein	Q9H269	Vacuolar protein sorting-associated protein 16 homolog OS=Homo sapiens OX=9606 GN=VPS16 PE=1 SV=2	0	21.029	8	4	9	4	1	839	94.6	6.77	33.93	4	0	0.835	0.859817	109	91	33.46	53.3	3171083	1.67874e+06	2.07747e+06	1.16763e+06		2.57991e+06	Peak Found	High	High	High	High	High
FALSE	High	Master Protein	Q6P1L8	39S ribosomal protein L14, mitochondrial OS=Homo sapiens OX=9606 GN=MRPL14 PE=1 SV=1	0	21.017	34	5	12	5	1	145	15.9	10.24	37.42	5	0	0.981	0.919833	101	99	37.65	26.08	7.02525e+06	13525310	1.58289e+07	9.31608e+06	1.32635e+07	1.59841e+07	High	High	High	High	High	High
FALSE	High	Master Protein	P67812	Signal peptidase complex catalytic subunit SEC11A OS=Homo sapiens OX=9606 GN=SEC11A PE=1 SV=1	0	20.948	23	5	14	5	1	179	20.6	9.48	30.81	5	0	0.995	0.725435	100.2	99.8	32.79	31.13	4.20781e+06	8.4159e+06	7.22749e+06	6.94277e+06	1.1707e+07	7.19148e+06	High	High	High	High	High	High
FALSE	High	None	Q5SRD1	Mitochondrial import inner membrane translocase subunit Tim23B OS=Homo sapiens OX=9606 GN=TIMM23B PE=1 SV=3	0	20.85	21	3	12	3	1	188	19.7	4.88	58.76	3	0	1.353	0.789221	85	115	43.23	7.3	230908		434253	404835	428309	467485	High	High	High	High	High	High
FALSE	High	Master Protein	Q9NRG7	Epimerase family protein SDR39U1 OS=Homo sapiens OX=9606 GN=SDR39U1 PE=1 SV=3	0	20.756	19	5	11	5	1	293	31.1	9.04	32.36	5	0	1.257	0.68169	88.6	111.4	29.4	10.33	4.82522e+06	7.31894e+06	8921535	7.81268e+06	9.20255e+06	9.53582e+06	High	High	High	High	High	High
FALSE	High	Master Protein	Q9Y3A4	Ribosomal RNA-processing protein 7 homolog A OS=Homo sapiens OX=9606 GN=RRP7A PE=1 SV=2	0	20.749	17	4	8	4	1	280	32.3	9.58	27.22	4	0	0.656	0.680707	120.8	79.2	23.05	69.05	6.93531e+06	5.74029e+06	4.32538e+06	4.70395e+06	679233	3.76589e+06	High	High	High	High	High	High
FALSE	High	Master Protein	P13804	Electron transfer flavoprotein subunit alpha, mitochondrial OS=Homo sapiens OX=9606 GN=ETFA PE=1 SV=1	0	20.701	19	5	7	5	1	333	35.1	8.38	21.97	5	0	0.463	0.445808	136.7	63.3	35.55	29.12	6.32183e+06	4.73517e+06	2.99349e+06	1.40251e+06	2.57768e+06	2190420	High	Peak Found	High	High	High	Peak Found
FALSE	High	Master Protein	Q5VWQ0	Lysine-specific demethylase 9 OS=Homo sapiens OX=9606 GN=RSBN1 PE=1 SV=2	0	20.695	8	5	11	4	1	802	90	8.6	27.28	5	0	0.71	0.895178	116.9	83.1	2.82	85.76	845479		812429	1.70875e+06	588738	302460	High	High	High	High	High	High
FALSE	High	Master Protein	Q9UPT9	Ubiquitin carboxyl-terminal hydrolase 22 OS=Homo sapiens OX=9606 GN=USP22 PE=1 SV=2	0	20.683	11	5	6	5	1	525	59.9	8.05	24.67	5	0	1.375	0.701789	84.2	115.8	60.92	37.88	851267	3.02096e+06	3.94184e+06	6.00787e+06	2.75635e+06	4.15458e+06	High	High	High	High	High	Peak Found
FALSE	High	None	Q12840	Kinesin heavy chain isoform 5A OS=Homo sapiens OX=9606 GN=KIF5A PE=1 SV=2	0	20.646	5	4	12	4	1	1032	117.3	5.9	43.68	4	0	0.535	0.616991	130.3	69.7	14.99	40.2	1.06946e+07	9.43317e+06	1.26845e+07	5.71964e+06	1.09077e+07	5.72175e+06	High	High	High	High	High	High
FALSE	High	None	O60282	Kinesin heavy chain isoform 5C OS=Homo sapiens OX=9606 GN=KIF5C PE=1 SV=1	0	20.646	6	4	12	4	1	957	109.4	6.19	43.68	4	0	0.535	0.616991	130.3	69.7	14.99	40.2	1.06946e+07	9.43317e+06	1.26845e+07	5.71964e+06	1.09077e+07	5.72175e+06	High	High	High	High	High	High
FALSE	High	Master Protein	Q9Y230	RuvB-like 2 OS=Homo sapiens OX=9606 GN=RUVBL2 PE=1 SV=3	0	20.623	13	5	8	5	1	463	51.1	5.64	24.54	5	0	1.08	0.752244	96.1	103.9	43.99	32.12	1.83745e+06	4.42515e+06	4.84549e+06	3.39141e+06	6.53286e+06	4.77987e+06	Peak Found	High	High	High	Peak Found	High
FALSE	High	Master Protein	P42285	Exosome RNA helicase MTR4 OS=Homo sapiens OX=9606 GN=MTREX PE=1 SV=3	0	20.609	7	6	9	6	1	1042	117.7	6.52	26	6	0	1.454	0.421961	81.5	118.5	18.38	14.26	2.47001e+06	3.56536e+06	3.30635e+06	4.80767e+06	4.55579e+06	5.92123e+06	High	High	High	Peak Found	Peak Found	High
FALSE	High	Master Protein	Q09161	Nuclear cap-binding protein subunit 1 OS=Homo sapiens OX=9606 GN=NCBP1 PE=1 SV=1	0	20.498	6	4	9	4	1	790	91.8	6.43	29.6	4	0	1.278	0.700999	87.8	112.2	69.04	2.73	5.27861e+06	750598	5.01811e+06	6537798	6.29046e+06		Peak Found	Peak Found	High	High	High	Not Found
FALSE	High	Master Protein	Q9H993	Damage-control phosphatase ARMT1 OS=Homo sapiens OX=9606 GN=ARMT1 PE=1 SV=1	0	20.496	9	3	15	3	1	441	51.1	5.76	58.09	3	0	1.245	0.792434	89.1	110.9	14.38	23.82	1.077e+07	1.13507e+07	1.40189e+07	16925022	1.41312e+07	1.03694e+07	High	High	High	High	High	High
FALSE	High	Master Protein	Q9H0U3	Magnesium transporter protein 1 OS=Homo sapiens OX=9606 GN=MAGT1 PE=1 SV=1	0	20.482	16	5	16	5	1	335	38	9.63	39.7	5	0	1.408	0.636375	83.1	116.9	48.54	15.42	7.51253e+06	2.28511e+07	1.96829e+07	2.46343e+07	2.77138e+07	3.33194e+07	High	High	High	High	High	High
FALSE	High	Master Protein	Q6P1M0	Long-chain fatty acid transport protein 4 OS=Homo sapiens OX=9606 GN=SLC27A4 PE=1 SV=1	0	20.418	12	6	8	6	1	643	72	8.47	20.8	6	0	1.151	0.832726	93	107	18.96	17.24	6.37273e+06	4.65089e+06	4.66119e+06	5.36596e+06	6.80299e+06	4.92373e+06	High	Peak Found	High	High	High	Peak Found
FALSE	High	Master Protein	P48507	Glutamate--cysteine ligase regulatory subunit OS=Homo sapiens OX=9606 GN=GCLM PE=1 SV=1	0	20.397	23	4	9	4	1	274	30.7	6.02	36.32	4	0	1.06	0.893035	97.1	102.9	16.33	11.42	4.92296e+06	5.49249e+06	3946915	4.34325e+06	5.2208e+06	5412322	High	High	High	High	Peak Found	High
FALSE	High	Master Protein	Q96BM9	ADP-ribosylation factor-like protein 8A OS=Homo sapiens OX=9606 GN=ARL8A PE=1 SV=1	0	20.377	26	4	5	1	1	186	21.4	7.77	14.91	4	0													High	Not Found	High	Not Found	High	Not Found
FALSE	High	Master Protein	Q96FJ2	Dynein light chain 2, cytoplasmic OS=Homo sapiens OX=9606 GN=DYNLL2 PE=1 SV=1	0	20.365	28	3	17	1	1	89	10.3	7.37	64.58	3	0	1.19	0.832726	91.3	108.7	11.19	40.97	1.77854e+06	1476807	1.82632e+06	2852562		1.57114e+06	High	Peak Found	Peak Found	High	Not Found	High
FALSE	High	Master Protein	Q13363	C-terminal-binding protein 1 OS=Homo sapiens OX=9606 GN=CTBP1 PE=1 SV=2	0	20.365	12	6	13	2	1	440	47.5	6.77	29.31	6	0	1.128	0.636715	94	106	16.98	8.91	5.52877e+06	7.0029e+06	7796142	7.8982e+06	8.85659e+06	7449195	High	Peak Found	High	High	High	Peak Found
FALSE	High	Master Protein	Q5VW36	Focadhesin OS=Homo sapiens OX=9606 GN=FOCAD PE=1 SV=2	0	20.348	4	6	7	6	1	1801	199.9	6.62	16.6	6	0	1.561	0.445808	78.1	121.9	5.07	15.39	2.77207e+06	2.54023e+06	2.78183e+06	4.32808e+06	4.33382e+06	3.27071e+06	Peak Found	Peak Found	Peak Found	High	High	High
FALSE	High	Master Protein Rejected	Q13554	Calcium/calmodulin-dependent protein kinase type II subunit beta OS=Homo sapiens OX=9606 GN=CAMK2B PE=1 SV=3	0	20.325	6	4	17	0	0	666	72.6	7.27	51.74	4	0													High	High	High	Peak Found	High	High
FALSE	High	Master Protein	Q13131	5'-AMP-activated protein kinase catalytic subunit alpha-1 OS=Homo sapiens OX=9606 GN=PRKAA1 PE=1 SV=4	0	20.318	10	4	9	3	1	559	64	8.12	33.97	4	0	1.883	0.880923	69.4	130.6	89.6	68.64	328799	1.34486e+06	309402	1.40518e+06	357939	619205	High	High	High	High	High	High
FALSE	High	Master Protein	Q96H79	Zinc finger CCCH-type antiviral protein 1-like OS=Homo sapiens OX=9606 GN=ZC3HAV1L PE=1 SV=2	0	20.255	26	6	8	6	1	300	32.9	8.13	27.09	6	0	0.659	0.636375	120.5	79.5	39.91	26.84	1.32351e+07	9.49183e+06	5677707	6.80554e+06	3940354	6.2585e+06	High	High	High	High	Peak Found	High
FALSE	High	Master Protein	Q13098	COP9 signalosome complex subunit 1 OS=Homo sapiens OX=9606 GN=GPS1 PE=1 SV=4	0	20.231	14	5	12	5	1	491	55.5	6.74	40.39	5	0	1.586	0.506261	77.3	122.7	28.4	5.98	6.12669e+06	1.10462e+07	8.86928e+06	1.38247e+07	1.40704e+07	1.54278e+07	High	High	High	High	High	High
FALSE	High	Master Protein	Q5T6V5	Queuosine salvage protein OS=Homo sapiens OX=9606 GN=C9orf64 PE=1 SV=1	0	20.213	16	5	12	5	1	341	39	5.88	40.83	5	0	1.253	0.616991	88.8	111.2	17.7	0.38	9.7214e+06	1.13475e+07	1.38084e+07	1.43099e+07	1.42227e+07	1.42091e+07	Peak Found	High	High	High	High	High
FALSE	High	Master Protein	P30048	Thioredoxin-dependent peroxide reductase, mitochondrial OS=Homo sapiens OX=9606 GN=PRDX3 PE=1 SV=3	0	20.175	27	4	11	4	1	256	27.7	7.78	34.09	4	0	0.845	0.803925	108.4	91.6	37.88	47.89	4.80127e+06	4303237	2132722	3.63811e+06	3.41652e+06	7.56556e+06	Peak Found	High	High	High	High	High
FALSE	High	Master Protein	P50750	Cyclin-dependent kinase 9 OS=Homo sapiens OX=9606 GN=CDK9 PE=1 SV=3	0	20.164	18	5	21	4	1	372	42.8	8.79	56.66	5	0	1.352	0.701789	85	115	15.23	18.53	3.7097e+06	4.48218e+06	3.33473e+06	5.07758e+06	5.01636e+06	3.58473e+06	High	High	High	High	High	High
FALSE	High	Master Protein	P42345	Serine/threonine-protein kinase mTOR OS=Homo sapiens OX=9606 GN=MTOR PE=1 SV=1	0	20.152	3	6	10	6	1	2549	288.7	7.17	27.2	6	0	0.247	0.293583	160.4	39.6	27.83	5.55	1.3654e+06	1.51028e+06	2.25198e+06	392235	372526	350985	High	High	High	High	High	High
FALSE	High	Master Protein	P35659	Protein DEK OS=Homo sapiens OX=9606 GN=DEK PE=1 SV=1	0	20.149	15	5	11	5	1	375	42.6	8.56	35.25	5	0	2.381	0.633335	59.1	140.9	43.8	98.05	5.29894e+06	4.32735e+06	1.99664e+06	3.44739e+07	4203928	1.03051e+07	High	Peak Found	High	High	High	High
FALSE	High	Master Protein	Q9NRK6	ATP-binding cassette sub-family B member 10, mitochondrial OS=Homo sapiens OX=9606 GN=ABCB10 PE=1 SV=2	0	20.085	7	5	7	5	1	738	79.1	9.85	20.25	5	0	1.363	0.794555	84.6	115.4	18.05	35.06	2.67675e+06	2.89067e+06	2.01563e+06	1.91207e+06	3.64902e+06	3.99741e+06	High	Peak Found	High	Peak Found	High	High
FALSE	High	Master Protein	P06730	Eukaryotic translation initiation factor 4E OS=Homo sapiens OX=9606 GN=EIF4E PE=1 SV=2	0	20.075	25	6	16	6	1	217	25.1	6.15	32.02	6	0	1.426	0.636375	82.4	117.6	44.21	7.75	9.37709e+06	2.51306e+07	2.16553e+07	3.26992e+07	3.0889e+07	2.80085e+07	High	High	High	High	High	Peak Found
FALSE	High	Master Protein	O75915	PRA1 family protein 3 OS=Homo sapiens OX=9606 GN=ARL6IP5 PE=1 SV=1	0	20	27	5	9	5	1	188	21.6	9.77	23.34	5	0	0.957	0.958446	102.2	97.8	43.91	47.15	3.66814e+06	9.1681e+06	9.46414e+06	4.02474e+06	1.16231e+07	8.77625e+06	High	High	High	High	High	High
FALSE	High	Master Protein	P43686	26S proteasome regulatory subunit 6B OS=Homo sapiens OX=9606 GN=PSMC4 PE=1 SV=2	0	19.996	15	5	6	5	1	418	47.3	5.21	22.1	5	0	2.831	0.674256	52.2	147.8	100.49	11.53	1.02903e+07	3.04117e+06	1.11389e+06	7.73787e+06	8.61082e+06	9.738e+06	High	Peak Found	High	High	Peak Found	Peak Found
FALSE	High	Master Protein	Q92734	Protein TFG OS=Homo sapiens OX=9606 GN=TFG PE=1 SV=2	0	19.988	9	3	8	3	1	400	43.4	5.1	32.2	3	0	0.586	0.886388	126.1	73.9	46.41	14.15	3.78247e+06	1.0557e+07	1.0045e+07	5.88711e+06	7.41071e+06	5.81399e+06	High	High	High	High	Peak Found	High
FALSE	High	Master Protein	Q5UIP0	Telomere-associated protein RIF1 OS=Homo sapiens OX=9606 GN=RIF1 PE=1 SV=2	0	19.925	2	4	12	4	1	2472	274.3	5.52	48.72	4	0	1.158	0.720765	92.7	107.3	3.24	12.17	2.80736e+06	2.7677e+06	2.63781e+06	2.59128e+06	3.20502e+06	3.24612e+06	High	High	High	High	High	High
FALSE	High	Master Protein	Q8N6R0	eEF1A lysine and N-terminal methyltransferase OS=Homo sapiens OX=9606 GN=METTL13 PE=1 SV=1	0	19.919	9	5	11	5	1	699	78.7	6.73	34.87	5	0	1.277	0.663848	87.8	112.2	23.51	30.3	2.06342e+06	3.20112e+06	2.32982e+06	4.60418e+06	2.97427e+06	2.68101e+06	High	High	High	High	High	High
FALSE	High	Master Protein	O60502	Protein O-GlcNAcase OS=Homo sapiens OX=9606 GN=OGA PE=1 SV=2	0	19.888	8	6	10	6	1	916	102.8	4.91	20.04	6	0	0.619	0.701789	123.6	76.4	9.05	47.27	6.08879e+06	7.17293e+06	6.23575e+06	3.36023e+06	7.64149e+06	3.85835e+06	High	High	High	High	High	High
FALSE	High	Master Protein	Q5XKP0	MICOS complex subunit MIC13 OS=Homo sapiens OX=9606 GN=MICOS13 PE=1 SV=1	0	19.869	44	4	19	4	1	118	13.1	9.42	37.39	4	0	1.479	0.402751	80.7	119.3	13.72	7.62	11005022	1.43111e+07	1.19404e+07	1.68504e+07	1.95286e+07	1.76639e+07	High	High	High	High	High	High
FALSE	High	Master Protein	Q9H974	Queuine tRNA-ribosyltransferase accessory subunit 2 OS=Homo sapiens OX=9606 GN=QTRT2 PE=1 SV=1	0	19.866	16	4	12	4	1	415	46.7	6.81	36.35	4	0	0.977	0.958446	101.1	98.9	46.43	4.89	2.49542e+06	6.75018e+06	4.50819e+06	4.7393e+06	4.40614e+06	4324904	High	High	High	High	High	High
FALSE	High	Master Protein	P52209	6-phosphogluconate dehydrogenase, decarboxylating OS=Homo sapiens OX=9606 GN=PGD PE=1 SV=3	0	19.805	18	5	8	5	1	483	53.1	7.23	23	5	0	1.695	0.582851	74.2	125.8	49.43	11.85	3.267e+06	3.24689e+06	1.08761e+06	5501997	5.01785e+06	6.33388e+06	High	Peak Found	High	High	Peak Found	High
FALSE	High	Master Protein	A0FGR8	Extended synaptotagmin-2 OS=Homo sapiens OX=9606 GN=ESYT2 PE=1 SV=1	0	19.746	8	4	6	4	1	921	102.3	9.26	21.19	4	0	7.797		22.7	177.3		27.69		520536		4.05839e+06	3.10918e+06	5.42028e+06	Not Found	High	Not Found	High	High	High
FALSE	High	Master Protein	Q9NZQ3	NCK-interacting protein with SH3 domain OS=Homo sapiens OX=9606 GN=NCKIPSD PE=1 SV=1	0	19.744	10	6	7	5	1	722	78.9	6.38	18.21	6	0	0.494	0.720045	133.9	66.1	115.58	25.65	3.10377e+06	613555	284199	302857	281785	443498	High	High	High	Peak Found	High	Peak Found
FALSE	High	Master Protein	P49916	DNA ligase 3 OS=Homo sapiens OX=9606 GN=LIG3 PE=1 SV=2	0	19.742	6	5	12	5	1	1009	112.8	9.01	38.79	5	0	0.931	0.766933	103.6	96.4	49.52	17	1.44433e+06	4.39192e+06	4.27423e+06	5.04158e+06	3.67163e+06	3.97763e+06	High	Peak Found	High	High	High	High
FALSE	High	Master Protein	Q9Y2R5	28S ribosomal protein S17, mitochondrial OS=Homo sapiens OX=9606 GN=MRPS17 PE=1 SV=1	0	19.728	45	3	12	3	1	130	14.5	9.85	54.98	3	0	1.234	0.636375	89.5	110.5	15.91	4.66	9.39287e+06	8.48076e+06	1.15189e+07	1.1904e+07	1.15935e+07	1.0865e+07	High	High	High	High	High	Peak Found
FALSE	High	Master Protein	Q6UXN9	WD repeat-containing protein 82 OS=Homo sapiens OX=9606 GN=WDR82 PE=1 SV=1	0	19.725	22	4	7	4	1	313	35.1	7.69	25.56	4	0	1.416	0.585394	82.8	117.2	16.79	17.06		2.54092e+06	3.22566e+06	4745498	3.36258e+06	4.05353e+06	High	High	High	High	High	Peak Found
FALSE	High	None	Q9H853	Putative tubulin-like protein alpha-4B OS=Homo sapiens OX=9606 GN=TUBA4B PE=5 SV=2	0	19.72	11	2	38	0	2	241	27.5	7.83	104.1	2	0	1.711	0.696715	73.8	126.2	31.97	65.17	1.06602e+08	1.65374e+08	9.21141e+07	1.07664e+08	1.8235e+08	3.94212e+08	Not Found	Not Found	Not Found	Not Found	Not Found	Not Found
FALSE	High	Master Protein	Q9H0C8	Integrin-linked kinase-associated serine/threonine phosphatase 2C OS=Homo sapiens OX=9606 GN=ILKAP PE=1 SV=1	0	19.68	14	5	14	5	1	392	42.9	7.09	37.49	5	0	1.111	0.787724	94.7	105.3	23.25	22.68	8.36045e+06	1.34737e+07	1.12401e+07	9.91549e+06	1.56607e+07	1.24927e+07	High	High	High	High	High	High
FALSE	High	Master Protein	Q68E01	Integrator complex subunit 3 OS=Homo sapiens OX=9606 GN=INTS3 PE=1 SV=1	0	19.648	6	4	7	4	1	1043	118	5.8	28.99	4	0	1.049	0.838703	97.6	102.4	45.18	36.04	3443024	1.42971e+06	3.93125e+06	4.73957e+06	3.61134e+06	2.20745e+06	High	Peak Found	High	Peak Found	High	High
FALSE	High	Master Protein	Q8NBT2	Kinetochore protein Spc24 OS=Homo sapiens OX=9606 GN=SPC24 PE=1 SV=3	0	19.574	29	3	10	3	1	197	22.4	4.7	55.81	3	0	1.79	0.997279	71.7	128.3	121.66	89.15	615636	5.67353e+06	790479	2.97142e+06	673626		Peak Found	High	High	High	High	High
FALSE	High	Master Protein	Q13557	Calcium/calmodulin-dependent protein kinase type II subunit delta OS=Homo sapiens OX=9606 GN=CAMK2D PE=1 SV=3	0	19.558	7	4	16	3	1	499	56.3	7.25	47.03	4	1	1.105	0.725435	95	105	21.36	1.56	6.18395e+06	8.25004e+06	9.57691e+06	9.11583e+06	9.261e+06	8.97585e+06	High	High	High	Peak Found	Peak Found	High
FALSE	High	Master Protein	P60763	Ras-related C3 botulinum toxin substrate 3 OS=Homo sapiens OX=9606 GN=RAC3 PE=1 SV=1	0	19.549	29	6	17	2	1	192	21.4	8.15	34.2	6	4	1.671	0.616991	74.9	125.1	34.24	14.44	1.78087e+07	2.85567e+07	15309953	2.45936e+07	2.97541e+07	3.29127e+07	High	High	High	High	High	Peak Found
FALSE	High	None	Q92930	Ras-related protein Rab-8B OS=Homo sapiens OX=9606 GN=RAB8B PE=1 SV=2	0	19.511	23	6	32	1	1	207	23.6	9.07	81.34	6	0	1.237	0.740468	89.4	110.6	85.6	24.52	2.30139e+06	292619825	297516783	361998036	2.47664e+08	409831893	High	Peak Found	High	Peak Found	Peak Found	High
FALSE	High	None	Q13733	Sodium/potassium-transporting ATPase subunit alpha-4 OS=Homo sapiens OX=9606 GN=ATP1A4 PE=1 SV=3	0	19.489	6	5	12	5	1	1029	114.1	6.64	24.5	5	0	1.8	0.563103	71.4	128.6	44.11	12.56	7227904	1.93457e+07	1.62616e+07	2.59505e+07	2.92782e+07	3.33583e+07	High	High	High	High	High	High
FALSE	High	Master Protein	Q5JPH6	Probable glutamate--tRNA ligase, mitochondrial OS=Homo sapiens OX=9606 GN=EARS2 PE=1 SV=2	0	19.45	10	5	10	5	1	523	58.7	8.76	25.91	5	0	1.668	0.831796	75	125	69.88	24.63	1.2932e+07	5.66791e+06	3.17033e+06	5.98875e+06	9.65322e+06	9.45397e+06	High	Peak Found	Peak Found	High	High	High
FALSE	High	Master Protein	P49642	DNA primase small subunit OS=Homo sapiens OX=9606 GN=PRIM1 PE=1 SV=1	0	19.433	13	4	5	4	1	420	49.9	8.21	15.18	4	0	1.311	0.846231	86.5	113.5	43.94	65.41	3.68268e+06	1.42903e+06	2.58272e+06	2.05313e+06		5.587e+06	High	Peak Found	High	High	Not Found	High
FALSE	High	Master Protein	Q9Y5Q9	General transcription factor 3C polypeptide 3 OS=Homo sapiens OX=9606 GN=GTF3C3 PE=1 SV=1	0	19.409	4	3	10	3	1	886	101.2	5.07	31.01	3	0	1.305	0.680707	86.8	113.2	50.76	11.15	1.76663e+06	5.71568e+06	5.18248e+06	7.1127e+06	5.71394e+06	6.76287e+06	High	High	High	Peak Found	High	High
FALSE	High	Master Protein	Q68CQ4	U3 small nucleolar RNA-associated protein 25 homolog OS=Homo sapiens OX=9606 GN=UTP25 PE=1 SV=2	0	19.354	7	5	6	5	1	756	87	5.88	18.54	5	0	0.866	0.980306	107.2	92.8	47.05	69.91		3.34391e+06	1674314	1.39866e+06	2.04976e+06	5.14746e+06	Not Found	High	High	High	High	High
FALSE	High	Master Protein	P07197	Neurofilament medium polypeptide OS=Homo sapiens OX=9606 GN=NEFM PE=1 SV=3	0	19.334	3	3	16	1	1	916	102.4	4.91	56.13	3	0													High	High	Peak Found	Peak Found	High	Peak Found
FALSE	High	Master Protein	Q9Y5Y2	Cytosolic Fe-S cluster assembly factor NUBP2 OS=Homo sapiens OX=9606 GN=NUBP2 PE=1 SV=1	0	19.322	18	3	7	3	1	271	28.8	5.83	28.91	3	0	1.531	0.616991	79	121	49.54	16.34	1.78633e+06	5.60933e+06	4.62352e+06	8.92066e+06	6.5877e+06	7077638	High	Peak Found	Peak Found	High	High	High
FALSE	High	Master Protein	Q8IX01	SURP and G-patch domain-containing protein 2 OS=Homo sapiens OX=9606 GN=SUGP2 PE=1 SV=2	0	19.309	6	5	8	5	1	1082	120.1	7.28	22.68	5	0	1.22	0.871193	90.1	109.9	128.12	26.23	3.05857e+07	2.26689e+06	4.19612e+06	5.40852e+06	5.12128e+06	3.20047e+06	Peak Found	High	High	High	High	High
FALSE	High	Master Protein	P60510	Serine/threonine-protein phosphatase 4 catalytic subunit OS=Homo sapiens OX=9606 GN=PPP4C PE=1 SV=1	0	19.295	14	3	9	1	1	307	35.1	5.06	42.71	3	0	1.195	0.875921	91.1	108.9	45.54	19.72	299879		584759	500380	415896	616528	High	Not Found	High	High	High	Peak Found
FALSE	High	Master Protein	Q9NWY4	Histone PARylation factor 1 OS=Homo sapiens OX=9606 GN=HPF1 PE=1 SV=2	0	19.271	7	3	7	3	1	346	39.4	6.8	25.52	3	0	1.444	0.949705	81.8	118.2	29.2	41.61		6.48693e+06	4.26662e+06	3.20593e+06	7.70798e+06	7.59526e+06	Not Found	High	High	High	Peak Found	High
FALSE	High	Master Protein	Q9Y221	60S ribosome subunit biogenesis protein NIP7 homolog OS=Homo sapiens OX=9606 GN=NIP7 PE=1 SV=1	0	19.242	39	5	7	5	1	180	20.4	8.51	24.73	5	0	0.95	0.746962	102.5	97.5	4.31	58.11	4.14506e+06	3.8097e+06	3.92297e+06	3.72847e+06	978725	4.1069e+06	High	Peak Found	High	High	High	High
FALSE	High	Master Protein	Q16352	Alpha-internexin OS=Homo sapiens OX=9606 GN=INA PE=1 SV=2	0	19.166	5	3	15	1	1	499	55.4	5.4	54.99	3	0	1.137	0.887678	93.6	106.4	93.79	87.13		236914	1.16995e+06	1.01502e+06	598646	51054.6	Not Found	Peak Found	Peak Found	High	High	Peak Found
FALSE	High	Master Protein	P69905	Hemoglobin subunit alpha OS=Homo sapiens OX=9606 GN=HBA1 PE=1 SV=2	0	19.138	28	3	9	3	1	142	15.2	8.68	21.44	3	0	1.317	0.56967	86.3	113.7	19	6.58	6.63009e+06	5.27474e+06	4.57701e+06	6.82024e+06	6.94581e+06	7.69071e+06	High	High	High	High	High	High
FALSE	High	Master Protein	Q13395	Probable methyltransferase TARBP1 OS=Homo sapiens OX=9606 GN=TARBP1 PE=1 SV=1	0	19.087	4	5	13	5	1	1621	181.6	7.05	42.43	5	0	0.865	0.774692	107.2	92.8	21.78	14.73	5.69701e+06	4549694	7.0591e+06	4.39847e+06	4.93024e+06	5.87237e+06	High	High	High	High	High	High
FALSE	High	Master Protein	Q06210	Glutamine--fructose-6-phosphate aminotransferase [isomerizing] 1 OS=Homo sapiens OX=9606 GN=GFPT1 PE=1 SV=3	0	19.013	9	5	10	5	1	699	78.8	7.11	31.71	5	0	0.746	0.572889	114.6	85.4	13.02	12.35	9.75175e+06	1.2579e+07	1.19737e+07	1.05384e+07	8.32637e+06	8.92816e+06	High	High	High	High	High	High
FALSE	High	Master Protein	Q9Y224	RNA transcription, translation and transport factor protein OS=Homo sapiens OX=9606 GN=RTRAF PE=1 SV=1	0	18.934	20	4	11	4	1	244	28.1	6.65	33.55	4	0	1.234	0.855505	89.5	110.5	44.46	7.08	1.38778e+07	6.04332e+06	7.80892e+06	1.0771e+07	9.47995e+06	9.63409e+06	High	High	High	High	High	High
FALSE	High	Master Protein	Q96T76	MMS19 nucleotide excision repair protein homolog OS=Homo sapiens OX=9606 GN=MMS19 PE=1 SV=2	0	18.901	5	4	8	4	1	1030	113.2	6.35	30.02	4	0	1.625	0.739782	76.2	123.8	69.83	2.2	12346125	2.83885e+06	5.74494e+06	9.03809e+06	9.42866e+06	9.33495e+06	High	High	High	High	High	High
FALSE	High	Master Protein	O60343	TBC1 domain family member 4 OS=Homo sapiens OX=9606 GN=TBC1D4 PE=1 SV=2	0	18.81	3	3	13	3	1	1298	146.5	7.01	35.98	3	0	0.605	0.660839	124.6	75.4	21.02	48.71	2.86849e+06	3.7691e+06	4.40898e+06	3.73494e+06	1.36028e+06	2.27985e+06	High	High	High	High	High	High
FALSE	High	Master Protein	O75521	Enoyl-CoA delta isomerase 2 OS=Homo sapiens OX=9606 GN=ECI2 PE=1 SV=4	0	18.777	14	3	3	3	1	394	43.6	9	16.29	3	0	1.536	0.847682	78.9	121.1	22.16	47.38	2.05158e+06	1.55942e+06	1.33732e+06	1044773	3.05905e+06	2.39487e+06	High	High	Peak Found	Peak Found	Peak Found	High
FALSE	High	Master Protein	Q9UBM7	7-dehydrocholesterol reductase OS=Homo sapiens OX=9606 GN=DHCR7 PE=1 SV=1	0	18.765	12	6	14	6	1	475	54.5	8.7	27.82	6	0	0.614	0.89042	123.9	76.1	70.3	33.98	6.10426e+06	4.55273e+07	4.56496e+07	4.49819e+07	27943064	2.43566e+07	High	High	High	High	High	High
FALSE	High	Master Protein	Q01518	Adenylyl cyclase-associated protein 1 OS=Homo sapiens OX=9606 GN=CAP1 PE=1 SV=5	0	18.739	12	4	10	4	1	475	51.9	8.06	35.65	4	0	0.232	0.353801	162.3	37.7	35.22	43.85	7.04962e+06	1.18467e+07	14931342	1.43351e+06	2748648	3.74243e+06	High	High	High	High	High	High
FALSE	High	Master Protein	Q86TB9	Protein PAT1 homolog 1 OS=Homo sapiens OX=9606 GN=PATL1 PE=1 SV=2	0	18.736	8	3	6	3	1	770	86.8	6.67	21.88	3	0	1.204	0.769734	90.7	109.3	32.34	48.64	950014	1263454	1.80639e+06	1.12212e+06	1.52119e+06	2.81509e+06	Peak Found	Peak Found	High	Peak Found	High	High
[truncated: 1,874 more rows]

## Sheet: MGAT3-TurboID
Checked	Protein FDR Confidence: Combined	Master	Accession	Description	Exp. q-value: Combined	Sum PEP Score	Coverage [%]	# Peptides	# PSMs	# Unique Peptides	# Protein Groups	# AAs	MW [kDa]	calc. pI	Score Sequest HT: Sequest HT	# Peptides (by Search Engine): Sequest HT	# Razor Peptides	Abundance Ratio: (Sample) / (Control)	Abundance Ratio Adj. P-Value: (Sample) / (Control)	Abundances (Grouped): Control	Abundances (Grouped): Sample	Abundances (Grouped) CV [%]: Control	Abundances (Grouped) CV [%]: Sample	Abundance: F1: Control	Abundance: F2: Control	Abundance: F3: Control	Abundance: F4: Sample	Abundance: F5: Sample	Abundance: F6: Sample	Found in Sample: [S1] F1: Control	Found in Sample: [S2] F2: Control	Found in Sample: [S3] F3: Control	Found in Sample: [S4] F4: Sample	Found in Sample: [S5] F5: Sample	Found in Sample: [S6] F6: Sample	Modifications
[truncated: 4,003 more rows]

[truncated: 2 more sheets: Oasis MAX enrichment, ZIC-HILIC enrichment]
