# Supplementary material for: Proximity Labeling-Based Identification of MGAT3 Substrates and Revelation of the Tumor-Suppressive Role of Bisecting GlcNAc in Breast Cancer via GLA Degradation
Source: Cells. 2025 Jan 12;14(2):103. doi: 10.3390/cells14020103 (PMC11764451; doi:10.3390/cells14020103)
Supplement: Supplementary file 1 [file cells-14-00103-s001.zip › Table S2.xlsx]

## Sheet: Sheet1
Accession	Gene Symbol	Fold Change (log2)	P-Vaule (-log10)	Abundance: Control1	Abundance: Control2	Abundance: Control3	Abundance: Sample1	Abundance: Sample2	Abundance: Sample3
Q6P4E1	GOLM2	9.54593	4.33121	18.5016	18.3233	16.9064	27.476	27.5181	27.3749
Q13162	PRDX4	6.89997	2.57375	21.7566	20.0486	18.1829	26.6984	26.8749	27.1147
O43852	CALU	6.59014	10.3514	17.7093	17.7315	17.7444	24.3112	24.3225	24.322
Q9H6E4	CCDC134	6.4293	2.34669	18.461	21.1616	22.2054	27.0005	27.0474	27.068
O14908	GIPC1	6.14103	2.1809	18.2155	20.9809	22.2223	26.6461	26.5353	26.6603
Q12797	ASPH	6.10367	3.81576	17.4556	18.7972	17.6463	23.8896	24.0101	24.3103
Q9NYU2	UGGT1	6.02299	3.47935	19.9842	21.7767	20.6335	26.8487	26.7334	26.8812
Q14696	MESD	5.93309	3.03472	19.814	17.8577	17.9001	24.1331	24.8159	24.422
Q10471	GALNT2	5.88411	4.16983	17.1598	16.2553	16.8577	22.7018	22.983	22.2403
Q14137	BOP1	5.87834	2.2772	16.8417	17.4679	20.2747	24.3737	23.9143	23.9313
Q15293	RCN1	5.77947	2.93941	18.7364	16.3684	17.4643	23.4149	23.4466	23.0461
Q15155	NOMO1	5.75996	2.76918	17.0338	19.6342	18.2234	23.9602	23.8342	24.3768
Q5JPE7	NOMO2	5.56724	2.71569	17.0338	19.6342	18.2234	23.6053	23.8342	24.1536
P69849	NOMO3	5.56724	2.71569	17.0338	19.6342	18.2234	23.6053	23.8342	24.1536
Q9BS26	ERP44	5.37457	2.95936	21.8952	20.315	19.7682	25.9908	25.9775	26.1338
P14314	PRKCSH	5.29564	2.16893	19.382	20.7944	17.2569	24.3284	24.4691	24.5228
Q9UMX5	NENF	5.17652	4.69291	17.9721	17.7756	17.2948	23.0252	22.6948	22.852
Q9BVK6	TMED9	5.06669	3.81536	17.6155	18.7824	18.5947	23.4597	23.3604	23.3726
Q9Y282	ERGIC3	4.72339	4.59378	19.6807	20.272	20.0008	24.455	24.7766	24.8921
Q8NBL1	POGLUT1	4.58681	3.62515	18.0898	19.1936	18.1912	23.0167	23.2826	22.9357
Q9Y2B0	CNPY2	4.46192	2.89744	17.3209	18.1517	16.5631	21.5439	21.4608	22.4166
Q9HAV7	GRPEL1	4.45728	2.13352	18.2677	19.9927	21.3274	24.2399	24.3226	24.3971
Q9Y680	FKBP7	4.39876	2.43815	19.4657	17.0848	17.7382	22.2549	22.6562	22.574
Q8IYS2	KIAA2013	4.37928	3.44581	18.8797	19.7575	19.6397	24.138	23.2561	24.0207
Q10472	GALNT1	4.36229	3.78991	18.2255	18.2265	17.7401	22.6743	21.8814	22.7234
P15313	ATP6V1B1	4.34244	3.12208	17.8031	16.337	17.6336	21.5313	21.5238	21.7459
Q8N4C8	MINK1	4.26637	3.66558	22.3762	22.5671	21.9628	26.7763	26.0101	26.9189
Q8N4N8	KIF2B	4.23029	2.73963	15.544	17.3129	17.0184	20.5676	20.8192	21.1793
Q9NUQ2	AGPAT5	4.19906	2.53836	16.3802	16.7878	18.1383	20.6719	21.2852	21.9464
P21281	ATP6V1B2	4.19019	2.94207	16.4402	17.6943	18.096	21.5313	21.5238	21.7459
P61009	SPCS3	4.14669	3.5245	21.4969	22.4064	22.6494	26.3854	26.2645	26.3429
Q9H488	POFUT1	4.01091	2.91638	18.584	17.0296	18.2335	21.7059	22.1697	22.0042
Q9BRK5	SDF4	3.89664	3.96148	17.3146	17.4287	17.9595	21.1494	21.5555	21.6879
Q9UH99	SUN2	3.87349	1.97359	19.5507	17.3099	18.2645	22.5087	21.1781	23.0588
P07237	P4HB	3.84728	4.79668	19.8751	19.8079	20.1935	23.6908	24.0067	23.7208
Q58FF3	HSP90B2P	3.82803	2.77673	25.4935	24.131	23.9486	28.1874	28.2255	28.6442
Q5I7T1	ALG10B	3.74838	3.3677	16.7307	16.9492	17.6635	20.5059	21.2233	20.8594
O95819	MAP4K4	3.62509	3.29535	23.3138	23.0875	22.5594	26.8093	26.0722	26.9545
P80303	NUCB2	3.59625	3.68378	22.4849	22.7772	22.1145	26.3436	25.6664	26.1554
Q09327	MGAT3	3.5627	5.22319	27.6484	27.3755	27.3708	31.061	30.9011	31.1206
P30533	LRPAP1	3.50909	3.26934	17.54	17.7697	18.468	21.2938	21.1701	21.8411
Q14554	PDIA5	3.47341	1.615	16.9948	18.7348	20.3313	22.5418	22.0853	21.854
Q4KWH8	PLCH1	3.44987	3.5385	18.0304	18.9718	18.6655	22.0534	21.8352	22.1288
Q14697	GANAB	3.44738	4.44962	23.4821	22.9545	23.4457	26.7287	26.7256	26.7701
Q9Y3B3	TMED7	3.40834	1.94332	16.0189	17.2966	18.254	19.7896	21.1619	20.8431
O43823	AKAP8	3.26836	1.49205	15.7155	14.9394	13.9953	19.8989	17.0444	17.5119
P14625	HSP90B1	3.22449	6.14669	27.4846	27.4765	27.3836	30.6398	30.6067	30.7717
A0FGR8	ESYT2	3.18518	2.76716	19.2642	18.9896	18.0811	21.9525	21.5681	22.3699
Q5T8P6	RBM26	3.14326	1.40409	17.837	17.5347	14.5915	19.5803	20.0299	19.7828
Q15070	OXA1L	3.10388	1.64995	17.3152	17.3838	17.6895	21.6899	21.1105	18.8999
Q2M1P5	KIF7	3.08957	1.59123	18.8172	16.0977	18.4501	20.6801	21.3944	20.5592
O75884	RBBP9	3.07672	1.49373	17.3886	16.7552	16.9263	20.9146	21.1499	18.2358
Q9NYU1	UGGT2	3.06648	1.62685	17.5632	16.8102	15.4549	18.9139	19.2503	20.8635
Q01082	SPTBN1	3.02755	1.42675	20.7841	20.2444	17.6082	22.7936	22.4365	22.4892
Q5SRI9	MANEA	3.02152	1.71747	18.1217	17.509	17.0577	19.1212	21.2174	21.4143
Q5BKT4	ALG10	2.98181	3.57457	18.0974	17.9068	17.6389	20.5059	21.2233	20.8594
P30101	PDIA3	2.97327	2.00524	21.3197	21.1303	23.0391	24.3764	25.0178	25.0148
Q14257	RCN2	2.79136	1.40517	19.6675	16.5183	17.7348	20.7749	20.5396	20.9802
Q15084	PDIA6	2.66096	2.3304	19.8441	21.2834	21.0158	23.1931	23.672	23.2611
Q9BT09	CNPY3	2.65905	1.48913	18.164	20.4436	20.6178	22.7951	22.4496	21.9579
Q8TEM1	NUP210	2.63797	3.18461	20.9882	20.4055	21.2936	23.3653	23.5885	23.6473
O60613	SELENOF	2.49004	3.78088	19.0648	19.1243	18.6015	21.3977	21.5626	21.3005
O75616	ERAL1	2.4637	2.75658	17.4431	18.1615	17.8247	19.9038	20.145	20.7716
Q04323	UBXN1	2.4154	1.3287	20.0256	19.5877	18.1864	21.4525	20.6971	22.8963
O60513	B4GALT4	2.39394	2.91775	18.2527	18.2568	18.8105	20.5883	20.6284	21.2851
Q969Q5	RAB24	2.39113	1.83799	17.7749	19.2752	17.6035	20.7295	20.936	20.1614
Q6DKJ4	NXN	2.35507	1.86921	17.8537	18.0043	19.1451	19.9276	21.1139	21.0269
Q9Y3B4	SF3B6	2.33363	2.26569	20.3509	21.6498	21.547	23.5463	23.654	23.3483
P26368	U2AF2	2.25452	1.9285	26.4473	24.6949	25.5029	27.9717	27.7476	27.6892
Q96Q15	SMG1	2.20569	2.10684	18.2527	16.9437	17.0609	19.7735	19.3117	19.7893
Q9UH73	EBF1	2.10441	2.45846	17.1513	17.9831	17.2662	19.6123	19.9293	19.1723
Q8NBF2	NHLRC2	2.04794	2.04112	19.7685	18.9738	18.8768	20.7985	21.0737	21.8908
Q9Y5X1	SNX9	2.0473	1.3341	18.199	19.4711	18.7596	19.6958	21.0794	21.7964
P23284	PPIB	2.02894	1.94448	21.0431	22.1599	22.5723	23.9107	23.9851	23.9662
Q6ZXV5	TMTC3	2.02278	2.67615	21.4357	21.8137	22.3787	23.8929	24.0435	23.7601
Q9Y606	PUS1	1.98212	1.80145	20.7237	20.7477	20.9516	21.8483	23.4774	23.0436
Q9UFF9	CNOT8	1.85191	1.63525	16.603	17.7456	17.6409	19.8952	18.6771	18.9729
P85037	FOXK1	1.84494	3.17267	19.2824	19.347	19.8115	21.4188	21.4272	21.1298
Q5JRA6	MIA3	1.83094	1.5616	18.7607	16.9624	18.1763	19.6179	19.7993	19.975
Q9Y4L1	HYOU1	1.75183	4.51608	24.8101	24.9489	25.0917	26.7233	26.6643	26.7187
Q9Y619	SLC25A15	1.67917	2.27937	19.3612	20.0494	20.349	21.5759	21.4672	21.7541
Q8WYP5	AHCTF1	1.67394	1.91582	21.7256	20.4333	21.2188	22.8213	22.6493	22.9289
Q14289	PTK2B	1.65485	2.12561	18.0627	18.9804	18.9553	20.4895	20.4211	20.0523
Q12904	AIMP1	1.64603	1.79836	22.203	23.3622	22.9548	24.2062	24.311	24.941
Q5JTV8	TOR1AIP1	1.6322	1.72034	20.9105	20.9551	21.2711	22.0168	22.577	23.4396
Q92576	PHF3	1.57251	1.61019	17.8657	18.2459	17.8334	20.2144	18.7545	19.6936
A8MTJ3	GNAT3	1.55835	1.57814	22.9319	22.0824	21.366	23.7205	23.7122	23.6227
P19087	GNAT2	1.55835	1.57814	22.9319	22.0824	21.366	23.7205	23.7122	23.6227
P11488	GNAT1	1.55835	1.57814	22.9319	22.0824	21.366	23.7205	23.7122	23.6227
O43929	ORC4	1.51217	2.17064	21.0143	21.1509	21.7024	22.4621	23.1704	22.7715
Q9UIV1	CNOT7	1.4712	1.56578	18.3316	19.0459	17.7423	19.4575	20.186	19.8899
Q15185	PTGES3	1.4506	1.73458	20.1911	21.0094	21.4719	22.2723	22.434	22.3178
Q13464	ROCK1	1.42983	1.55494	18.7285	19.4978	19.867	21.2366	20.805	20.3413
P61758	VBP1	1.42846	1.5078	21.01	19.9579	21.3686	21.9836	22.2944	22.344
P10586	PTPRF	1.4268	1.76544	19.2712	18.0448	18.7278	20.251	19.9797	20.0936
Q05397	PTK2	1.36101	1.55203	20.2909	21.5713	21.0273	22.5816	22.0318	22.3591
O75694	NUP155	1.3496	1.89004	21.3895	20.785	21.8685	22.6396	22.6878	22.7644
O94905	ERLIN2	1.32559	1.5422	23.2154	24.1099	24.4083	25.5605	24.9909	25.1589
Q9UKF6	CPSF3	1.2886	1.43595	18.0663	17.9371	16.8546	18.948	18.6079	19.1679
P63096	GNAI1	1.25699	3.00142	22.9319	22.9389	22.5121	24.0453	24.1182	23.9905
Q8N8A6	DDX51	1.20478	1.68051	20.6539	20.5961	20.1187	22.1677	21.6066	21.2088
Q12768	WASHC5	1.19302	1.54454	22.4902	23.2179	23.5754	24.1962	24.0722	24.5943
Q9BXW7	HDHD5	1.11953	1.83923	24.1892	23.6632	23.92	25.2837	24.5951	25.2521
O75600	GCAT	1.0985	2.74837	18.6695	18.2063	18.4002	19.4755	19.6498	19.4462
Q05193	DNM1	1.09756	2.09166	23.7112	24.1941	23.4363	24.8071	24.9027	24.9245
P60981	DSTN	1.08435	1.68373	24.2248	23.426	23.2938	24.7025	24.6991	24.796
Q92759	GTF2H4	1.07764	1.46042	19.5748	19.195	20.3453	20.8605	20.6812	20.8063
P06280	GLA	1.07447	3.02887	20.747	20.7628	20.8568	21.9339	21.6335	22.0227
P27824	CANX	1.07087	2.82707	23.8946	24.2807	24.2536	25.1225	25.1925	25.3265
Q9Y3D8	AK6	1.06772	1.62328	20.5265	20.3395	19.8403	21.5816	20.8682	21.4597
P22830	FECH	1.06205	2.20773	22.8448	22.3752	22.8827	23.99	23.5936	23.7052
Q70EK9	USP51	1.0618	1.33341	19.6993	18.6267	19.5957	20.6556	20.2954	20.156
Q13423	NNT	1.0475	1.34942	24.1111	25.296	24.9491	25.6841	25.9935	25.8211
P49840	GSK3A	1.02117	2.50457	24.3845	24.0276	24.3524	25.1944	25.1343	25.4994
Q9Y2Q9	MRPS28	1.01158	2.41298	22.4527	22.245	22.165	23.4694	23.0109	23.4171
Q9Y4X5	ARIH1	1.00779	1.44919	21.5306	21.2415	20.5717	22.0059	21.9336	22.4276
