# Supplementary material for: Proximity Labeling-Based Identification of MGAT3 Substrates and Revelation of the Tumor-Suppressive Role of Bisecting GlcNAc in Breast Cancer via GLA Degradation
Source: Cells. 2025 Jan 12;14(2):103. doi: 10.3390/cells14020103 (PMC11764451; doi:10.3390/cells14020103)
Supplement: Supplementary file 1 [file cells-14-00103-s001.zip › Table S3.xlsx]

## Sheet: Sheet1
Accession	Gene Symbol	Fold Change (log2)	P-Vaule (-log10)	Abundance: Control1	Abundance: Control2	Abundance: Control3	Abundance: Sample1	Abundance: Sample2	Abundance: Sample3
Q02818	NUCB1	8.97894	3.85112	15.8506	16.6033	17.9897	25.7697	25.921	25.6897
P55145	MANF	7.34972	2.96755	17.3348	15.4613	18.1462	25.0392	23.9694	23.9829
Q9BRK5	SDF4	6.83108	3.61626	17.7211	16.6954	18.3367	24.3806	23.9641	24.9017
P30533	LRPAP1	6.82989	2.33806	17.1637	19.961	21.1762	26.4282	26.2662	26.0962
Q9H4F8	SMOC1	6.62405	1.95994	17.2786	20.9915	16.1195	24.9823	24.4559	24.8234
Q5JRA6	MIA3	6.51104	5.91192	20.6789	21.0956	20.7156	27.2791	27.4102	27.3339
Q14257	RCN2	6.43925	4.36208	16.5145	16.3618	17.3216	22.9586	23.4725	23.0846
Q13438	OS9	6.39566	2.43478	16.6276	19.1729	15.688	23.3929	23.4502	23.8323
Q9BZM1	PLA2G12A	6.20937	3.18204	17.4351	16.2903	18.4886	23.3679	23.7207	23.7536
P05556	ITGB1	6.19513	2.94405	18.0423	17.4821	15.5885	23.2097	23.1576	23.331
Q9BT09	CNPY3	6.11538	4.04502	16.8473	17.5042	18.0455	23.2907	23.5947	23.8577
Q15293	RCN1	6.05355	4.51935	16.54	15.8908	16.499	22.3607	22.0235	22.7062
O43852	CALU	5.98331	2.4291	16.7546	18.8562	16.0383	23.2409	24.0564	22.3018
P14314	PRKCSH	5.94093	1.89241	21.5441	17.2851	21.3368	25.9287	26.0043	26.0558
P61769	B2M	5.86051	2.78078	17.2394	17.2267	19.5457	23.8054	24.057	23.7309
Q13162	PRDX4	5.82943	5.55506	22.9809	23.0812	23.4148	28.8425	29.016	29.1067
Q8NBS9	TXNDC5	5.65783	4.87118	19.5813	19.4006	19.337	24.9103	25.5107	24.8714
Q9H173	SIL1	5.59858	1.75786	20.9645	17.0456	16.6549	24.082	23.0308	24.348
Q96HE7	ERO1A	5.58432	5.37089	22.6568	22.4967	23.0286	28.3486	28.3528	28.2338
Q06481	APLP2	5.44949	3.91652	17.4697	17.9268	16.9372	22.5136	22.8549	23.3137
P14543	NID1	5.44468	2.52711	19.3485	16.9453	16.7259	22.9568	23.2148	23.1821
Q96DZ1	ERLEC1	5.44205	2.0654	19.3058	15.548	17.8186	23.583	22.6195	22.796
Q9BQP9	BPIFA3	5.36829	3.43731	17.3627	18.6424	17.1636	23.2604	23.1712	22.842
P10321	HLA-C	5.19288	1.70172	20.9494	17.2922	21.7989	25.2289	25.1266	25.2636
Q86YB8	ERO1B	4.92131	5.3467	20.2741	20.5616	20.0888	25.2528	25.2948	25.1407
Q14696	MESD	4.87455	3.48603	22.3671	21.78	20.9988	26.2909	26.7693	26.7094
Q9Y680	FKBP7	4.85134	4.83226	23.1284	23.3912	22.766	27.8761	27.8876	28.076
P48730	CSNK1D	4.83046	2.36093	18.2913	15.4534	16.9065	21.7599	21.4562	21.9265
Q96AX1	VPS33A	4.63095	2.76917	17.4709	17.0875	16.9152	22.4467	22.3212	20.5984
Q13217	DNAJC3	4.611	2.52342	21.8143	21.9521	19.7592	25.7568	25.6273	25.9745
P35637	FUS	4.57238	4.17164	17.4835	16.7403	17.462	21.6973	22.0126	21.6931
P07237	P4HB	4.57148	2.01863	17.4114	18.6145	15.4997	21.945	21.0241	22.271
Q4J6C6	PREPL	4.55214	3.11531	16.3075	17.9231	17.2584	21.8596	21.8779	21.4079
P42229	STAT5A	4.46145	2.21854	17.6434	18.0835	15.8436	22.2138	22.0579	20.6831
Q13409	DYNC1I2	4.45465	2.84526	17.0135	16.5256	18.1498	21.1675	21.6722	22.2132
P13747	HLA-E	4.44922	1.44325	20.9494	17.1593	21.7989	24.6019	24.1491	24.5044
P51692	STAT5B	4.41759	2.22071	17.0513	16.1695	18.4812	22.2138	22.0579	20.6831
P01893	HLA-H	4.35835	3.38604	17.3858	18.6206	17.7461	22.5928	22.0364	22.1984
Q92917	GPKOW	4.35303	2.91596	16.214	16.7908	17.8289	20.913	21.2294	21.7504
Q9H488	POFUT1	4.2768	3.56893	20.8299	21.5223	20.5134	24.906	25.2206	25.5694
A0A3B3IRV3	MCTS2	4.23054	1.45991	21.5437	17.1761	18.0642	23.1267	23.4894	22.8596
P05067	APP	4.21635	2.20415	18.6202	15.9476	17.6889	21.785	21.2965	21.8243
Q9NYU2	UGGT1	4.1378	5.67302	26.8254	26.7168	27.0237	30.9327	31.0838	30.9628
Q9ULD0	OGDHL	4.11983	1.48725	16.4332	16.9149	17.0766	22.1877	18.3911	22.2054
Q6UVY6	MOXD1	4.10347	1.57335	18.1835	15.522	15.7358	18.9019	21.4777	21.3722
O00170	AIP	4.09609	2.52662	16.277	15.2701	17.3502	20.7954	20.1073	20.2828
P06280	GLA	4.09143	2.21335	17.8859	20.2115	19.1159	23.4586	22.4033	23.6257
Q8TEQ8	PIGO	3.99284	6.29907	20.0627	20.1474	20.243	24.2307	24.1078	24.0931
O15460	P4HA2	3.97531	2.12705	19.2528	16.6836	17.3687	21.3885	22.0881	21.7544
O60613	SELENOF	3.87157	4.94747	21.7592	21.5954	21.865	25.3926	25.808	25.6337
Q86SF2	GALNT7	3.76745	1.65076	19.0984	15.8627	18.1275	20.6603	21.9528	21.7778
P01889	HLA-B	3.60196	1.64894	18.4802	15.6553	18.7621	21.1213	21.1664	21.4159
O94923	GLCE	3.57574	3.70552	21.7855	21.1119	21.1626	24.6861	25.2482	24.8529
Q96IV0	NGLY1	3.52137	1.87858	20.2562	22.9008	20.6706	25.034	24.6999	24.6578
P02458	COL2A1	3.51782	3.11098	17.1503	17.3018	18.3496	21.0905	21.2383	21.0264
Q4KWH8	PLCH1	3.50337	1.35487	20.8292	18.7885	16.9951	23.3415	21.8833	21.8981
P49448	GLUD2	3.37006	2.65615	16.6896	18.0474	17.5456	21.3467	20.504	20.542
Q9UNW1	MINPP1	3.22099	2.64754	17.674	16.6887	16.1234	20.1063	19.8598	20.1829
Q9NZI7	UBP1	3.096	1.80864	16.3781	18.1919	17.9825	19.6232	20.9157	21.3015
Q9BVK6	TMED9	3.08493	1.44584	19.0337	16.8756	20.2209	21.6698	21.6105	22.1047
Q09327	MGAT3	3.0024	5.96417	29.4445	29.5729	29.6458	32.5195	32.5658	32.5851
Q8NBP0	TTC13	2.99779	1.89939	18.2826	16.7892	18.2543	21.2741	19.7894	21.2559
P07858	CTSB	2.97896	2.96806	19.1744	18.0824	18.2138	21.6212	21.413	21.3732
Q96ME1	FBXL18	2.85904	1.4281	21.8486	19.6255	19.0518	22.4401	23.7263	22.9368
Q14697	GANAB	2.85495	4.32501	25.8654	26.208	25.7087	28.7267	28.7677	28.8526
P07942	LAMB1	2.75821	1.50485	16.8655	18.6749	15.7686	19.8195	19.9111	19.853
Q5T2E6	ARMH3	2.74915	3.39657	17.1813	16.7465	16.9198	19.6396	20.102	19.3534
Q5JSH3	WDR44	2.68928	1.98415	17.388	17.4562	17.2385	19.9787	21.1004	19.0715
Q32P41	TRMT5	2.67811	1.32462	16.5132	16.0068	17.7957	19.3548	18.1449	20.8504
Q8TD23	ZNF675	2.66228	1.32921	16.4593	19.0775	16.1333	20.0829	19.8299	19.7441
P04062	GBA1	2.58477	2.2682	16.5472	17.9761	17.352	19.921	20.2447	19.4638
Q9Y625	GPC6	2.55711	1.36052	17.4296	15.8267	16.9117	20.7602	18.5693	18.5099
Q05481	ZNF91	2.51976	1.31612	16.9381	19.0775	16.0821	20.0829	19.8299	19.7441
Q9NYU1	UGGT2	2.50022	1.50653	17.2413	16.5378	18.5426	19.8608	20.8339	19.1277
Q8NBJ7	SUMF2	2.48873	3.27039	22.7964	23.2965	23.6357	25.7465	25.7788	25.6695
A8MTY0	ZNF724	2.48253	1.37433	16.5645	19.0775	16.5673	20.0829	19.8299	19.7441
Q7LBC6	KDM3B	2.47544	2.43611	18.0245	19.3389	18.5616	20.9898	20.9666	21.3949
O75437	ZNF254	2.44017	1.38436	16.6556	19.0775	16.6034	20.0829	19.8299	19.7441
O96005	CLPTM1	2.4325	3.87636	20.6677	20.9077	21.2089	23.2685	23.3359	23.4774
P78536	ADAM17	2.38202	1.51602	17.4986	17.2093	16.22	19.7643	20.1589	18.1508
Q16512	PKN1	2.33634	1.64397	19.5891	19.8005	19.1495	22.6185	20.6236	22.3061
Q9Y6D5	ARFGEF2	2.3321	2.06896	18.4923	17.1896	17.6015	20.5882	20.1209	19.5707
P18887	XRCC1	2.2732	1.6315	19.0917	19.0536	18.6799	19.9756	21.9452	21.724
Q8WYH8	ING5	2.2473	2.58002	17.2188	16.927	16.3276	19.4527	18.7213	19.0413
O60551	NMT2	2.24551	3.27922	19.5888	19.2367	19.0466	21.3531	21.8407	21.4149
P30419	NMT1	2.24551	3.27922	19.5888	19.2367	19.0466	21.3531	21.8407	21.4149
Q07065	CKAP4	2.23767	2.00309	18.2153	19.1061	19.0696	21.3241	20.2664	21.5134
Q9Y3D3	MRPS16	2.23524	3.12658	22.08	22.356	21.943	24.1679	24.7767	24.1401
P98173	FAM3A	2.22402	1.71005	16.4313	15.9472	16.8777	19.2885	19.0349	17.6049
Q8IU60	DCP2	2.22173	2.42212	18.3917	19.2992	18.3823	21.1836	21.0479	20.5069
Q12797	ASPH	2.15403	2.26819	19.7832	20.1559	19.4472	22.3883	21.2906	22.1694
Q2VY69	ZNF284	2.14169	1.4031	17.4689	19.0775	16.6855	20.0829	19.8299	19.7441
Q8N6H7	ARFGAP2	2.14114	1.33763	17.9873	19.0713	18.5739	21.3627	19.325	21.3682
Q6ZXV5	TMTC3	2.13044	3.40587	24.6404	24.8008	24.921	27.2603	26.6728	26.8205
O60506	SYNCRIP	2.12118	1.7342	21.1543	20.1699	19.5575	22.7716	22.6498	21.8238
Q4G176	ACSF3	2.11492	2.22296	20.4953	21.2986	20.1287	22.4603	23.1264	22.6808
Q8TF20	ZNF721	2.07412	1.48912	17.0547	19.0775	17.3024	20.0829	19.8299	19.7441
P39060	COL18A1	2.07213	2.07431	16.2517	17.4164	17.3435	19.2541	18.6684	19.3055
Q96AQ6	PBXIP1	2.04414	1.71697	18.6627	17.1525	18.7644	20.0732	20.5076	20.1312
Q8IY95	TMEM192	2.04205	1.32402	15.9829	15.1946	17.4994	18.4425	18.5909	17.7696
Q3LXA3	TKFC	2.03839	1.47883	17.9477	16.9995	17.5104	19.8625	18.3994	20.311
Q9H974	QTRT2	2.02582	1.39671	20.7996	20.0318	19.3207	21.0433	22.4371	22.7491
A6NNF4	ZNF726	2.01422	1.42201	16.8416	19.0775	17.6951	20.0829	19.8299	19.7441
Q96DE0	NUDT16	2.0051	2.10247	21.5158	20.7061	20.7118	23.0043	23.5013	22.4433
P55268	LAMB2	1.99579	2.28971	21.7393	20.8877	20.7989	23.024	22.8666	23.5227
O75884	RBBP9	1.94535	2.38756	19.143	19.0008	19.0661	20.549	21.6442	20.8528
Q8IXT5	RBM12B	1.92221	2.3046	21.2498	20.6439	20.5908	23.2598	22.3424	22.6489
Q03936	ZNF92	1.90644	1.5682	17.4744	19.0775	17.3857	20.0829	19.8299	19.7441
Q9P255	ZNF492	1.90066	1.55087	17.6116	19.0775	17.2659	20.0829	19.8299	19.7441
Q92845	KIFAP3	1.88321	3.05217	17.3438	17.6754	17.0754	19.4396	19.2826	19.0221
P35222	CTNNB1	1.80988	2.53797	22.9493	22.5999	23.4553	24.5835	24.8304	25.0202
Q96H40	ZNF486	1.80922	1.61555	17.6502	19.0775	17.5016	20.0829	19.8299	19.7441
Q14149	MORC3	1.80571	1.71314	19.6071	18.8762	18.9871	20.1771	21.6103	21.1001
Q96N22	ZNF681	1.79069	1.49282	18.0163	19.0775	17.1911	20.0829	19.8299	19.7441
Q9Y2Q1	ZNF257	1.7647	1.52461	18.0164	19.0775	17.269	20.0829	19.8299	19.7441
B4DX44	ZNF736	1.73845	1.48928	17.2386	19.0775	18.1255	20.0829	19.8299	19.7441
Q08043	ACTN3	1.7367	2.06495	18.1888	18.6441	18.2923	20.5651	20.3102	19.46
Q14593	ZNF273	1.7091	1.44906	18.2369	19.0775	17.2152	20.0829	19.8299	19.7441
A8MUV8	ZNF727	1.70397	1.67036	17.6186	19.0775	17.849	20.0829	19.8299	19.7441
Q5VW36	FOCAD	1.70332	2.77794	19.4077	19.5918	19.7213	21.2052	21.6662	20.9594
O95780	ZNF682	1.70086	1.56594	17.3919	19.0775	18.085	20.0829	19.8299	19.7441
Q99816	TSG101	1.68978	1.3153	17.4726	17.4086	17.1377	19.8466	17.8769	19.3647
Q5SXM1	ZNF678	1.6647	1.71154	17.7716	19.0775	17.8138	20.0829	19.8299	19.7441
Q96T60	PNKP	1.66354	1.59481	17.8786	18.5275	16.9472	19.2133	19.4455	19.6852
Q8N6R0	METTL13	1.65504	2.00608	22.2991	21.3578	21.4051	22.9755	23.4776	23.574
O94887	FARP2	1.64638	1.38489	16.0133	17.6242	17.1102	18.7663	17.9969	18.9237
Q8WVS4	DYNC2I1	1.64487	1.43898	18.4512	17.2829	16.675	18.9493	19.3067	19.0877
Q7L592	NDUFAF7	1.63849	2.59366	20.3856	20.8826	20.8603	22.144	22.7111	22.1889
Q86V71	ZNF429	1.61868	1.52211	18.3088	19.0775	17.4146	20.0829	19.8299	19.7441
P14373	TRIM27	1.60842	1.61353	19.8997	19.3206	18.5796	20.4177	20.9307	21.2769
Q00403	GTF2B	1.59901	2.00482	17.5468	16.8827	17.5257	19.3915	18.4602	18.9004
Q8NEM1	ZNF680	1.59715	1.40675	17.3095	19.0775	18.4785	20.0829	19.8299	19.7441
P80303	NUCB2	1.59516	3.93177	24.4571	24.6113	24.5153	26.2033	25.9302	26.2357
P0DKX0	ZNF728	1.58451	1.41765	17.339	19.0775	18.4869	20.0829	19.8299	19.7441
P61009	SPCS3	1.57311	1.62902	21.9047	23.3152	23.112	24.2875	24.381	24.3827
Q9BTY2	FUCA2	1.56397	1.86917	17.6695	17.3394	17.4879	19.7772	18.7579	18.6535
Q8TEM1	NUP210	1.55755	2.60489	23.2987	23.8085	23.0608	24.9847	25.0367	24.8193
Q9NVH2	INTS7	1.55381	1.66855	19.9343	19.281	18.8505	21.3773	20.9516	20.3984
P49674	CSNK1E	1.54513	1.90585	22.7646	22.0347	21.9582	24.2106	23.8305	23.3518
Q13617	CUL2	1.52333	2.05997	22.1556	21.8024	21.2904	23.1298	23.0299	23.6586
A1L0T0	ILVBL	1.50715	1.68694	21.4617	22.0578	20.7196	22.7299	23.1459	22.8848
A6NK75	ZNF98	1.49294	1.82534	17.9215	19.0775	18.1792	20.0829	19.8299	19.7441
Q14318	FKBP8	1.48591	1.909	20.4594	21.0935	21.5358	22.2347	22.6898	22.6217
Q8IXB1	DNAJC10	1.46862	1.9595	22.8156	23.561	23.871	25.0772	24.7968	24.7795
Q8TF32	ZNF431	1.46241	1.77198	17.8503	19.0775	18.3419	20.0829	19.8299	19.7441
Q9BW27	NUP85	1.42033	2.34882	21.6727	21.062	21.2808	22.4263	22.8693	22.9809
Q03924	ZNF117	1.41137	1.80567	18.4232	19.0775	17.9221	20.0829	19.8299	19.7441
Q15084	PDIA6	1.40829	1.57632	23.2077	24.5936	23.6631	25.2941	25.2568	25.1382
O43345	ZNF208	1.40295	1.45939	18.734	19.0775	17.6366	20.0829	19.8299	19.7441
Q9P2D1	CHD7	1.38777	1.98863	19.0236	18.5664	18.6569	19.7748	19.9715	20.6639
Q9Y5N6	ORC6	1.38608	1.3443	16.5191	17.9646	17.0018	18.6003	18.914	18.1295
Q13356	PPIL2	1.38064	1.44848	20.0016	20.9397	19.4466	21.6667	21.4511	21.412
Q9Y5M8	SRPRB	1.37431	1.66174	23.9123	24.7511	24.6729	26.2889	25.3713	25.799
Q8N766	EMC1	1.36696	2.30394	22.9806	23.4753	23.5534	24.5844	25.0296	24.4961
Q9BPW8	NIPSNAP1	1.36327	2.47965	23.8392	23.9883	23.4066	25.3389	25.0963	24.8886
P15586	GNS	1.34376	2.61642	17.038	17.3952	17.269	18.3498	18.4804	18.9032
Q14254	FLOT2	1.32737	2.46728	20.0878	19.645	19.9423	20.9824	21.1281	21.5468
Q8NHU6	TDRD7	1.31004	2.36179	18.4356	18.4592	18.3484	19.732	20.1062	19.335
Q8NDT2	RBM15B	1.30662	1.74996	21.4768	20.6259	20.3632	22.1026	22.1556	22.1276
P38606	ATP6V1A	1.30429	2.29555	23.3256	22.8	23.2761	24.5771	24.6243	24.1131
O14757	CHEK1	1.29979	1.61264	22.384	21.4552	22.5025	23.0985	23.6427	23.4999
Q7L1Q6	BZW1	1.2966	1.61067	23.2387	22.3249	22.3671	23.8721	23.6025	24.3459
Q9UM54	MYO6	1.28704	1.69234	23.8137	22.9825	23.6322	24.7892	24.343	25.1574
Q7Z4H8	POGLUT3	1.2437	1.40736	19.8075	21.1441	20.8345	21.6796	21.9236	21.9139
O00411	POLRMT	1.22323	1.5358	22.0333	23.023	21.8458	23.5635	23.5651	23.4431
P14625	HSP90B1	1.2125	4.50151	29.4121	29.2725	29.3223	30.6062	30.4676	30.5706
P17612	PRKACA	1.21131	1.82929	22.5497	22.5091	22.4042	23.9774	24.0043	23.1151
Q9Y4L1	HYOU1	1.20362	4.49242	27.2139	27.3687	27.3072	28.4307	28.556	28.5139
Q3SXZ3	ZNF718	1.19926	1.34279	17.8763	19.0775	19.1054	20.0829	19.8299	19.7441
P48556	PSMD8	1.19421	1.30754	21.8163	22.0447	22.074	23.4446	23.7249	22.3482
Q9BY32	ITPA	1.17709	2.08539	23.9617	23.9901	23.3784	24.9962	25.1665	24.6988
P30040	ERP29	1.17496	2.1521	20.8521	20.5657	20.5419	21.98	22.0884	21.4162
P67812	SEC11A	1.17144	1.96252	22.326	22.8467	22.9233	24.2308	23.7211	23.6584
P49590	HARS2	1.16747	2.51873	24.3568	24.2638	23.8406	25.4937	25.27	25.1999
O43707	ACTN4	1.15233	2.25792	21.5985	21.7626	22.1889	22.829	22.9514	23.2266
Q58FF3	HSP90B2P	1.148	3.61355	26.6485	26.4054	26.6042	27.6025	27.7084	27.7913
P45973	CBX5	1.14432	1.65123	21.0824	21.3741	20.7769	21.7108	22.597	22.3586
Q9NSI6	BRWD1	1.13836	2.06259	19.453	20.058	19.9603	21.2526	20.8098	20.824
P35789	ZNF93	1.11928	2.34945	18.515	19.0775	18.7067	20.0829	19.8299	19.7441
Q16539	MAPK14	1.10986	1.47634	22.2878	22.9401	22.0709	23.1801	23.9713	23.477
Q9Y5K5	UCHL5	1.09384	2.49754	22.1493	21.8166	21.6555	22.8043	23.127	22.9715
P37268	FDFT1	1.04285	1.32113	19.3731	19.3549	19.5266	20.7636	19.7335	20.8862
Q9Y5B6	PAXBP1	1.03486	1.9125	21.4962	21.8903	21.5678	23.0965	22.4947	22.4678
Q15459	SF3A1	1.03033	2.41892	21.1953	21.0606	21.2749	21.8896	22.353	22.3792
Q02809	PLOD1	1.02836	1.9124	23.1261	23.3241	22.6088	23.9434	23.9465	24.2541
Q10471	GALNT2	1.02005	1.54575	21.7386	22.4091	22.7399	23.3298	23.1783	23.4396
O94905	ERLIN2	1.00824	4.16515	24.9531	24.992	24.9393	25.8563	26.0234	26.0295
O15372	EIF3H	1.00381	1.46789	21.8193	20.8477	21.5348	22.5003	22.5697	22.1432
Q99549	MPHOSPH8	1.00107	1.43674	22.7653	22.2227	22.4536	23.4786	23.9738	22.9924
